# Supplementary material for: Single-cell nascent RNA sequencing unveils coordinated global transcription
Source: Nature. 2024 Jun 5;631(8019):216–23. doi: 10.1038/s41586-024-07517-7 (PMC11222150; doi:10.1038/s41586-024-07517-7)
Supplement: Supplementary file 4 — Supplementary Table 1 [file 41586_2024_7517_MOESM4_ESM.xlsx]

## Sheet: Table-1_scGROv2p8_max10kbp_max5
feature	chr	start	end	length	meanExpPerKb	N_reads	N_bursts	burst_rate	burst_size
chr17-39844150	chr17	39844401	39845650	2500	1.4318	9432	2468	56.1973	29.2172
chr17-39848210	chr17	39848461	39849710	2500	0.884858	5829	2302	52.4175	16.3215
GN-Snx5	chr2	144260403	144270402	10000	0.0843264	2222	1478	6.97207	6.03383
GN-Hexb	chr13	97187858	97197857	10000	0.0542694	1430	1228	13.2148	2.64495
GN-Gm15564	chr16	35972752	35982751	10000	0.0483871	1275	1156	16.2132	2.02941
GN-Wdr92	chr11	17212392	17222391	10000	0.048425	1276	1043	9.17979	3.23394
GN-Il31ra	chr13	112570233	112580232	10000	0.0432258	1139	910	7.36569	3.51648
chr11-109011930	chr11	109012181	109013430	2500	0.141176	930	909	168.139	1.23102
GN-Hnrnpu	chr1	178327311	178337310	10000	0.0439469	1158	862	5.53356	4.43387
chr12-99645010	chr12	99645261	99646510	2500	0.147856	974	789	53.7137	3.34474
GN-Pkm	chr9	59656867	59666866	10000	0.0335484	884	710	5.85641	3.4507
GN-Jarid2	chr13	44730034	44740033	10000	0.0322581	850	665	5.00479	3.78195
chr3-62159050	chr3	62159301	62160550	2500	0.0992789	654	648	135.048	1.09259
GN-Slc22a29	chr19	8243023	8253022	10000	0.0244782	645	645	18.3586	1
GN-Ncl	chr1	86348956	86358955	10000	0.0285769	753	628	5.97729	2.99045
GN-Ctbp2	chr7	133112935	133122934	10000	0.0281214	741	612	5.60497	3.10784
GN-Rbm39	chr2	156169734	156179733	10000	0.0295636	779	597	4.19713	4.04858
GN-Lncenc1	chr13	97483200	97493199	10000	0.0285009	751	592	4.57161	3.68581
GN-Hnrnpl	chr7	28811389	28821388	10000	0.0264896	698	579	5.39399	3.05527
GN-Jade1	chr3	41556233	41566232	10000	0.0254649	671	563	5.49111	2.91829
GN-Rbpj	chr5	53556278	53566277	10000	0.0258444	681	560	5.04294	3.16071
chr10-82955470	chr10	82955721	82956970	2500	0.0925996	610	560	67.366	1.89286
chr17-22875710	chr17	22875961	22877210	2500	0.0856167	564	545	92.0187	1.34862
GN-Slc38a2	chr15	96689225	96699224	10000	0.0239848	632	537	5.51974	2.76909
chr18-54699330	chr18	54699581	54700830	2500	0.0885009	583	524	56.1239	2.12595
GN-Fus	chr7	127967988	127977987	10000	0.0227704	600	519	5.76887	2.56069
GN-Zfp42	chr8	43296510	43306509	10000	0.0234535	618	517	4.98222	2.95358
GN-Jmjd1c	chr10	67096826	67106825	10000	0.0242125	638	508	4.06265	3.55906
GN-Eef1g	chr19	8967540	8977539	10000	0.0222011	585	507	5.68484	2.53846
GN-Rif1	chr2	52073310	52083309	10000	0.0223909	590	501	5.13605	2.77645
GN-Zc3h11a	chr1	133650900	133660899	10000	0.0222391	586	497	5.06894	2.79074
GN-Tsr1	chr11	74898579	74908578	10000	0.0208349	549	492	6.48763	2.15854
GN-Eif4g2	chr7	111072531	111082530	10000	0.0221632	584	490	4.779	2.91837
GN-Trim71	chr9	114553870	114563869	10000	0.0208729	550	477	5.3655	2.5304
GN-Gm21992	chr19	4801135	4811134	10000	0.0205313	541	459	4.68852	2.78649
GN-Pabpc1	chr15	36599082	36609081	10000	0.0205693	542	458	4.59978	2.83406
GN-Tet1	chr10	62875254	62885253	10000	0.019241	507	453	5.88204	2.19205
GN-Zfp532	chr18	65582409	65592408	10000	0.02	527	453	4.89595	2.63355
GN-Enah	chr1	182009481	182019480	10000	0.0195825	516	445	4.87999	2.59551
GN-Anp32b	chr4	46451616	46461615	10000	0.0192789	508	443	5.11055	2.46727
GN-Rcc2	chr4	140701972	140711971	10000	0.0194687	513	439	4.6526	2.68565
GN-Sf1	chr19	6364189	6374188	10000	0.0195446	515	431	4.15996	2.94896
chr15-86194670	chr15	86194921	86196170	2500	0.0763567	503	431	36.7494	2.67053
GN-Tardbp	chr4	148616497	148626496	10000	0.0192789	508	429	4.29726	2.84149
GN-Nap1l1	chr10	111473690	111483689	10000	0.0190133	501	428	4.50256	2.70561
GN-Clk1	chr1	58413589	58423588	10000	0.0186717	492	427	4.8186	2.52225
GN-Mybl2	chr2	163055134	163065133	10000	0.018444	486	427	5.10288	2.38173
GN-Rbpms	chr8	33919364	33929363	10000	0.0183681	484	425	5.06515	2.38824
GN-Phc1	chr6	122329728	122339727	10000	0.0192789	508	424	4.04823	2.98113
GN-Ankrd10	chr8	11625258	11635257	10000	0.0190512	502	423	4.19856	2.86761
GN-Ext1	chr15	53335684	53345683	10000	0.0186717	492	423	4.57579	2.63121
GN-Fubp1	chr3	152210967	152220966	10000	0.0178748	471	420	5.39879	2.21429
GN-Nespas	chr2	174284937	174294936	10000	0.018482	487	417	4.43098	2.67866
GN-Nedd4	chr9	72662846	72672845	10000	0.0189374	499	414	3.85953	3.05314
GN-Srrm2	chr17	23803686	23813685	10000	0.0181784	479	410	4.34966	2.68293
GN-Hnrnpf	chr6	117907281	117917280	10000	0.0182543	481	405	4.00742	2.87654
chr18-85698290	chr18	85698541	85699790	2500	0.0634535	418	402	65.4766	1.39801
GN-Elovl6	chr3	129532885	129542884	10000	0.0169639	447	400	5.23457	2.175
GN-Luc7l2	chr6	38551943	38561942	10000	0.0183302	483	400	3.7025	3.075
GN-Rbm25	chr12	83632733	83642732	10000	0.0177609	468	398	4.10624	2.75879
GN-Dhx9	chr1	153477161	153487160	10000	0.0171157	451	397	4.78765	2.3602
GN-Snrnp70	chr7	45385240	45395239	10000	0.0168121	443	389	4.63622	2.38817
GN-L1td1	chr4	98727253	98737252	10000	0.0172676	455	388	4.05003	2.7268
GN-Ddx3x	chrX	13281522	13291521	10000	0.0169639	447	386	8.51581	2.58031
GN-Kcnq1ot1	chr7	143286048	143296047	10000	0.0164326	433	385	4.87737	2.24675
GN-Dido1	chr2	180699500	180709499	10000	0.0163567	431	383	4.83802	2.25326
GN-Slc2a3	chr6	122732246	122742245	10000	0.0166224	438	382	4.40917	2.46597
GN-Msantd2	chr9	37489820	37499819	10000	0.0171157	451	381	3.82213	2.83727
GN-E2f3	chr13	29975618	29985617	10000	0.0167742	442	379	4.05199	2.66227
GN-Prpf8	chr11	75487276	75497275	10000	0.0162429	428	378	4.63201	2.32275
GN-U2af1	chr17	31648255	31658254	10000	0.0159013	419	376	4.99254	2.14362
GN-Eif4b	chr15	102074272	102084271	10000	0.0165844	437	373	3.90921	2.71582
GN-Kpnb1	chr11	97177393	97187392	10000	0.0162429	428	373	4.29039	2.47453
GN-Platr22	chr1	136696710	136706709	10000	0.0155598	410	373	5.32978	1.99196
GN-Sf3b3	chr8	110836304	110846303	10000	0.0160911	424	372	4.41572	2.39785
GN-Eno1	chr4	150237705	150247704	10000	0.0163947	432	371	3.99355	2.6442
GN-Pias2	chr18	77065707	77075706	10000	0.0165465	436	371	3.8371	2.75202
GN-Xkr6	chr14	63607029	63617028	10000	0.0158254	417	371	4.71441	2.23989
GN-Txnrd1	chr10	82859705	82869704	10000	0.0168121	443	368	3.44774	3.03804
GN-Akap8	chr17	32310825	32320824	10000	0.01537	405	364	4.87239	2.12637
GN-Nufip2	chr11	77686638	77696637	10000	0.0154839	408	361	4.46369	2.30194
chr8-3754730	chr8	3754981	3756230	2500	0.0563188	371	361	64.3701	1.27701
GN-Cct2	chr10	117053315	117063314	10000	0.0151423	399	360	4.91841	2.08333
GN-Hjurp	chr1	88267080	88277079	10000	0.0150285	396	359	5.03202	2.03064
GN-Adnp	chr2	168196613	168206612	10000	0.0156357	412	358	4.06228	2.50838
GN-Cdyl	chr13	35741806	35751805	10000	0.0156736	413	358	4.01755	2.53631
GN-Ntn1	chr11	68376327	68386326	10000	0.0151044	398	358	4.81257	2.11732
GN-Tcf20	chr15	82889328	82899327	10000	0.0153321	404	358	4.45957	2.28492
GN-Msh6	chr17	87975549	87985548	10000	0.0151044	398	356	4.64857	2.17978
GN-Cct8	chr16	87485370	87495369	10000	0.0148387	391	353	4.83867	2.07649
GN-Ddx39b	chr17	35242245	35252244	10000	0.0148387	391	352	4.75294	2.10795
GN-Zfp710	chr7	80025313	80035312	10000	0.0151044	398	351	4.27122	2.33903
GN-Arglu1	chr8	8680038	8690037	10000	0.0151803	400	350	4.10202	2.42857
GN-Hells	chr19	38931489	38941488	10000	0.0155977	411	349	3.57773	2.7765
GN-Prrc2a	chr17	35154378	35164377	10000	0.0149526	394	348	4.26607	2.32184
GN-U2af2	chr7	5061651	5071650	10000	0.0145351	383	348	4.93837	2.00575
GN-Ubr5	chr15	38068350	38078349	10000	0.0154459	407	348	3.67482	2.6954
chr1-56782420	chr1	56782671	56783920	2500	0.0531309	350	345	68.6138	1.14493
GN-Actn4	chr7	28951853	28961852	10000	0.0149526	394	344	3.99076	2.45349
GN-Acin1	chr14	54643202	54653201	10000	0.0144213	380	343	4.69655	2.07872
GN-Tfdp1	chr8	13339250	13349249	10000	0.0150285	396	342	3.77454	2.57895
GN-Hnrnpk	chr13	58392013	58402012	10000	0.014611	385	341	4.23778	2.29032
GN-Srrt	chr5	137297215	137307214	10000	0.0142694	376	335	4.2876	2.22388
GN-G3bp1	chr11	55470251	55480250	10000	0.0139658	368	334	4.71101	2.01796
GN-Tenm4	chr7	96210645	96220644	10000	0.0145351	383	334	3.85342	2.46707
GN-Tdh	chr14	63498593	63508592	10000	0.0139658	368	333	4.62113	2.05105
GN-Ankrd11	chr8	123031785	123041784	10000	0.0141556	373	332	4.22817	2.23494
GN-Atxn2l	chr7	126493145	126503144	10000	0.0139658	368	332	4.53368	2.08434
GN-Ywhag	chr5	135924142	135934141	10000	0.0137761	363	331	4.79022	1.96677
GN-Hs6st1	chr1	36068899	36078898	10000	0.0139279	367	330	4.42803	2.12121
GN-Zfp207	chr11	80383783	80393782	10000	0.0141176	372	330	4.13283	2.27273
GN-Kmt2b	chr7	30578227	30588226	10000	0.0139279	367	327	4.18641	2.22324
GN-Top2a	chr11	99013690	99023689	10000	0.0130171	343	327	6.24953	1.4893
GN-Mllt6	chr11	97663911	97673910	10000	0.0133586	352	325	5.05278	1.83077
GN-Mtf2	chr5	108066167	108076166	10000	0.014611	385	323	3.14901	2.9195
GN-Scd2	chr19	44294175	44304174	10000	0.0135484	357	323	4.47891	2.05263
GN-Eif4g1	chr16	20673248	20683247	10000	0.0136622	360	322	4.20393	2.18012
GN-Pvt1	chr15	62038485	62048484	10000	0.0135104	356	322	4.45794	2.0559
GN-Ddx17	chr15	79536242	79546241	10000	0.0134725	355	321	4.437	2.05919
GN-Hsp90b1	chr10	86694945	86704944	10000	0.0131689	347	319	4.83543	1.87774
GN-Trp53	chr11	69580902	69590901	10000	0.0131309	346	319	4.91753	1.84639
GN-Ptprg	chr14	11554052	11564051	10000	0.013093	345	318	4.89505	1.84906
GN-Serbp1	chr6	67267478	67277477	10000	0.0133586	352	318	4.3743	2.06918
GN-Srsf11	chr3	158021255	158031254	10000	0.0138899	366	318	3.60688	2.50943
GN-Hspa9	chr18	34943852	34953851	10000	0.0138899	366	317	3.54426	2.54574
GN-Tcf7l1	chr6	72778546	72788545	10000	0.0141176	372	316	3.24452	2.77215
GN-Ctnnb1	chr9	120933899	120943898	10000	0.0134345	354	315	4.00602	2.2381
GN-Naca	chr10	128035845	128045844	10000	0.0131689	347	315	4.44762	2.01587
GN-Ybx1	chr4	119284014	119294013	10000	0.0135104	356	315	3.8955	2.30159
GN-Adam23	chr1	63446383	63456382	10000	0.0132068	348	314	4.29104	2.0828
GN-Leng8	chr7	4137552	4147551	10000	0.013055	344	314	4.57058	1.95541
GN-Matr3	chr18	35562657	35572656	10000	0.0135104	356	314	3.82335	2.33758
GN-Tra2b	chr16	22255430	22265429	10000	0.0135484	357	314	3.77196	2.36943
GN-Gtf3c2	chr5	31169645	31179644	10000	0.0127894	337	312	4.93007	1.80128
GN-Pprc1	chr19	46057024	46067023	10000	0.0130171	343	312	4.4545	1.99359
GN-Ash2l	chr8	25837190	25847189	10000	0.0129412	341	311	4.50568	1.96463
GN-Klf9	chr19	23141725	23151724	10000	0.0131689	347	309	3.94438	2.22977
chr17-36231530	chr17	36231781	36233030	2500	0.0472106	311	309	66.0833	1.06472
GN-Alkbh1	chr12	87433340	87443339	10000	0.0133586	352	307	3.54374	2.4658
GN-Jam2	chr16	84774622	84784621	10000	0.0132448	349	307	3.68997	2.36808
GN-Nop58	chr1	59685450	59695449	10000	0.0128653	339	307	4.27848	2.04235
GN-Nsd1	chr13	55210281	55220280	10000	0.0132448	349	307	3.68997	2.36808
GN-Rybp	chr6	100276859	100286858	10000	0.013093	345	307	3.90482	2.23779
GN-Klf5	chr14	99299190	99309189	10000	0.0126376	333	305	4.5261	1.91803
GN-Mcm5	chr8	75110008	75120007	10000	0.012296	324	305	5.34903	1.62295
GN-Caprin1	chr2	103787141	103797140	10000	0.0132068	348	304	3.53553	2.44737
GN-Gab1	chr8	80849309	80859308	10000	0.0125996	332	304	4.50417	1.92105
GN-Hspbap1	chr16	35770154	35780153	10000	0.0124858	329	303	4.64149	1.85809
GN-Tra2a	chr6	49253553	49263552	10000	0.0129791	342	301	3.62697	2.36213
GN-Fam60a	chr6	148935651	148945650	10000	0.0128653	339	300	3.71256	2.3
GN-Slc7a7	chr14	54400096	54410095	10000	0.0124099	327	300	4.49416	1.9
GN-Ube2i	chr17	25263811	25273810	10000	0.0125617	331	298	4.02489	2.10738
GN-Arid1a	chr4	133743478	133753477	10000	0.0125237	330	297	4.00429	2.11111
GN-Uck2	chr1	167274857	167284856	10000	0.012334	325	297	4.35129	1.94276
GN-Spry4	chr18	38590769	38600768	10000	0.0124478	328	296	4.0484	2.08108
GN-Rbpms2	chr9	65629834	65639833	10000	0.0122201	322	293	4.19129	1.98976
GN-Tomm20	chr8	126935422	126945421	10000	0.0120304	317	293	4.58447	1.81911
GN-Ankrd17	chr5	90356073	90366072	10000	0.0122581	323	291	3.9448	2.09966
GN-Chd4	chr6	125096662	125106661	10000	0.0119924	316	290	4.35225	1.89655
GN-Dgcr8	chr16	18278753	18288752	10000	0.0121442	320	290	4.05718	2.03448
GN-Uri1	chr7	38009053	38019052	10000	0.0122201	322	290	3.92416	2.10345
GN-Ube2b	chr11	51989967	51999966	10000	0.012296	324	288	3.64326	2.25
GN-Hnrnpd	chr5	99968439	99978438	10000	0.0125996	332	287	3.1811	2.56794
GN-Myef2	chr2	125113133	125123132	10000	0.0123719	326	287	3.46303	2.35889
GN-Prmt3	chr7	49778853	49788852	10000	0.0119165	314	287	4.2091	1.94077
GN-Ybx3	chr6	131377951	131387950	10000	0.0118786	313	287	4.28605	1.90592
GN-Gli2	chr1	119043120	119053119	10000	0.0116509	307	286	4.69387	1.73427
GN-Slc20a2	chr8	22477199	22487198	10000	0.0119545	315	285	3.95198	2.05263
GN-Rbfox2	chr15	77296575	77306574	10000	0.0114611	302	284	4.94765	1.6338
GN-Rps15a	chr7	118105648	118115647	10000	0.0121822	321	284	3.51026	2.30282
GN-Son	chr16	91648323	91658322	10000	0.0122201	322	284	3.4574	2.33803
GN-Fasn	chr11	120814048	120824047	10000	0.0117647	310	283	4.12219	1.95406
GN-Noc2l	chr4	156236509	156246508	10000	0.0114231	301	283	4.92348	1.63604
GN-Plekha7	chr7	116297884	116307883	10000	0.011537	304	283	4.62388	1.74205
GN-Prdx1	chr4	116686098	116696097	10000	0.0121442	320	282	3.41917	2.34752
GN-Zfp462	chr4	54944360	54954359	10000	0.0123719	326	281	3.07451	2.60142
GN-Ube2k	chr5	65537581	65547580	10000	0.011575	305	280	4.21038	1.89286
GN-Pum1	chr4	130663796	130673795	10000	0.0118027	311	279	3.69881	2.14695
GN-Stap2	chr17	55997632	56007631	10000	0.0107021	282	279	7.17019	1.10753
GN-Flna	chrX	74236035	74246034	10000	0.0116509	307	278	7.74554	2.04317
GN-Pin1	chr9	20652629	20662628	10000	0.0110436	291	278	5.39151	1.46763
GN-Snurf	chr7	59994657	60004656	10000	0.0124099	327	278	2.86424	2.76259
GN-Tnpo2	chr8	85037414	85047413	10000	0.0117268	309	278	3.74104	2.11511
GN-Zfp219	chr14	52010234	52020233	10000	0.0114611	302	278	4.24659	1.86331
GN-Fam169a	chr13	97067786	97077785	10000	0.0113093	298	277	4.48447	1.75812
GN-Platr14	chr2	104559683	104569682	10000	0.0121442	320	277	3.08902	2.55235
GN-Ddb1	chr19	10605991	10615990	10000	0.0114231	301	276	4.12205	1.9058
GN-Gabbr1	chr17	37046470	37056469	10000	0.011537	304	276	3.89964	2.01449
GN-Larp1	chr11	58009563	58019562	10000	0.0114991	303	276	3.97106	1.97826
GN-Tsix	chrX	103447501	103457500	10000	0.0113472	299	276	8.56995	1.83333
GN-1700030C10Rik	chr12	20805280	20815279	10000	0.0116129	306	274	3.59745	2.16788
GN-Col18a1	chr10	77156031	77166030	10000	0.011537	304	274	3.7228	2.09489
GN-Mgea5	chr19	45773054	45783053	10000	0.0113852	300	274	4.00166	1.94891
GN-Spred2	chr11	19924941	19934940	10000	0.0113472	299	274	4.07803	1.91241
GN-Smad7	chr18	75367864	75377863	10000	0.0112334	296	273	4.21733	1.84249
GN-Adgrl1	chr8	83900602	83910601	10000	0.0113472	299	271	3.79374	2.03321
GN-Fam208a	chr14	27429339	27439338	10000	0.0111195	293	270	4.14991	1.85185
GN-Klf12	chr14	100274274	100284273	10000	0.0116129	306	270	3.29358	2.33333
GN-Ulk1	chr5	110799621	110809620	10000	0.0110816	292	270	4.2346	1.81481
GN-Hnrnpc	chr14	52093529	52103528	10000	0.0114611	302	269	3.43842	2.22677
GN-Pcbp2	chr15	102470721	102480720	10000	0.0118406	312	269	2.94651	2.59851
GN-Tle4	chr19	14587679	14597678	10000	0.0110816	292	268	4.02426	1.89552
GN-Xpo1	chr11	23256540	23266539	10000	0.0111575	294	268	3.87183	1.97015
GN-Cct4	chr11	22991092	23001091	10000	0.0109298	288	267	4.25388	1.78652
GN-Ywhae	chr11	75733386	75743385	10000	0.0108539	286	267	4.44004	1.71161
GN-Atp13a1	chr8	69791719	69801718	10000	0.0108918	287	266	4.23094	1.78947
GN-Fn1	chr1	71642730	71652729	10000	0.0113852	300	266	3.32331	2.2782
GN-Igfbp2	chr1	72824979	72834978	10000	0.0111195	293	266	3.75733	2.01504
GN-Pfas	chr11	68997961	69007960	10000	0.0109298	288	266	4.14388	1.82707
chr13-9834590	chr13	9834841	9836090	2500	0.0405313	267	266	58.3747	1.03759
GN-Srsf4	chr4	131874114	131884113	10000	0.0110436	291	265	3.80726	1.98113
GN-Papola	chr12	105785174	105795173	10000	0.0114231	301	264	3.12895	2.40152
GN-Tead1	chr7	112842456	112852455	10000	0.0113852	300	264	3.1791	2.36364
GN-Eif1a	chr18	46598203	46608202	10000	0.0114231	301	263	3.06183	2.44487
GN-Usp48	chr4	137594648	137604647	10000	0.010778	284	263	4.16228	1.79848
GN-Suz12	chr11	79993605	80003604	10000	0.0106641	281	262	4.3226	1.72519
GN-Tor1aip2	chr1	156041360	156051359	10000	0.0108159	285	262	3.97117	1.87786
GN-Ttc14	chr3	33800682	33810681	10000	0.0110436	291	262	3.53952	2.10687
GN-Wdr43	chr17	71616714	71626713	10000	0.0108918	287	262	3.81604	1.9542
GN-Lmnb1	chr18	56708312	56718311	10000	0.01074	283	261	4.03104	1.84291
GN-Mdm2	chr10	117700259	117710258	10000	0.0108539	286	261	3.79438	1.95785
GN-Trim24	chr6	37871310	37881309	10000	0.0107021	282	261	4.11662	1.8046
GN-Brd4	chr17	32274223	32284222	10000	0.0108918	287	259	3.54235	2.08108
GN-Srrm1	chr4	135342715	135352714	10000	0.0106641	281	259	3.98607	1.84942
GN-Tbl1x	chrX	77511727	77521726	10000	0.0111195	293	259	6.37505	2.31274
GN-Agrn	chr4	156187018	156197017	10000	0.0104744	276	258	4.3256	1.69767
GN-Akap12	chr10	4266828	4276827	10000	0.0102467	270	258	5.0122	1.46512
GN-Asxl1	chr2	153346638	153356637	10000	0.0111954	295	258	3.0169	2.43411
GN-Ccnt2	chr1	127774663	127784662	10000	0.0106641	281	258	3.8824	1.89147
GN-Tnrc6c	chr11	117654624	117664623	10000	0.0104364	275	258	4.42666	1.65891
GN-Cdh1	chr8	106603849	106613848	10000	0.0105123	277	256	4.0029	1.82031
GN-Lgr4	chr2	109918146	109928145	10000	0.0108539	286	256	3.35495	2.17188
GN-Usp9x	chrX	13071998	13081997	10000	0.0109298	288	256	6.47691	2.25
GN-Gm21948	chr7	44816869	44826868	10000	0.0104364	275	255	4.06771	1.78431
GN-Zfp644	chr5	106686322	106696321	10000	0.010778	284	255	3.39598	2.13725
GN-Srek1	chr13	103764104	103774103	10000	0.0108918	287	254	3.14438	2.29921
GN-Mkrn1	chr6	39409870	39419869	10000	0.0102467	270	253	4.30706	1.67194
GN-Nop2	chr6	125132382	125142381	10000	0.0102846	271	253	4.20759	1.71146
GN-Eps15l1	chr8	72411038	72421037	10000	0.010019	264	252	4.85891	1.47619
GN-Etv5	chr16	22429071	22439070	10000	0.0106641	281	252	3.3349	2.15079
GN-Mcm3	chr1	20809714	20819713	10000	0.0103605	273	252	3.91237	1.83333
GN-Myo10	chr15	25774278	25784277	10000	0.0104744	276	252	3.67381	1.95238
GN-Capzb	chr4	139193398	139203397	10000	0.0101708	268	251	4.25938	1.67729
GN-Cbfa2t2	chr2	154436962	154446961	10000	0.0104364	275	251	3.65213	1.95618
GN-Gm13251	chr4	146449529	146459528	10000	0.0102846	271	251	3.97605	1.79681
GN-Igf2bp1	chr11	95995445	96005444	10000	0.0105503	278	251	3.44184	2.0757
GN-Ptprk	chr10	28074980	28084979	10000	0.0102467	270	251	4.06621	1.75697
GN-Tex10	chr4	48462966	48472965	10000	0.0107021	282	250	3.12094	2.28
GN-Cbx7	chr15	79922302	79932301	10000	0.00994307	262	249	4.65629	1.52209
GN-Cdv3	chr9	103355281	103365280	10000	0.0104364	275	249	3.46706	2.04418
GN-Fbxo15	chr18	84935051	84945050	10000	0.0105503	278	249	3.27409	2.16466
GN-Gart	chr16	91636699	91646698	10000	0.0100949	266	249	4.21178	1.68273
GN-Abcc4	chr14	118696190	118706189	10000	0.0101708	268	248	3.90756	1.80645
GN-Ilf3	chr9	21368375	21378374	10000	0.0102846	271	248	3.66232	1.92742
GN-Nsun2	chr13	69612515	69622514	10000	0.0102846	271	248	3.66232	1.92742
GN-Ppid	chr3	79591888	79601887	10000	0.0106641	281	248	3.0287	2.33065
GN-Dek	chr13	47095722	47105721	10000	0.0103605	273	247	3.42505	2.05263
GN-Dut	chr2	125247747	125257746	10000	0.0102846	271	246	3.47272	2.01626
GN-Hcfc1	chrX	73955858	73965857	10000	0.0103226	272	246	6.80817	2.05691
GN-Nucks1	chr1	131910957	131920956	10000	0.0102087	269	246	3.61863	1.93496
GN-Pcf11	chr7	92659413	92669412	10000	0.0104364	275	246	3.21356	2.17886
GN-Ptges3	chr10	128059481	128069480	10000	0.0103226	272	246	3.40408	2.05691
GN-Cep55	chr19	38055524	38065523	10000	0.010019	264	245	3.92757	1.77551
GN-Etf1	chr18	34921504	34931503	10000	0.0104744	276	245	3.07836	2.26531
GN-Cirh1a	chr8	106894139	106904138	10000	0.0100949	266	244	3.6521	1.90164
GN-Rnf169	chr7	99970195	99980194	10000	0.00986717	260	244	4.19449	1.65574
GN-Ipo7	chr7	110018747	110028746	10000	0.00994307	262	243	3.88155	1.78189
GN-Rbm3	chrX	8134861	8144860	10000	0.00971537	256	243	9.01186	1.53498
GN-Cmip	chr8	117257518	117267517	10000	0.00998102	263	242	3.68785	1.86777
GN-Pcgf2	chr11	97689998	97699997	10000	0.00956357	252	242	4.874	1.41322
GN-Ppp2r2d	chr7	138846883	138856882	10000	0.0100949	266	242	3.45831	1.99174
GN-Tmem131	chr1	36929355	36939354	10000	0.00956357	252	242	4.874	1.41322
GN-Txlng	chrX	162818955	162828954	10000	0.00998102	263	242	7.37569	1.86777
GN-Alg13	chrX	144318466	144328465	10000	0.00975332	257	241	8.24518	1.6639
GN-Clk2-scamp3	chr3	89165294	89175293	10000	0.00994307	262	241	3.66554	1.87137
GN-Glud1	chr14	34311226	34321225	10000	0.00986717	260	241	3.83564	1.78838
GN-Cdk1	chr10	69342413	69352412	10000	0.00971537	256	240	4.09867	1.66667
GN-Eif4ebp1	chr8	27260826	27270825	10000	0.0101708	268	240	3.15282	2.16667
GN-Nup85	chr11	115564935	115574934	10000	0.00975332	257	240	3.9987	1.70833
GN-Peg10	chr6	4747805	4757804	10000	0.0102087	269	240	3.09334	2.20833
GN-Slc2a1	chr4	119109244	119119243	10000	0.00986717	260	240	3.72607	1.83333
GN-Vapa	chr17	65603439	65613438	10000	0.00986717	260	240	3.72607	1.83333
chr10-105238160	chr10	105238411	105239660	2500	0.0377989	249	240	39.7447	1.375
GN-Ppat	chr5	76941079	76951078	10000	0.00967742	255	239	4.07477	1.66946
GN-Safb	chr17	56585329	56595328	10000	0.00990512	261	239	3.54212	1.9205
GN-Usp7	chr16	8727843	8737842	10000	0.010019	264	239	3.32482	2.04603
GN-Sulf1	chr1	12718402	12728401	10000	0.010019	264	238	3.23747	2.09244
GN-2810004N23Rik	chr8	124852530	124862529	10000	0.00986717	260	237	3.42342	1.97046
GN-Cpne1	chr2	156101466	156111465	10000	0.00971537	256	237	3.74412	1.80169
GN-Pml	chr9	58239287	58249286	10000	0.00960152	253	237	4.02705	1.67511
GN-Naa50	chr16	44140307	44150306	10000	0.00990512	261	236	3.26188	2.05932
GN-Pum2	chr12	8674640	8684639	10000	0.0102087	269	236	2.80084	2.39831
GN-Slc38a4	chr15	97045457	97055456	10000	0.00990512	261	236	3.26188	2.05932
GN-Eed	chr7	89970477	89980476	10000	0.0101708	268	235	2.78207	2.40426
GN-Mapk1ip1l	chr14	47298379	47308378	10000	0.00971537	256	235	3.53229	1.89362
GN-Uhrf1	chr17	56303841	56313840	10000	0.00986717	260	235	3.24097	2.06383
GN-2610507B11Rik	chr11	78262202	78272201	10000	0.00963947	254	234	3.59106	1.8547
GN-Prdx6	chr1	161240711	161250710	10000	0.0100949	266	234	2.81321	2.36752
GN-Zwint	chr10	72655345	72665344	10000	0.00982922	259	234	3.22008	2.06838
GN-Prpf39	chr12	65036808	65046807	10000	0.00952562	251	233	3.74147	1.77253
GN-Rpe	chr1	66701332	66711331	10000	0.00956357	252	232	3.54628	1.86207
GN-Prrc2b	chr2	32151647	32161646	10000	0.00948767	250	231	3.60763	1.82251
GN-Trip12	chr1	84829079	84839078	10000	0.00944972	249	231	3.69541	1.77922
GN-Ywhaz	chr15	36784039	36794038	10000	0.00952562	251	231	3.52393	1.8658
chr5-125405060	chr5	125405311	125406560	2500	0.0350664	231	231	52.5996	1
GN-Canx	chr11	50315174	50325173	10000	0.00963947	254	230	3.2036	2.04348
GN-Gatad2a	chr8	69963884	69973883	10000	0.00933586	246	230	3.86075	1.69565
GN-Gm13247	chr4	146515419	146525418	10000	0.00956357	252	230	3.34598	1.95652
GN-Tomm40	chr7	19704930	19714929	10000	0.00933586	246	230	3.86075	1.69565
GN-Slc23a1	chr18	35617238	35627237	10000	0.00948767	250	229	3.40006	1.91703
GN-Spin1	chr13	51101007	51111006	10000	0.00944972	249	229	3.47932	1.87336
GN-Tmpo	chr10	91161120	91171119	10000	0.00910816	240	229	4.40303	1.48035
GN-Larp4b	chr13	9094313	9104312	10000	0.00941176	248	228	3.45706	1.87719
GN-Ptcd3	chr6	71898274	71908273	10000	0.00914611	241	228	4.13302	1.57018
GN-Urb2	chr8	124021929	124031928	10000	0.00925996	244	228	3.81345	1.70175
GN-Fbxl3	chr14	103089010	103099009	10000	0.00944972	249	227	3.28114	1.96916
GN-Cbx1	chr11	96789178	96799177	10000	0.00963947	254	226	2.87308	2.23894
GN-Snd1	chr6	28480847	28490846	10000	0.00944972	249	226	3.18811	2.0177
GN-Sumo2	chr11	115525731	115535730	10000	0.00925996	244	226	3.58073	1.79646
GN-Vkorc1l1	chr5	129942608	129952607	10000	0.00914611	241	226	3.86643	1.66372
GN-Eif3a	chr19	60780194	60790193	10000	0.00910816	240	225	3.8425	1.66667
GN-Hspa4	chr11	53289980	53299979	10000	0.00956357	252	225	2.91099	2.2
GN-Cct6a	chr5	129787855	129797854	10000	0.00941176	248	224	3.07793	2.07143
GN-Ppp1cc	chr5	122158778	122168777	10000	0.00907021	239	224	3.81861	1.66964
GN-Ppp1r10	chr17	35917286	35927285	10000	0.00933586	246	224	3.21658	1.98214
GN-Smg7	chr1	152892184	152902183	10000	0.00971537	256	224	2.62529	2.42857
GN-Usp10	chr8	119910859	119920858	10000	0.00895636	236	224	4.15163	1.53571
GN-Ythdf3	chr3	16183641	16193640	10000	0.00937381	247	224	3.14573	2.02679
GN-Ergic1	chr17	26562011	26572010	10000	0.00880455	232	223	4.52216	1.40359
GN-Fubp3	chr2	31573167	31583166	10000	0.00948767	250	223	2.87107	2.21076
GN-Fbxo22	chr9	55209434	55219433	10000	0.00903226	238	222	3.67217	1.72072
GN-Pdgfc	chr3	81036386	81046385	10000	0.00914611	241	222	3.40478	1.85586
GN-Pdzd4	chrX	73814470	73824469	10000	0.00895636	236	222	7.75011	1.63063
GN-Srcap	chr7	127512482	127522481	10000	0.00910816	240	222	3.48948	1.81081
GN-Tbl1xr1	chr3	22077151	22087150	10000	0.00937381	247	222	2.97197	2.12613
GN-Tfrc	chr16	32609395	32619394	10000	0.00907021	239	222	3.5785	1.76577
GN-Amd1	chr10	40291689	40301688	10000	0.00872865	230	221	4.46997	1.40724
GN-Dhx15	chr5	52180047	52190046	10000	0.00918406	242	221	3.22543	1.95023
GN-Luc7l	chr17	26253409	26263408	10000	0.00922201	243	221	3.15229	1.99548
GN-Raly	chr2	154791597	154801596	10000	0.00907021	239	221	3.46674	1.81448
GN-Setd5	chr6	113077766	113087765	10000	0.00907021	239	221	3.46674	1.81448
GN-Trmt1	chr8	84686811	84696810	10000	0.00891841	235	221	3.85086	1.63348
GN-Uspl1	chr5	149185059	149195058	10000	0.00899431	237	221	3.64872	1.72398
GN-2810474O19Rik	chr6	149309913	149319912	10000	0.00937381	247	220	2.81145	2.22727
GN-Hyou1	chr9	44379989	44389988	10000	0.00888046	234	220	3.82669	1.63636
GN-Rest	chr5	77265993	77275992	10000	0.00899431	237	220	3.53233	1.77273
GN-Tecr	chr8	83583992	83593991	10000	0.00888046	234	220	3.82669	1.63636
GN-Ccdc58	chr16	36072159	36082158	10000	0.00891841	235	219	3.60188	1.73059
GN-Cdk7	chr13	100720443	100730442	10000	0.00910816	240	219	3.18208	1.9589
GN-Ctnnd1	chr2	84640258	84650257	10000	0.00888046	234	219	3.6995	1.68493
GN-Deaf1	chr7	141317226	141327225	10000	0.00888046	234	219	3.6995	1.68493
GN-Eif3c	chr7	126555867	126565866	10000	0.00888046	234	219	3.6995	1.68493
GN-Esco2	chr14	65823470	65833469	10000	0.00880455	232	219	3.9115	1.59361
GN-Ppp1r9a	chr6	4903243	4913242	10000	0.00910816	240	219	3.18208	1.9589
GN-Pwwp2a	chr11	43682179	43692178	10000	0.00910816	240	219	3.18208	1.9589
GN-Ski	chr4	155212093	155222092	10000	0.00910816	240	219	3.18208	1.9589
GN-Trrap	chr5	144768237	144778236	10000	0.00891841	235	219	3.60188	1.73059
GN-Ywhaq	chr12	21406937	21416936	10000	0.00929791	245	219	2.84992	2.18721
GN-Gid8	chr2	180710725	180720724	10000	0.00880455	232	218	3.77842	1.6422
GN-Mms22l	chr4	24496723	24506722	10000	0.00895636	236	218	3.39868	1.82569
GN-P4hb	chr11	120562437	120572436	10000	0.00910816	240	218	3.0883	2.00917
GN-Vdac2	chr14	21832060	21842059	10000	0.00914611	241	218	3.01937	2.05505
GN-Celf1	chr2	90940886	90950885	10000	0.00888046	234	217	3.46329	1.78341
GN-Ganab	chr19	8898556	8908555	10000	0.0086907	229	217	3.97713	1.553
GN-Impact	chr18	12972751	12982750	10000	0.00903226	238	217	3.13886	1.96774
GN-Kcnk5	chr14	20171283	20181282	10000	0.00899431	237	217	3.21413	1.92166
GN-Mbtd1	chr11	93886349	93896348	10000	0.00899431	237	217	3.21413	1.92166
GN-Rbbp7	chrX	162760872	162770871	10000	0.00907021	239	217	6.13407	2.01382
GN-Rsrc2	chr5	123738915	123748914	10000	0.00899431	237	217	3.21413	1.92166
GN-Arhgef18	chr8	3393517	3403516	10000	0.0086148	227	216	4.07353	1.50926
GN-Otud4	chr8	79640175	79650174	10000	0.0085389	225	216	4.33977	1.41667
GN-Smek1	chr12	101073198	101083197	10000	0.00918406	242	216	2.78985	2.2037
GN-Tlk1	chr2	70815317	70825316	10000	0.00899431	237	216	3.1173	1.97222
GN-Dhcr24	chr4	106561537	106571536	10000	0.0087666	231	215	3.50854	1.74419
GN-Eif4ebp2	chr10	61442291	61452290	10000	0.00865275	228	214	3.68218	1.65421
GN-Rrp1b	chr17	32036933	32046932	10000	0.00865275	228	214	3.68218	1.65421
GN-Utp14a	chrX	48257434	48267433	10000	0.00895636	236	214	6.00687	2.02804
GN-Znrf3	chr11	5434348	5444347	10000	0.00914611	241	214	2.69316	2.26168
GN-Aebp2	chr6	140623962	140633961	10000	0.00891841	235	213	2.9823	2.03286
GN-Bag6	chr17	35135677	35145676	10000	0.00842505	222	213	4.26184	1.42254
GN-Bcat1	chr6	145065658	145075657	10000	0.00880455	232	213	3.20431	1.89202
GN-Bend3	chr10	43479639	43489638	10000	0.00914611	241	213	2.61935	2.31455
GN-Gjc1	chr11	102809187	102819186	10000	0.0087666	231	213	3.28585	1.84507
GN-Secisbp2	chr13	51652181	51662180	10000	0.00899431	237	213	2.85064	2.12676
GN-Zranb2	chr3	157534650	157544649	10000	0.00891841	235	213	2.9823	2.03286
GN-Cd164	chr10	41519999	41529998	10000	0.00865275	228	212	3.43882	1.75472
GN-Epha2	chr4	141311219	141321218	10000	0.008463	223	212	3.9728	1.51887
GN-Ncoa3	chr2	165993136	166003135	10000	0.0086907	229	212	3.3488	1.80189
GN-Sulf2	chr2	166145184	166155183	10000	0.0086148	227	212	3.53381	1.70755
GN-Yy1	chr12	108793768	108803767	10000	0.00872865	230	212	3.26337	1.84906
GN-Basp1	chr15	25403265	25413264	10000	0.0087666	231	211	3.08321	1.94787
GN-Hira	chr16	18877249	18887248	10000	0.00880455	232	211	3.00998	1.99526
GN-Itpk1	chr12	102694370	102704369	10000	0.0085389	225	211	3.61026	1.66351
GN-Zfp740	chr15	102204144	102214143	10000	0.00850095	224	211	3.71613	1.61611
GN-Eef1d	chr15	75899048	75909047	10000	0.008463	223	210	3.69182	1.61905
GN-Arl15	chr13	113795007	113805006	10000	0.00865275	228	209	3.11602	1.90909
GN-Cnn3	chr3	121427040	121437039	10000	0.00872865	230	209	2.96728	2.00478
GN-Cobl	chr11	12454461	12464460	10000	0.0086148	227	209	3.19612	1.86124
GN-Dyrk1a	chr16	94569954	94579953	10000	0.00850095	224	209	3.46321	1.7177
GN-Ewsr1	chr11	5088589	5098588	10000	0.00914611	241	209	2.35027	2.5311
GN-Ppp2r2a	chr14	67061972	67071971	10000	0.0085389	225	209	3.36936	1.76555
GN-Ddx21	chr10	62591799	62601798	10000	0.00880455	232	208	2.74871	2.15385
GN-Dtl	chr1	191565045	191575044	10000	0.00850095	224	208	3.34626	1.76923
GN-Etl4	chr2	20737816	20747815	10000	0.00865275	228	208	3.01819	1.96154
GN-Fkbp1a	chr2	151542982	151552981	10000	0.0086907	229	208	2.94599	2.00962
GN-Mcm10	chr2	5002292	5012291	10000	0.0086907	229	208	2.94599	2.00962
GN-Zc3h4	chr7	16400211	16410210	10000	0.0085389	225	208	3.25773	1.81731
GN-Csnk2a2	chr8	95478321	95488320	10000	0.00850095	224	207	3.23504	1.82126
GN-Dnmt3b	chr2	153649948	153659947	10000	0.0088425	233	207	2.61159	2.25604
GN-Dnmt3l	chr10	78050341	78060340	10000	0.0087666	231	207	2.72844	2.15942
GN-Kdm5b	chr1	134560677	134570676	10000	0.0083112	219	207	3.7297	1.57971
GN-Mki67	chr7	135705910	135715909	10000	0.008463	223	207	3.32319	1.77295
GN-Msi2	chr11	88707768	88717767	10000	0.0086148	227	207	2.99659	1.96618
GN-Tkt	chr14	30549630	30559629	10000	0.0086148	227	207	2.99659	1.96618
GN-Tspan5	chr3	138742707	138752706	10000	0.008463	223	207	3.32319	1.77295
GN-Ube2d3	chr3	135438736	135448735	10000	0.008463	223	207	3.32319	1.77295
GN-Agap1	chr1	89455310	89465309	10000	0.00834915	220	206	3.49091	1.67961
GN-Gtf2h1	chr7	46796593	46806592	10000	0.0083112	219	206	3.59481	1.63107
GN-B4galnt3	chr6	120284524	120294523	10000	0.00834915	220	205	3.36946	1.73171
GN-Eif4e	chr3	138527767	138537766	10000	0.0083112	219	205	3.46712	1.68293
GN-Pdap1	chr5	145129590	145139589	10000	0.00812144	214	205	4.05477	1.43902
GN-Setx	chr2	29125525	29135524	10000	0.0085389	225	205	2.95348	1.97561
GN-Bclaf1	chr10	20312577	20322576	10000	0.00808349	213	204	4.02897	1.44118
GN-Herc4	chr10	63244296	63254295	10000	0.0086907	229	204	2.60907	2.22549
GN-Mcm4	chr16	15626901	15636900	10000	0.00823529	217	204	3.54646	1.63725
GN-Mga	chr2	119897364	119907363	10000	0.0087666	231	204	2.49898	2.32353
GN-Nampt	chr12	32820834	32830833	10000	0.0083112	219	204	3.34609	1.73529
GN-Rnf165	chr18	77554637	77564636	10000	0.0083112	219	204	3.34609	1.73529
GN-Rnps1	chr17	24415174	24425173	10000	0.008463	223	204	3.00639	1.93137
GN-Tmem39a	chr16	38563303	38573302	10000	0.0083112	219	204	3.34609	1.73529
GN-Gatad2b	chr3	90293784	90303783	10000	0.00812144	214	203	3.74739	1.54187
GN-Gtf2i	chr5	134304261	134314260	10000	0.0083112	219	203	3.23122	1.78818
GN-Hs2st1	chr3	144559717	144569716	10000	0.00819734	216	203	3.52232	1.64039
GN-LOC105246571	chr19	38316549	38326548	10000	0.0087666	231	203	2.42843	2.37931
GN-Map4k4	chr1	39901411	39911410	10000	0.00812144	214	203	3.74739	1.54187
GN-Nfe2l1	chr11	96819469	96829468	10000	0.00812144	214	203	3.74739	1.54187
GN-Pabpc4	chr4	123283215	123293214	10000	0.00827324	218	203	3.32275	1.73892
GN-Rad23b	chr4	55350541	55360540	10000	0.0086148	227	203	2.6477	2.18227
GN-Terf1	chr1	15805481	15815480	10000	0.00827324	218	203	3.32275	1.73892
GN-Gtpbp4	chr13	8986033	8996032	10000	0.00819734	216	202	3.39592	1.69307
GN-Pelp1	chr11	70399532	70409531	10000	0.00819734	216	202	3.39592	1.69307
GN-Rheb	chr5	24831862	24841861	10000	0.00789374	208	202	4.43284	1.29703
GN-Ubtf	chr11	102310363	102320362	10000	0.00804554	212	202	3.84571	1.49505
GN-Znrf1	chr8	111537139	111547138	10000	0.00796964	210	202	4.11845	1.39604
GN-Ahdc1	chr4	133039455	133049454	10000	0.00800759	211	201	3.82038	1.49751
GN-Cadm1	chr9	47530738	47540737	10000	0.00827324	218	201	3.09955	1.84577
GN-Cpsf6	chr10	117366474	117376473	10000	0.00819734	216	201	3.27616	1.74627
GN-Lamc1	chr1	153322287	153332286	10000	0.00793169	209	201	4.09229	1.39801
GN-Lamp1	chr8	13159660	13169659	10000	0.00812144	214	201	3.47412	1.64677
GN-Rtn4	chr11	29693397	29703396	10000	0.00834915	220	201	2.94101	1.94527
GN-Sall4	chr2	168756702	168766701	10000	0.00834915	220	201	2.94101	1.94527
GN-Slc19a2	chr1	164249545	164259544	10000	0.00815939	215	201	3.37224	1.69652
GN-Vars	chr17	35001406	35011405	10000	0.00827324	218	201	3.09955	1.84577
GN-Alpl	chr4	137785885	137795884	10000	0.0083871	221	200	2.77688	2.05
GN-Dbf4	chr5	8412224	8422223	10000	0.00812144	214	200	3.34859	1.7
GN-Dis3	chr14	99089265	99099264	10000	0.00793169	209	200	3.92593	1.45
GN-Dkc1	chrX	75096354	75106353	10000	0.0083871	221	200	5.55376	2.05
GN-Eif4h	chr5	134628910	134638909	10000	0.00808349	213	200	3.45006	1.65
GN-Impa2	chr18	67289722	67299721	10000	0.00823529	217	200	3.07708	1.85
GN-Mlec	chr5	115147677	115157676	10000	0.00819734	216	200	3.16256	1.8
GN-Morf4l2	chrX	136733187	136743186	10000	0.00827324	218	200	5.99221	1.9
GN-Ddx6	chr9	44604316	44614315	10000	0.00793169	209	199	3.76978	1.50251
GN-Fam193b	chr13	55560621	55570620	10000	0.00812144	214	199	3.22969	1.75377
GN-Sall1	chr8	89033663	89043662	10000	0.00819734	216	199	3.05464	1.85427
GN-Syncrip	chr9	88471898	88481897	10000	0.00823529	217	199	2.97405	1.90452
GN-Uba2	chr7	34158086	34168085	10000	0.00815939	215	199	3.13973	1.80402
GN-2810403A07Rik	chr3	88686293	88696292	10000	0.00796964	210	198	3.509	1.60606
GN-Agtrap	chr4	148077565	148087564	10000	0.00804554	212	198	3.30137	1.70707
GN-Bid	chr6	120906369	120916368	10000	0.00785579	207	198	3.87453	1.45455
GN-Clint1	chr11	45852431	45862430	10000	0.0083112	219	198	2.73496	2.06061
GN-Cnot3	chr7	3645768	3655767	10000	0.00774194	204	198	4.32505	1.30303
GN-Ptp4a2	chr4	129820703	129830702	10000	0.00793169	209	198	3.62293	1.55556
GN-Tial1	chr7	128451148	128461147	10000	0.0083112	219	198	2.73496	2.06061
GN-Topbp1	chr9	103305667	103315666	10000	0.00808349	213	198	3.2065	1.75758
GN-Cdk16	chrX	20688927	20698926	10000	0.00793169	209	197	6.96921	1.60914
GN-Huwe1	chrX	151803782	151813781	10000	0.0083112	219	197	5.29794	2.11675
GN-Taf15	chr11	83473607	83483606	10000	0.00800759	211	197	3.27781	1.71066
GN-Tars2	chr3	95744478	95754477	10000	0.00800759	211	197	3.27781	1.71066
GN-Yes1	chr5	32611670	32621669	10000	0.00812144	214	197	3.00987	1.86294
GN-Zfp292	chr4	34872449	34882448	10000	0.00808349	213	197	3.09418	1.81218
GN-Zmiz2	chr11	6389562	6399561	10000	0.00774194	204	197	4.13716	1.35533
chr8-25226650	chr8	25226901	25228150	2500	0.0299051	197	197	44.8577	1
GN-Cnot1	chr8	95796963	95806962	10000	0.00770398	203	196	4.11066	1.35714
GN-Kat6b	chr14	21500209	21510208	10000	0.00804554	212	196	3.07145	1.81633
GN-Lrrc8d	chr5	105700468	105710467	10000	0.00796964	210	196	3.25427	1.71429
GN-Mreg	chr1	72201808	72211807	10000	0.00800759	211	196	3.16022	1.76531
GN-Mta1	chr12	113098777	113108776	10000	0.00789374	208	196	3.46024	1.61224
GN-Paics	chr5	76951820	76961819	10000	0.00789374	208	196	3.46024	1.61224
GN-Rbbp4	chr4	129324871	129334870	10000	0.00785579	207	196	3.57332	1.56122
GN-Firre	chrX	50624822	50634821	10000	0.00815939	215	195	5.48003	2.02564
GN-Mapk1	chr16	16983881	16993880	10000	0.00823529	217	195	2.60797	2.12821
GN-Spint2	chr7	29271567	29281566	10000	0.00785579	207	195	3.43589	1.61538
GN-Ubqln4	chr3	88554215	88564214	10000	0.00804554	212	195	2.96522	1.87179
GN-Zfp445	chr9	122855507	122865506	10000	0.00766603	202	195	4.08417	1.35897
GN-1110002L01Rik	chr12	3416248	3426247	10000	0.00774194	204	194	3.64365	1.51546
GN-Cad	chr5	31055195	31065194	10000	0.00800759	211	194	2.94295	1.87629
GN-Fxr1	chr3	34020578	34030577	10000	0.00785579	207	194	3.30628	1.6701
GN-Knop1	chr7	118845499	118855498	10000	0.00770398	203	194	3.77195	1.46392
GN-Max	chr12	76951805	76961804	10000	0.00796964	210	194	3.02608	1.82474
GN-Nfe2l2	chr2	75694164	75704163	10000	0.00777989	205	194	3.52379	1.56701
GN-Nxf1	chr19	8757602	8767601	10000	0.00785579	207	194	3.30628	1.6701
GN-Tnrc6a	chr7	123124384	123134383	10000	0.00796964	210	194	3.02608	1.82474
GN-Zfp827	chr8	79028482	79038481	10000	0.00785579	207	194	3.30628	1.6701
GN-Zfp865	chr7	5020813	5030812	10000	0.00770398	203	194	3.77195	1.46392
chr9-114671980	chr9	114672231	114673480	2500	0.0300569	198	194	36.6234	1.20619
GN-Csnk1a1	chr18	61555682	61565681	10000	0.00812144	214	193	2.63081	2.08808
GN-Lef1	chr3	131110765	131120764	10000	0.008463	223	193	2.15054	2.5544
GN-Morf4l1	chr9	90104275	90114274	10000	0.00804554	212	193	2.76819	1.98446
GN-Mtdh	chr15	34083218	34093217	10000	0.00793169	209	193	3.00345	1.82902
GN-Nfx1	chr4	40971405	40981404	10000	0.00789374	208	193	3.09102	1.7772
GN-Riok2	chr17	17374831	17384830	10000	0.00793169	209	193	3.00345	1.82902
GN-Rnf220	chr4	117278956	117288955	10000	0.00762808	201	193	3.88358	1.41451
GN-Smndc1	chr19	53380074	53390073	10000	0.00812144	214	193	2.63081	2.08808
GN-A630034I12Rik	chr4	11180731	11190730	10000	0.00815939	215	192	2.4864	2.19792
GN-Eif3d	chr15	77960589	77970588	10000	0.00800759	211	192	2.74675	1.98958
GN-Fgfr3	chr5	33722261	33732260	10000	0.00732448	193	192	5.19436	1.05208
GN-Pitpnc1	chr11	107460406	107470405	10000	0.00793169	209	192	2.89851	1.88542
GN-Pnisr	chr4	21848087	21858086	10000	0.00755218	199	192	4.00481	1.36458
GN-Prrc2c	chr1	162730071	162740070	10000	0.00762808	201	192	3.72078	1.46875
GN-Rcbtb1	chr14	59201526	59211525	10000	0.00770398	203	192	3.47437	1.57292
GN-Tpm3	chr3	90080025	90090024	10000	0.00777989	205	192	3.25857	1.67708
GN-Trim27	chr13	21180430	21190429	10000	0.00777989	205	192	3.25857	1.67708
GN-Usp37	chr1	74495417	74505416	10000	0.00774194	204	192	3.36301	1.625
GN-Wdr82	chr9	106171428	106181427	10000	0.00796964	210	192	2.82059	1.9375
GN-Ago2	chr15	73174448	73184447	10000	0.00777989	205	191	3.13704	1.73298
GN-Banp	chr8	121950285	121960284	10000	0.00751423	198	191	3.97839	1.36649
GN-Cdk12	chr11	98202823	98212822	10000	0.00777989	205	191	3.13704	1.73298
GN-Cdk13	chr13	17794598	17804597	10000	0.00766603	202	191	3.4497	1.57592
GN-Dnaja2	chr8	85544772	85554771	10000	0.00755218	199	191	3.83158	1.41885
GN-H3f3a	chr1	180803106	180813105	10000	0.00808349	213	191	2.52642	2.15183
GN-Nasp	chr4	116616998	116626997	10000	0.00781784	206	191	3.04504	1.78534
GN-Pkp4	chr2	59161349	59171348	10000	0.00789374	208	191	2.87634	1.89005
GN-Atxn10	chr15	85336880	85346879	10000	0.00766603	202	190	3.31456	1.63158
GN-Bora	chr14	99046746	99056745	10000	0.00785579	207	190	2.85421	1.89474
GN-Foxo3	chr10	42266247	42276246	10000	0.00781784	206	190	2.93575	1.84211
GN-Hmgcr	chr13	96660437	96670436	10000	0.00766603	202	190	3.31456	1.63158
GN-Peg3	chr7	6719920	6729919	10000	0.00796964	210	190	2.63465	2.05263
GN-Rai1	chr11	60140581	60150580	10000	0.00766603	202	190	3.31456	1.63158
GN-Wdr1	chr5	38551301	38561300	10000	0.00755218	199	190	3.66969	1.47368
GN-Wipi1	chr11	109600890	109610889	10000	0.00721063	190	190	5.40797	1
GN-Xrcc5	chr1	72307920	72317919	10000	0.00800759	211	190	2.56879	2.10526
GN-Brwd1	chr16	96071929	96081928	10000	0.00743833	196	189	3.92559	1.37037
GN-Calm2	chr17	87436359	87446358	10000	0.00774194	204	189	2.99919	1.79365
GN-Etnk1	chr6	143167365	143177364	10000	0.00777989	205	189	2.91326	1.84656
GN-Kras	chr6	145239792	145249791	10000	0.00766603	202	189	3.18723	1.68783
GN-Npcd	chr15	79823834	79833833	10000	0.00751423	198	189	3.64418	1.47619
GN-Paip2	chr18	35599105	35609104	10000	0.00762808	201	189	3.29038	1.63492
GN-Rlim	chrX	103970786	103980785	10000	0.00789374	208	189	5.36531	2.00529
GN-Slc25a40	chr5	8423357	8433356	10000	0.00774194	204	189	2.99919	1.79365
GN-Baz1b	chr5	135187822	135197821	10000	0.00774194	204	188	2.89079	1.85106
GN-Helb	chr10	120102466	120112465	10000	0.00774194	204	188	2.89079	1.85106
GN-Hnrnpul2	chr19	8820341	8830340	10000	0.00766603	202	188	3.06706	1.74468
GN-Kansl2	chr15	98523770	98533769	10000	0.00751423	198	188	3.49304	1.53191
GN-Kctd3	chr1	188997368	189007367	10000	0.00747628	197	188	3.61869	1.47872
GN-March7	chr2	60210435	60220434	10000	0.00743833	196	188	3.75372	1.42553
GN-Mphosph10	chr7	64381737	64391736	10000	0.00785579	207	188	2.66137	2.01064
GN-Naf1	chr8	66860716	66870715	10000	0.00766603	202	188	3.06706	1.74468
GN-Ncapg	chr5	45670371	45680370	10000	0.00774194	204	188	2.89079	1.85106
GN-Ncaph2	chr15	89356218	89366217	10000	0.00747628	197	188	3.61869	1.47872
GN-Ncoa5	chr2	165024367	165034366	10000	0.00762808	201	188	3.16351	1.69149
GN-Pes1	chr11	3964307	3974306	10000	0.00770398	203	188	2.97632	1.79787
GN-Safb2	chr17	56574169	56584168	10000	0.00762808	201	188	3.16351	1.69149
GN-Srpk1	chr17	28612140	28622139	10000	0.00762808	201	188	3.16351	1.69149
GN-Triml2	chr8	43180990	43190989	10000	0.00762808	201	188	3.16351	1.69149
GN-Adat1	chr8	111981812	111991811	10000	0.00736243	194	187	3.87285	1.37433
GN-Cct3	chr3	88297634	88307633	10000	0.00789374	208	187	2.50711	2.12299
GN-Gcnt2	chr13	40918133	40928132	10000	0.00743833	196	187	3.59322	1.48128
GN-Hat1	chr2	71389759	71399758	10000	0.00755218	199	187	3.24209	1.64171
GN-Large	chr8	73343078	73353077	10000	0.00747628	197	187	3.46802	1.53476
GN-Orc1	chr4	108579953	108589952	10000	0.00762808	201	187	3.0438	1.74866
GN-Rere	chr4	150569706	150579705	10000	0.00762808	201	187	3.0438	1.74866
GN-Sp3	chr2	72969947	72979946	10000	0.00740038	195	187	3.7278	1.42781
GN-Atrx	chrX	105918873	105928872	10000	0.00762808	201	186	5.86134	1.80645
GN-Eif2s2	chr2	154882407	154892406	10000	0.00743833	196	186	3.44303	1.53763
GN-Emc8-1190005i06rik	chr8	120657643	120667642	10000	0.00747628	197	186	3.32671	1.5914
GN-Fut9	chr4	25789504	25799503	10000	0.00755218	199	186	3.11616	1.69892
GN-Glb1	chr9	114401577	114411576	10000	0.00728653	192	186	4.00287	1.32258
GN-Ilf2	chr3	90476700	90486699	10000	0.00747628	197	186	3.32671	1.5914
GN-Kmt2d	chr15	98860744	98870743	10000	0.00740038	195	186	3.56777	1.48387
GN-Lbr	chr1	181831902	181841901	10000	0.00740038	195	186	3.56777	1.48387
GN-Tmem245	chr4	56937066	56947065	10000	0.00732448	193	186	3.84651	1.37634
GN-Triml1	chr8	43169892	43179891	10000	0.00785579	207	186	2.48663	2.12903
GN-Brpf3	chr17	28801262	28811261	10000	0.00743833	196	185	3.30219	1.59459
GN-Eef1e1	chr13	38648529	38658528	10000	0.00747628	197	185	3.19392	1.64865
GN-Eif4a3	chr11	119289544	119299543	10000	0.00736243	194	185	3.54235	1.48649
GN-Fxyd6	chr9	45370684	45380683	10000	0.00747628	197	185	3.19392	1.64865
GN-Parp1	chr1	180569474	180579473	10000	0.00751423	198	185	3.09253	1.7027
GN-Slc9a8	chr2	167422209	167432208	10000	0.00751423	198	185	3.09253	1.7027
GN-Srbd1	chr17	86134717	86144716	10000	0.00747628	197	185	3.19392	1.64865
GN-Unk	chr11	116030815	116040814	10000	0.00732448	193	185	3.67602	1.43243
GN-4930461G14Rik	chr9	58455672	58465671	10000	0.00751423	198	184	2.97421	1.76087
GN-Actl6a	chr3	32709045	32719044	10000	0.00736243	194	184	3.39311	1.54348
GN-Aen	chr7	78896426	78906425	10000	0.00728653	192	184	3.65016	1.43478
GN-Fem1b	chr9	62801149	62811148	10000	0.00759013	200	184	2.80129	1.86957
GN-Gigyf1	chr5	137510757	137520756	10000	0.00721063	190	184	3.94936	1.32609
GN-Magi1	chr6	93903505	93913504	10000	0.00774194	204	184	2.50949	2.08696
GN-Mb21d2	chr16	28919199	28929198	10000	0.00743833	196	184	3.16988	1.65217
GN-Plekha5	chr6	140424138	140434137	10000	0.00751423	198	184	2.97421	1.76087
GN-Pole	chr5	110286818	110296817	10000	0.00762808	201	184	2.72216	1.92391
GN-Raf1	chr6	115666136	115676135	10000	0.00717268	189	184	4.11813	1.27174
GN-Xpo5	chr17	46203354	46213353	10000	0.00747628	197	184	3.06893	1.70652
GN-Xpo7	chr14	70756129	70766128	10000	0.00751423	198	184	2.97421	1.76087
GN-Zfhx3	chr8	108715143	108725142	10000	0.00732448	193	184	3.51695	1.48913
GN-Zic3	chrX	58031128	58041127	10000	0.00743833	196	184	6.33976	1.65217
GN-4833420G17Rik	chr13	119462514	119472513	10000	0.00766603	202	183	2.55549	2.03825
GN-Actn1	chr12	80249872	80259871	10000	0.00736243	194	183	3.25323	1.60109
GN-Cradd	chr10	95313634	95323633	10000	0.00724858	191	183	3.62432	1.43716
GN-Gm41804	chr19	8251811	8261810	10000	0.00698292	184	183	4.93885	1.05464
GN-Hnrnpul1	chr7	25744221	25754220	10000	0.00766603	202	183	2.55549	2.03825
GN-Ivns1abp	chr1	151344997	151354996	10000	0.00751423	198	183	2.86245	1.81967
GN-Mcm2	chr6	88888281	88898280	10000	0.00732448	193	183	3.36819	1.54645
GN-Naa40	chr19	7230723	7240722	10000	0.00728653	192	183	3.49157	1.4918
GN-Nisch	chr14	31196322	31206321	10000	0.00728653	192	183	3.49157	1.4918
GN-Ppm1b	chr17	84957240	84967239	10000	0.00740038	195	183	3.14587	1.65574
GN-Rnf4	chr5	34336879	34346878	10000	0.00751423	198	183	2.86245	1.81967
GN-Trap1	chr16	4067311	4077310	10000	0.00751423	198	183	2.86245	1.81967
GN-9130011E15Rik	chr19	45988081	45998080	10000	0.00724858	191	182	3.46621	1.49451
GN-Eif3l	chr15	79075722	79085721	10000	0.00721063	190	182	3.59851	1.43956
GN-Mark2	chr19	7285524	7295523	10000	0.00702087	185	182	4.44721	1.16484
GN-Ntmt1	chr2	30808476	30818475	10000	0.00736243	194	182	3.12188	1.65934
GN-Phf12	chr11	77983253	77993252	10000	0.00743833	196	182	2.92798	1.76923
GN-Pou2f1	chr1	165992135	166002134	10000	0.00755218	199	182	2.67843	1.93407
GN-Sppl3	chr5	115012023	115022022	10000	0.00717268	189	182	3.7413	1.38462
GN-Tpd52	chr3	8994268	9004267	10000	0.00747628	197	182	2.83978	1.82418
GN-Ythdf1	chr2	180910437	180920436	10000	0.00740038	195	182	3.02182	1.71429
GN-Cdc25a	chr9	109876078	109886077	10000	0.00732448	193	181	3.09793	1.66298
GN-Dnajc7	chr11	100609669	100619668	10000	0.00736243	194	181	2.99832	1.71823
GN-Nacc1	chr8	84677409	84687408	10000	0.00736243	194	181	2.99832	1.71823
GN-Nudt3	chr17	27612953	27622952	10000	0.00728653	192	181	3.20439	1.60773
GN-Poglut1	chr16	38539757	38549756	10000	0.00721063	190	181	3.44087	1.49724
GN-Rad21	chr15	51981261	51991260	10000	0.00743833	196	181	2.81715	1.82873
GN-Rangap1	chr15	81719420	81729419	10000	0.00743833	196	181	2.81715	1.82873
GN-Slc1a5	chr7	16781845	16791844	10000	0.00743833	196	181	2.81715	1.82873
GN-Smarcad1	chr6	65043088	65053087	10000	0.00751423	198	181	2.65663	1.93923
GN-Stx16	chr2	174076762	174086761	10000	0.00740038	195	181	2.90491	1.77348
GN-Ube2d2a	chr18	35772058	35782057	10000	0.00728653	192	181	3.20439	1.60773
GN-Azin1	chr15	38508767	38518766	10000	0.00713472	188	180	3.54693	1.44444
GN-Chaf1b	chr16	93884400	93894399	10000	0.00698292	184	180	4.19182	1.22222
GN-Ect2	chr3	27143410	27153409	10000	0.00732448	193	180	2.97484	1.72222
GN-Slc7a5	chr8	121897187	121907186	10000	0.00721063	190	180	3.29358	1.55556
GN-Yap1	chr9	7994090	8004089	10000	0.00724858	191	180	3.18	1.61111
GN-Chd2	chr7	73531247	73541246	10000	0.00747628	197	179	2.54034	2.00559
GN-Cstf3	chr2	104590983	104600982	10000	0.00736243	194	179	2.77198	1.83799
GN-Dstn	chr2	143915830	143925829	10000	0.00770398	203	179	2.17657	2.34078
GN-Enc1	chr13	97241604	97251603	10000	0.00721063	190	179	3.15565	1.61453
GN-Grik3	chr4	125490705	125500704	10000	0.00705882	186	179	3.66258	1.39106
GN-Ipo5	chr14	120911645	120921644	10000	0.00736243	194	179	2.77198	1.83799
GN-Ldb1	chr19	46035016	46045015	10000	0.00732448	193	179	2.85888	1.78212
GN-Mars	chr10	127301287	127311286	10000	0.00724858	191	179	3.05011	1.67039
GN-Mtss1	chr15	59071658	59081657	10000	0.00732448	193	179	2.85888	1.78212
GN-Nutf2	chr8	105861133	105871132	10000	0.00717268	189	179	3.26876	1.55866
GN-Paxip1	chr5	27781210	27791209	10000	0.00694497	183	179	4.16431	1.22346
GN-Usp19	chr9	108491175	108501174	10000	0.00732448	193	179	2.85888	1.78212
GN-Abl2	chr1	156558674	156568673	10000	0.00732448	193	178	2.74946	1.8427
GN-Dusp12	chr1	170875041	170885040	10000	0.00728653	192	178	2.83592	1.78652
GN-Glrx3	chr7	137438147	137448146	10000	0.00698292	184	178	3.78917	1.33708
GN-Haus6	chr4	86601575	86611574	10000	0.00713472	188	178	3.24396	1.5618
GN-Nmd3	chr3	69722554	69732553	10000	0.00713472	188	178	3.24396	1.5618
GN-Sqle	chr15	59315591	59325590	10000	0.00724858	191	178	2.92799	1.73034
GN-Thumpd3	chr6	113046826	113056825	10000	0.00736243	194	178	2.66811	1.89888
GN-Ahctf1	chr1	179793516	179803515	10000	0.00724858	191	177	2.81299	1.79096
GN-Atic	chr1	71557655	71567654	10000	0.00736243	194	177	2.56979	1.96045
GN-Bnc2	chr4	84665837	84675836	10000	0.00728653	192	177	2.72696	1.84746
GN-Fkbp3	chr12	65063439	65073438	10000	0.00724858	191	177	2.81299	1.79096
GN-Kcmf1	chr6	72889480	72899479	10000	0.00694497	183	177	3.76252	1.33898
GN-Lin28a	chr4	134008317	134018316	10000	0.00713472	188	177	3.10703	1.62147
GN-Nek2	chr1	191821972	191831971	10000	0.00709677	187	177	3.2192	1.56497
GN-Tfap4	chr16	4550271	4560270	10000	0.00717268	189	177	3.00242	1.67797
GN-Ankle2	chr5	110231503	110241502	10000	0.00721063	190	176	2.79009	1.79545
GN-C330024D21Rik	chr5	67464397	67474396	10000	0.00713472	188	176	2.97861	1.68182
GN-Cnot6	chr11	49702223	49712222	10000	0.00736243	194	176	2.4766	2.02273
GN-Drg2	chr11	60455120	60465119	10000	0.00683112	180	176	4.0818	1.22727
GN-Fbrs	chr7	127477994	127487993	10000	0.00683112	180	176	4.0818	1.22727
GN-Katnbl1	chr2	112379713	112389712	10000	0.00713472	188	176	2.97861	1.68182
GN-Lsg1	chr16	30577090	30587089	10000	0.00686907	181	176	3.90119	1.28409
GN-Nudc	chr4	133535528	133545527	10000	0.00705882	186	176	3.19446	1.56818
GN-Papd5	chr8	88199712	88209711	10000	0.00698292	184	176	3.44402	1.45455
GN-Pds5a	chr5	65687664	65697663	10000	0.00694497	183	176	3.58402	1.39773
GN-Rtn3	chr19	7472792	7482791	10000	0.00690702	182	176	3.73589	1.34091
GN-Setd1a	chr7	127777388	127787387	10000	0.00705882	186	176	3.19446	1.56818
GN-Slc15a4	chr5	127606893	127616892	10000	0.00686907	181	176	3.90119	1.28409
GN-Ubap2	chr4	41264822	41274821	10000	0.00713472	188	176	2.97861	1.68182
GN-Utp20	chr10	88816315	88826314	10000	0.00713472	188	176	2.97861	1.68182
GN-Arrdc3	chr13	80883921	80893920	10000	0.00702087	185	175	3.16974	1.57143
GN-Atp2a2	chr5	122491726	122501725	10000	0.00694497	183	175	3.41835	1.45714
GN-Clic4	chr4	135262261	135272260	10000	0.00690702	182	175	3.55787	1.4
GN-Dnajc21	chr15	10460020	10470019	10000	0.00686907	181	175	3.70927	1.34286
GN-Ehmt1	chr2	24909110	24919109	10000	0.00709677	187	175	2.95485	1.68571
GN-Hdgfrp2	chr17	56080130	56090129	10000	0.00690702	182	175	3.55787	1.4
GN-Mphosph8	chr14	56668747	56678746	10000	0.00683112	180	175	3.87413	1.28571
GN-Pcmtd1	chr1	7089419	7099418	10000	0.00690702	182	175	3.55787	1.4
GN-Ptch1	chr13	63555318	63565317	10000	0.00717268	189	175	2.76724	1.8
GN-Rab11b	chr17	33749987	33759986	10000	0.00724858	191	175	2.60203	1.91429
GN-Thrap3	chr4	126192199	126202198	10000	0.00690702	182	175	3.55787	1.4
GN-Tipin	chr9	64282084	64292083	10000	0.00709677	187	175	2.95485	1.68571
GN-Top1	chr2	160646396	160656395	10000	0.00728653	192	175	2.52661	1.97143
GN-C330002G04Rik	chr19	23065406	23075405	10000	0.00705882	186	174	2.93111	1.68966
GN-Hnrnpm	chr17	33674959	33684958	10000	0.00683112	180	174	3.68267	1.34483
GN-Lifr	chr15	7130058	7140057	10000	0.00705882	186	174	2.93111	1.68966
GN-Med26	chr8	72537811	72547810	10000	0.00698292	184	174	3.14506	1.57471
GN-Sfmbt2	chr2	10372935	10382934	10000	0.00702087	185	174	3.03432	1.63218
GN-Usp28	chr9	48985884	48995883	10000	0.00705882	186	174	2.93111	1.68966
GN-Zmym1	chr4	127050633	127060632	10000	0.00698292	184	174	3.14506	1.57471
GN-Lamp2	chrX	38445961	38455960	10000	0.00690702	182	173	6.47809	1.52023
GN-Mcm6	chr1	128349206	128359205	10000	0.00690702	182	173	3.23905	1.52023
GN-Smc4	chr3	69005475	69015474	10000	0.00705882	186	173	2.81145	1.75145
GN-Zfp961	chr8	71951571	71961570	10000	0.00679317	179	173	3.65609	1.34682
GN-Abce1	chr8	79701241	79711240	10000	0.00671727	177	172	3.79302	1.2907
GN-Arid5b	chr10	68126421	68136420	10000	0.00705882	186	172	2.69888	1.81395
GN-Atp5f1	chr3	105949749	105959748	10000	0.00679317	179	172	3.47954	1.40698
GN-Bms1	chr6	118409401	118419400	10000	0.00694497	183	172	2.98599	1.63953
GN-Gmfb	chr14	46811743	46821742	10000	0.00686907	181	172	3.21393	1.52326
GN-Hmgcs1	chr13	119690883	119700882	10000	0.00702087	185	172	2.78824	1.75581
GN-Idh3a	chr9	54587010	54597009	10000	0.00724858	191	172	2.3261	2.10465
GN-Ldlr	chr9	21724075	21734074	10000	0.00702087	185	172	2.78824	1.75581
GN-Mdn1	chr4	32657611	32667610	10000	0.00698292	184	172	2.88373	1.69767
GN-Nrf1	chr6	30048487	30058486	10000	0.00702087	185	172	2.78824	1.75581
GN-Odf2	chr2	29889720	29899719	10000	0.00675522	178	172	3.62952	1.34884
GN-Ogt	chrX	101640551	101650550	10000	0.00698292	184	172	5.76746	1.69767
GN-Piezo1	chr8	122541158	122551157	10000	0.00683112	180	172	3.34147	1.46512
GN-Rapgef1	chr2	29620219	29630218	10000	0.00683112	180	172	3.34147	1.46512
GN-Rrn3	chr16	13781198	13791197	10000	0.00690702	182	172	3.09577	1.5814
GN-Rtel1	chr2	181320223	181330222	10000	0.00732448	193	172	2.20432	2.22093
GN-Akap1	chr11	88854087	88864086	10000	0.00679317	179	171	3.31588	1.46784
GN-Atf1	chr15	100228358	100238357	10000	0.00683112	180	171	3.18884	1.52632
GN-Bach1	chr16	87699453	87709452	10000	0.00713472	188	171	2.44072	1.99415
GN-Bub3	chr7	131560873	131570872	10000	0.00694497	183	171	2.86009	1.70175
GN-Cherp	chr8	72464734	72474733	10000	0.00690702	182	171	2.96187	1.64327
GN-Dpy30	chr17	74305934	74315933	10000	0.00690702	182	171	2.96187	1.64327
GN-Gm38469	chr15	96276897	96286896	10000	0.00698292	184	171	2.76507	1.76023
GN-Igsf9	chr1	172482273	172492272	10000	0.00667932	176	171	3.766	1.2924
GN-Ikbkap	chr4	56791832	56801831	10000	0.00698292	184	171	2.76507	1.76023
GN-Il17rd	chr14	27039488	27049487	10000	0.00667932	176	171	3.766	1.2924
GN-LOC108167924	chr11	97649900	97659899	10000	0.00683112	180	171	3.18884	1.52632
GN-Msmo1	chr8	64723079	64733078	10000	0.00721063	190	171	2.3055	2.11111
GN-Ruvbl2	chr7	45424205	45434204	10000	0.00671727	177	171	3.60297	1.35088
GN-Skp1a	chr11	52232494	52242493	10000	0.00698292	184	171	2.76507	1.76023
GN-Strn3	chr12	51681927	51691926	10000	0.00709677	187	171	2.51446	1.93567
GN-Zfp367	chr13	64142700	64152699	10000	0.00679317	179	171	3.31588	1.46784
chr14-19419420	chr14	19419671	19420920	2500	0.0270209	178	171	27.6278	1.40936
chr2-98667120	chr2	98667371	98668620	2500	0.0276281	182	171	23.695	1.64327
GN-Ankrd28	chr14	31819916	31829915	10000	0.00724858	191	170	2.16469	2.23529
GN-BC005537	chr13	24802156	24812155	10000	0.00686907	181	170	2.93779	1.64706
GN-H13	chr2	152669960	152679959	10000	0.00671727	177	170	3.42742	1.41176
GN-Mdm4	chr1	133014895	133024894	10000	0.00667932	176	170	3.57644	1.35294
GN-Orc2	chr1	58494610	58504609	10000	0.00698292	184	170	2.65349	1.82353
GN-Prpf31	chr7	3630484	3640483	10000	0.00686907	181	170	2.93779	1.64706
GN-Wac	chr18	7869331	7879330	10000	0.00686907	181	170	2.93779	1.64706
GN-Wtap	chr17	12982125	12992124	10000	0.00705882	186	170	2.49267	1.94118
GN-Acsl3	chr1	78658324	78668323	10000	0.00686907	181	169	2.81291	1.71006
GN-Ccl25	chr8	4325659	4335658	10000	0.00683112	180	169	2.91373	1.65089
GN-Cep57	chr9	13816608	13826607	10000	0.00736243	194	169	1.94017	2.47929
GN-Cstf1	chr2	172371185	172381184	10000	0.00698292	184	169	2.54838	1.88757
GN-Dnaja1	chr4	40722967	40732966	10000	0.00694497	183	169	2.63085	1.8284
GN-Dnmt1	chr9	20942480	20952479	10000	0.00675522	178	169	3.13873	1.53254
GN-Eml4	chr17	83351430	83361429	10000	0.00675522	178	169	3.13873	1.53254
GN-Klf3	chr5	64812820	64822819	10000	0.00667932	176	169	3.40139	1.4142
GN-Map2k2	chr10	81106446	81116445	10000	0.00679317	179	169	3.02205	1.59172
GN-Ndc1	chr4	107368283	107378282	10000	0.00664137	175	169	3.54992	1.35503
GN-Nvl	chr1	181133687	181143686	10000	0.00683112	180	169	2.91373	1.65089
GN-Pdcd11	chr19	47091248	47101247	10000	0.00664137	175	169	3.54992	1.35503
GN-Suclg2	chr6	95708359	95718358	10000	0.00705882	186	169	2.39803	2.00592
GN-Cmas	chr6	142757185	142767184	10000	0.00679317	179	168	2.88971	1.65476
GN-Coq2	chr5	100663757	100673756	10000	0.00671727	177	168	3.11372	1.53571
GN-Dnajb6	chr5	29736397	29746396	10000	0.00698292	184	168	2.44921	1.95238
GN-Eri3	chr4	117550823	117560822	10000	0.00690702	182	168	2.60825	1.83333
GN-Hsph1	chr5	149625816	149635815	10000	0.00694497	183	168	2.52623	1.89286
GN-Mettl16	chr11	74771338	74781337	10000	0.00664137	175	168	3.37538	1.41667
GN-Rev1	chr1	38119421	38129420	10000	0.00690702	182	168	2.60825	1.83333
GN-Rragb	chrX	153140458	153150457	10000	0.00656546	173	168	7.37009	1.29762
GN-Sft2d1	chr17	8311602	8321601	10000	0.00702087	185	168	2.37674	2.0119
GN-Tmem209	chr6	30499284	30509283	10000	0.00686907	181	168	2.69577	1.77381
GN-Txn1	chr4	57945912	57955911	10000	0.00660342	174	168	3.52342	1.35714
GN-Uba1	chrX	20663397	20673396	10000	0.00660342	174	168	7.04684	1.35714
GN-Usp1	chr4	98924122	98934121	10000	0.00664137	175	168	3.37538	1.41667
GN-Afg3l2	chr18	67438637	67448636	10000	0.00671727	177	167	2.97305	1.5988
GN-Arih1	chr9	59476160	59486159	10000	0.00683112	180	167	2.67274	1.77844
GN-Atp5c1	chr2	10070011	10080010	10000	0.00664137	175	167	3.21378	1.47904
GN-Clk4	chr11	51263651	51273650	10000	0.00679317	179	167	2.76587	1.71856
GN-Gpatch4	chr3	88043605	88053604	10000	0.00652751	172	167	3.65809	1.2994
GN-N4bp1	chr8	86874759	86884758	10000	0.00667932	176	167	3.08873	1.53892
GN-Reps1	chr10	18055991	18065990	10000	0.00698292	184	167	2.3555	2.01796
GN-Rras2	chr7	114107282	114117281	10000	0.00683112	180	167	2.67274	1.77844
GN-Snapc4	chr2	26370153	26380152	10000	0.00656546	173	167	3.49694	1.35928
chr13-21919190	chr13	21919441	21920690	2500	0.0255028	168	167	35.8782	1.05988
GN-Cecr2	chr6	120666819	120676818	10000	0.00694497	183	166	2.3343	2.0241
GN-Cnot7	chr8	40501227	40511226	10000	0.00667932	176	166	2.9486	1.60241
GN-Foxk2	chr11	121260486	121270485	10000	0.00656546	173	166	3.32342	1.42169
GN-Mzt1	chr14	99035637	99045636	10000	0.00679317	179	166	2.64975	1.78313
GN-Noct	chr3	51224946	51234945	10000	0.00671727	177	166	2.84176	1.66265
GN-Plec	chr15	76185211	76195210	10000	0.00667932	176	166	2.9486	1.60241
GN-Ptpn13	chr5	103425691	103435690	10000	0.00629981	166	166	4.72486	1
GN-Raver1	chr9	21081489	21091488	10000	0.00709677	187	166	2.08597	2.26506
GN-Stk11	chr10	80116302	80126301	10000	0.00652751	172	166	3.47047	1.36145
GN-Thoc1	chr18	9958679	9968678	10000	0.00660342	174	166	3.18832	1.48193
GN-Tma16	chr8	66476050	66486049	10000	0.00660342	174	166	3.18832	1.48193
GN-Upp1	chr11	9118507	9128506	10000	0.00675522	178	166	2.7424	1.72289
GN-Wdr75	chr1	45795652	45805651	10000	0.00645161	170	166	3.80741	1.24096
GN-Gnb1	chr4	155491860	155501859	10000	0.00664137	175	165	2.92417	1.60606
GN-Klf13	chr7	63928416	63938415	10000	0.00664137	175	165	2.92417	1.60606
GN-Park7	chr4	150899422	150909421	10000	0.00645161	170	165	3.60421	1.30303
GN-Patz1	chr11	3290956	3300955	10000	0.00664137	175	165	2.92417	1.60606
GN-Pdpn	chr4	143289065	143299064	10000	0.00709677	187	165	2.01274	2.33333
GN-Sephs1	chr2	4882063	4892062	10000	0.00675522	178	165	2.6268	1.78788
GN-Sept11	chr5	93093915	93103914	10000	0.00660342	174	165	3.03884	1.54545
GN-Stk24	chr14	121369507	121379506	10000	0.00656546	173	165	3.16288	1.48485
GN-Szrd1	chr4	141129297	141139296	10000	0.00656546	173	165	3.16288	1.48485
GN-Tdrd12	chr7	35527658	35537657	10000	0.00652751	172	165	3.29747	1.42424
GN-Timm23	chr14	32191392	32201391	10000	0.00683112	180	165	2.46002	1.90909
GN-Tjp2	chr19	24214527	24224526	10000	0.00683112	180	165	2.46002	1.90909
GN-Tmeff1	chr4	48585613	48595612	10000	0.00645161	170	165	3.60421	1.30303
GN-Tnks2	chr19	36834729	36844728	10000	0.00656546	173	165	3.16288	1.48485
GN-Tpm1	chr9	67034431	67044430	10000	0.00664137	175	165	2.92417	1.60606
GN-Zfp936	chr7	43178087	43188086	10000	0.00675522	178	165	2.6268	1.78788
GN-Atg16l1	chr1	87756505	87766504	10000	0.00652751	172	164	3.13746	1.4878
GN-Ddx24	chr12	103415368	103425367	10000	0.00652751	172	164	3.13746	1.4878
GN-Diaph1	chr18	37925135	37935134	10000	0.00675522	178	164	2.51823	1.85366
GN-G3bp2	chr5	92073245	92083244	10000	0.00641366	169	164	3.57729	1.30488
GN-Gclc	chr9	77755034	77765033	10000	0.00679317	179	164	2.43803	1.91463
GN-Gpbp1	chr13	111479542	111489541	10000	0.00656546	173	164	3.01394	1.54878
GN-Pmepa1	chr2	173266034	173276033	10000	0.00652751	172	164	3.13746	1.4878
GN-Prpf4	chr4	62409282	62419281	10000	0.00656546	173	164	3.01394	1.54878
GN-Shb	chr4	45520329	45530328	10000	0.00656546	173	164	3.01394	1.54878
GN-Tfcp2l1	chr1	118628444	118638443	10000	0.00664137	175	164	2.79394	1.67073
GN-Xab2	chr8	3610797	3620796	10000	0.00660342	174	164	2.89978	1.60976
GN-Zfp64	chr2	168945088	168955087	10000	0.00641366	169	164	3.57729	1.30488
GN-Bcl2l1	chr2	152821229	152831228	10000	0.00652751	172	163	2.98906	1.55215
GN-Fbrsl1	chr5	110438004	110448003	10000	0.00652751	172	163	2.98906	1.55215
GN-Fmnl2	chr2	52858216	52868215	10000	0.00671727	177	163	2.49582	1.8589
GN-Foxo1	chr3	52268836	52278835	10000	0.00660342	174	163	2.77009	1.67485
GN-Ghitm	chr14	37124820	37134819	10000	0.00645161	170	163	3.24564	1.42945
GN-Kansl1	chr11	104432887	104442886	10000	0.00637571	168	163	3.55039	1.30675
GN-Mapk4	chr18	74054621	74064620	10000	0.00652751	172	163	2.98906	1.55215
GN-Orc5	chr5	22539862	22549861	10000	0.00667932	176	163	2.581	1.79755
GN-Pdss2	chr10	43221656	43231655	10000	0.00671727	177	163	2.49582	1.8589
GN-Rpa1	chr11	75337879	75347878	10000	0.00648956	171	163	3.11207	1.4908
GN-Sirt1	chr10	63328536	63338535	10000	0.00679317	179	163	2.34128	1.9816
GN-Supt20	chr3	54693260	54703259	10000	0.00645161	170	163	3.24564	1.42945
GN-Tfe3	chrX	7763161	7773160	10000	0.00645161	170	163	6.49127	1.42945
GN-Top3b	chr16	16871218	16881217	10000	0.00671727	177	163	2.49582	1.8589
GN-Wdr5	chr2	27515646	27525645	10000	0.00652751	172	163	2.98906	1.55215
GN-Xylt2	chr11	94667017	94677016	10000	0.00622391	164	163	4.37129	1.06135
GN-Zc3h15	chr2	83645077	83655076	10000	0.00679317	179	163	2.34128	1.9816
GN-1700019D03Rik	chr1	52942846	52952845	10000	0.00671727	177	162	2.39418	1.92593
GN-Aspm	chr1	139454532	139464531	10000	0.00637571	168	162	3.36479	1.37037
GN-Cdca2	chr14	67705201	67715200	10000	0.00633776	167	162	3.5235	1.30864
GN-Fnbp4	chr2	90745937	90755936	10000	0.00633776	167	162	3.5235	1.30864
GN-Galnt2	chr8	124231893	124241892	10000	0.00637571	168	162	3.36479	1.37037
GN-Hltf	chr3	20058324	20068323	10000	0.00656546	173	162	2.74626	1.67901
GN-Hspg2	chr4	137469302	137479301	10000	0.00629981	166	162	3.69794	1.24691
GN-Kazn	chr4	142228902	142238901	10000	0.00645161	170	162	3.08671	1.49383
GN-Lsm6	chr8	78810653	78820652	10000	0.00637571	168	162	3.36479	1.37037
GN-Mtcl1	chr17	66439307	66449306	10000	0.00645161	170	162	3.08671	1.49383
GN-Prkcsh	chr9	22003493	22013492	10000	0.00660342	174	162	2.64888	1.74074
GN-Schip1	chr3	68572867	68582866	10000	0.00683112	180	162	2.18416	2.11111
GN-Senp6	chr9	80067402	80077401	10000	0.00648956	171	162	2.96422	1.55556
GN-Slc38a1	chr15	96632414	96642413	10000	0.00648956	171	162	2.96422	1.55556
GN-Tex264	chr9	106675453	106685452	10000	0.00629981	166	162	3.69794	1.24691
GN-Ubap2l	chr3	90041976	90051975	10000	0.00656546	173	162	2.74626	1.67901
GN-Zfc3h1	chr10	115385442	115395441	10000	0.00648956	171	162	2.96422	1.55556
GN-Zfr	chr15	12118294	12128293	10000	0.00660342	174	162	2.64888	1.74074
GN-Acvr2b	chr9	119402677	119412676	10000	0.00660342	174	161	2.53536	1.80745
GN-Gtse1	chr15	85860206	85870205	10000	0.00648956	171	161	2.82678	1.62112
GN-Ilkap	chr1	91388343	91398342	10000	0.00675522	178	161	2.22897	2.0559
GN-Map4k3	chr17	80717706	80727705	10000	0.00645161	170	161	2.9394	1.55901
GN-Nol9	chr4	152039820	152049819	10000	0.00641366	169	161	3.06137	1.49689
GN-Pum3	chr19	27419409	27429408	10000	0.00656546	173	161	2.62558	1.74534
GN-Rai14	chr15	10705005	10715004	10000	0.00645161	170	161	2.9394	1.55901
GN-Slc39a14	chr14	70340925	70350924	10000	0.00629981	166	161	3.49663	1.31056
GN-Sntb2	chr8	106936249	106946248	10000	0.00633776	167	161	3.33841	1.37267
GN-Tbc1d13	chr2	30134249	30144248	10000	0.00626186	165	161	3.67059	1.24845
GN-Wwc1	chr11	35969590	35979589	10000	0.00641366	169	161	3.06137	1.49689
GN-Aldh16a1	chr7	45144039	45154038	10000	0.00637571	168	160	3.03605	1.5
GN-Fgfr1op	chr17	8166017	8176016	10000	0.00641366	169	160	2.91461	1.5625
GN-Hdac4	chr1	92169842	92179841	10000	0.00645161	170	160	2.80251	1.625
GN-Ifrd1	chr12	40212690	40222689	10000	0.00660342	174	160	2.42884	1.875
GN-Ino80dos	chr1	63114970	63124969	10000	0.00645161	170	160	2.80251	1.625
GN-Kat7	chr11	95299747	95309746	10000	0.00652751	172	160	2.60233	1.75
GN-Msh2	chr17	87673056	87683055	10000	0.00645161	170	160	2.80251	1.625
GN-Nat10	chr2	103750751	103760750	10000	0.00656546	173	160	2.5126	1.8125
GN-Ppp2ca	chr11	52099323	52109322	10000	0.00667932	176	160	2.27704	2
GN-Rptor	chr11	119603404	119613403	10000	0.00637571	168	160	3.03605	1.5
GN-Tm9sf2	chr14	122107581	122117580	10000	0.00618596	163	160	3.83501	1.1875
GN-Ythdf2	chr4	132201757	132211756	10000	0.00637571	168	160	3.03605	1.5
GN-Zfp266	chr9	20511111	20521110	10000	0.00629981	166	160	3.31206	1.375
GN-Zfp507	chr7	35792484	35802483	10000	0.00645161	170	160	2.80251	1.625
chr19-61199610	chr19	61199861	61201110	2500	0.0244402	161	160	34.2895	1.0625
GN-Abcf2	chr5	24566968	24576967	10000	0.00648956	171	159	2.57911	1.75472
GN-Anxa11	chr14	25842648	25852647	10000	0.00652751	172	159	2.48987	1.81761
GN-Arf1	chr11	59217768	59227767	10000	0.00637571	168	159	2.88985	1.56604
GN-B3gnt2	chr11	22849837	22859836	10000	0.00633776	167	159	3.01077	1.50314
GN-Dnajc5	chr2	181520984	181530983	10000	0.00611006	161	159	4.01996	1.12579
GN-Epn2	chr11	61569188	61579187	10000	0.00633776	167	159	3.01077	1.50314
GN-Gm13261	chr2	10354662	10364661	10000	0.00648956	171	159	2.57911	1.75472
GN-Mtch2	chr2	90847654	90857653	10000	0.00641366	169	159	2.77827	1.62893
GN-Pald1	chr10	61373024	61383023	10000	0.00664137	175	159	2.25571	2.00629
GN-Plekhf2	chr4	10997120	11007119	10000	0.00645161	170	159	2.67499	1.69182
GN-Sae1	chr7	16377397	16387396	10000	0.00626186	165	159	3.28572	1.37736
GN-Sp1	chr15	102406815	102416814	10000	0.00633776	167	159	3.01077	1.50314
GN-Tnpo1	chr13	98880543	98890542	10000	0.00633776	167	159	3.01077	1.50314
GN-Apc	chr18	34221117	34231116	10000	0.00633776	167	158	2.86512	1.56962
GN-Bzw1	chr1	58393635	58403634	10000	0.00648956	171	158	2.46719	1.82278
GN-Pcnp	chr16	56019232	56029231	10000	0.00648956	171	158	2.46719	1.82278
GN-Phf3	chr1	30863425	30873424	10000	0.00633776	167	158	2.86512	1.56962
GN-Rccd1	chr7	80314190	80324189	10000	0.00622391	164	158	3.2594	1.37975
GN-Ror2	chr13	53275610	53285609	10000	0.00660342	174	158	2.23443	2.01266
GN-Sgol1	chr17	53678827	53688826	10000	0.00629981	166	158	2.98551	1.50633
GN-Spred1	chr2	117121570	117131569	10000	0.00648956	171	158	2.46719	1.82278
GN-Stip1	chr19	7029527	7039526	10000	0.00626186	165	158	3.11645	1.44304
GN-Supt5	chr7	28328305	28338304	10000	0.00629981	166	158	2.98551	1.50633
GN-Tenm3	chr8	48545966	48555965	10000	0.00648956	171	158	2.46719	1.82278
GN-Zfp148	chr16	33381274	33391273	10000	0.00629981	166	158	2.98551	1.50633
GN-Zzz3	chr3	152396499	152406498	10000	0.00637571	168	158	2.75407	1.63291
GN-Arpc4	chr6	113378612	113388611	10000	0.00614801	162	157	3.3893	1.31847
GN-Asns	chr6	7682683	7692682	10000	0.00633776	167	157	2.7299	1.63694
GN-Atxn2	chr5	121712108	121722107	10000	0.00641366	169	157	2.5328	1.76433
GN-Cic	chr7	25282678	25292677	10000	0.00614801	162	157	3.3893	1.31847
GN-Dhodh	chr8	109598174	109608173	10000	0.00622391	164	157	3.09068	1.44586
GN-Med13l	chr5	118561200	118571199	10000	0.00637571	168	157	2.62766	1.70064
GN-Pawr	chr10	108332688	108342687	10000	0.00664137	175	157	2.08185	2.1465
GN-Pip5k1a	chr3	95096426	95106425	10000	0.00641366	169	157	2.5328	1.76433
GN-Pola2	chr19	5953714	5963713	10000	0.00622391	164	157	3.09068	1.44586
GN-Ptch2	chr4	117096555	117106554	10000	0.00629981	166	157	2.84042	1.57325
GN-Sin3a	chr9	57072539	57082538	10000	0.00641366	169	157	2.5328	1.76433
GN-Taf4	chr2	179966147	179976146	10000	0.00618596	163	157	3.23311	1.38217
GN-Trim11	chr11	58978592	58988591	10000	0.00618596	163	157	3.23311	1.38217
GN-Zwilch	chr9	64162432	64172431	10000	0.00633776	167	157	2.7299	1.63694
GN-Epcam	chr17	87636478	87646477	10000	0.00622391	164	156	2.93507	1.51282
GN-Fam168b	chr1	34832530	34842529	10000	0.00633776	167	156	2.60404	1.70513
GN-Mdc1	chr17	35842016	35852015	10000	0.00637571	168	156	2.50969	1.76923
GN-Plcg1	chr2	160731809	160741808	10000	0.00633776	167	156	2.60404	1.70513
GN-Sec16a	chr2	26435561	26445560	10000	0.00637571	168	156	2.50969	1.76923
GN-Seh1l	chr18	67775375	67785374	10000	0.00607211	160	156	3.53406	1.25641
GN-Ticrr	chr7	79660695	79670694	10000	0.00641366	169	156	2.42194	1.83333
GN-Ube4b	chr4	149416130	149426129	10000	0.00618596	163	156	3.06494	1.44872
GN-Apex2	chrX	150577656	150587655	10000	0.00614801	162	155	6.07843	1.45161
GN-Asxl2	chr12	3427356	3437355	10000	0.00637571	168	155	2.39938	1.83871
GN-Brd1	chr15	88723720	88733719	10000	0.00618596	163	155	2.90989	1.51613
GN-Cep295	chr9	15347289	15357288	10000	0.00637571	168	155	2.39938	1.83871
GN-Fbxo42	chr4	141148421	141158420	10000	0.00626186	165	155	2.68166	1.64516
GN-Fgd1	chrX	151047670	151057669	10000	0.00656546	173	155	4.08253	2.16129
GN-Fnip2	chr3	79557299	79567298	10000	0.00629981	166	155	2.58047	1.70968
GN-Gm35588	chr7	43254240	43264239	10000	0.00622391	164	155	2.79112	1.58065
GN-Grk6	chr13	55445830	55455829	10000	0.00622391	164	155	2.79112	1.58065
GN-Ndufa7	chr17	33825071	33835070	10000	0.00603416	159	155	3.50679	1.25806
GN-Ndufs2	chr1	171236623	171246622	10000	0.00588235	155	155	4.41176	1
GN-Paxbp1	chr16	91033880	91043879	10000	0.00633776	167	155	2.48663	1.77419
GN-Sema4b	chr7	80198839	80208838	10000	0.00611006	161	155	3.18057	1.3871
GN-Stat3	chr11	100929080	100939079	10000	0.0059962	158	155	3.69634	1.19355
GN-Yme1l1	chr2	23155941	23165940	10000	0.00629981	166	155	2.58047	1.70968
GN-Appbp2	chr11	85224621	85234620	10000	0.00626186	165	154	2.55693	1.71429
GN-Emb	chr13	117221072	117231071	10000	0.00618596	163	154	2.76651	1.58442
GN-Gsk3b	chr16	38089500	38099499	10000	0.00607211	160	154	3.15434	1.38961
GN-Gspt1	chr16	11243826	11253825	10000	0.00614801	162	154	2.88474	1.51948
GN-Gsr	chr8	33653737	33663736	10000	0.00614801	162	154	2.88474	1.51948
GN-Gstcd	chr3	133081334	133091333	10000	0.00611006	161	154	3.01352	1.45455
GN-Hdlbp	chr1	93435202	93445201	10000	0.00607211	160	154	3.15434	1.38961
GN-Naa15	chr3	51416515	51426514	10000	0.00611006	161	154	3.01352	1.45455
GN-Ndufs4	chr13	114377595	114387594	10000	0.00611006	161	154	3.01352	1.45455
GN-Polr3a	chr14	24476689	24486688	10000	0.00607211	160	154	3.15434	1.38961
GN-Ppp2r3c	chr12	55292501	55302500	10000	0.00648956	171	154	2.08342	2.1039
GN-Rps4x	chrX	102178892	102188891	10000	0.00611006	161	154	6.02704	1.45455
GN-Ttll4	chr1	74662144	74672143	10000	0.00614801	162	154	2.88474	1.51948
GN-Usp5	chr6	124818985	124828984	10000	0.00607211	160	154	3.15434	1.38961
GN-Zmat3	chr3	32355166	32365165	10000	0.00614801	162	154	2.88474	1.51948
GN-AU018091	chr7	3158704	3168703	10000	0.00607211	160	153	2.98785	1.45752
GN-Adar	chr3	89731217	89741216	10000	0.0059962	158	153	3.28222	1.3268
GN-Cd9	chr6	125484256	125494255	10000	0.00618596	163	153	2.63356	1.65359
GN-Cep57l1	chr10	41799369	41809368	10000	0.00622391	164	153	2.53342	1.71895
GN-Clptm1l	chr13	73604501	73614500	10000	0.00607211	160	153	2.98785	1.45752
GN-Cmss1	chr16	57596368	57606367	10000	0.00614801	162	153	2.74194	1.58824
GN-Dctn2	chr10	127266796	127276795	10000	0.00614801	162	153	2.74194	1.58824
GN-Map2k1	chr9	64243106	64253105	10000	0.0059962	158	153	3.28222	1.3268
GN-Mum1	chr10	80227097	80237096	10000	0.00588235	155	153	3.85139	1.13072
GN-Poldip3	chr15	83138837	83148836	10000	0.00614801	162	153	2.74194	1.58824
GN-Polr1b	chr2	129101494	129111493	10000	0.00629981	166	153	2.35438	1.84967
GN-Ppp1cb	chr5	32459347	32469346	10000	0.00614801	162	153	2.74194	1.58824
GN-Rab10	chr12	3299470	3309469	10000	0.00622391	164	153	2.53342	1.71895
GN-Skil	chr3	31095557	31105556	10000	0.0059962	158	153	3.28222	1.3268
GN-Tgif2	chr2	156840506	156850505	10000	0.00622391	164	153	2.53342	1.71895
GN-Wdfy3	chr5	102059640	102069639	10000	0.00611006	161	153	2.85962	1.52288
GN-Zbtb44	chr9	31030896	31040895	10000	0.00614801	162	153	2.74194	1.58824
GN-1810013L24Rik	chr16	8830599	8840598	10000	0.00607211	160	152	2.83452	1.52632
GN-Aars	chr8	111034341	111044340	10000	0.00611006	161	152	2.71739	1.59211
GN-Csnk2a1	chr2	152227337	152237336	10000	0.00611006	161	152	2.71739	1.59211
GN-Eif3b	chr5	140419804	140429803	10000	0.00641366	169	152	2.04226	2.11842
GN-Fat1	chr8	44935545	44945544	10000	0.00622391	164	152	2.41768	1.78947
GN-Flnb	chr14	7818461	7828460	10000	0.00595825	157	152	3.25549	1.32895
GN-Gpi1	chr7	34219837	34229836	10000	0.00603416	159	152	2.9622	1.46053
GN-Grip1	chr10	119454334	119464333	10000	0.00629981	166	152	2.25209	1.92105
GN-Myh9	chr15	77831676	77841675	10000	0.0059962	158	152	3.10193	1.39474
GN-Nup214	chr2	31974949	31984948	10000	0.00614801	162	152	2.60956	1.65789
GN-Pbdc1	chrX	105080256	105090255	10000	0.00622391	164	152	4.83536	1.78947
GN-Ppp4r2	chr6	100834133	100844132	10000	0.0059962	158	152	3.10193	1.39474
GN-Psmc6	chr14	45330323	45340322	10000	0.00611006	161	152	2.71739	1.59211
GN-Rab7	chr6	88034771	88044770	10000	0.0059962	158	152	3.10193	1.39474
GN-Ssbp3	chr4	106911969	106921968	10000	0.0059203	156	152	3.42505	1.26316
GN-Susd6	chr12	80791031	80801030	10000	0.00618596	163	152	2.50996	1.72368
GN-Tyms	chr5	30063126	30073125	10000	0.0059962	158	152	3.10193	1.39474
GN-Zfp568	chr7	29984454	29994453	10000	0.00603416	159	152	2.9622	1.46053
chr13-23401850	chr13	23402101	23403350	2500	0.023074	152	152	34.611	1
GN-Akr1b3	chr6	34306990	34316989	10000	0.0059203	156	151	3.22878	1.33113
GN-BC055324	chr1	163984472	163994471	10000	0.0059962	158	151	2.93658	1.46358
GN-Bard1	chr1	71092657	71102656	10000	0.0059962	158	151	2.93658	1.46358
GN-Brd8	chr18	34614364	34624363	10000	0.00603416	159	151	2.80946	1.5298
GN-Cul4a	chr8	13106019	13116018	10000	0.00588235	155	151	3.39783	1.2649
GN-Fbxl19	chr7	127744456	127754455	10000	0.0059962	158	151	2.93658	1.46358
GN-G2e3	chr12	51348729	51358728	10000	0.00588235	155	151	3.39783	1.2649
GN-Helz	chr11	107548400	107558399	10000	0.00595825	157	151	3.07576	1.39735
GN-Idh3g	chrX	73776398	73786397	10000	0.0059203	156	151	6.45756	1.33113
GN-Nid2	chr14	19751756	19761755	10000	0.00607211	160	151	2.69288	1.59603
GN-Nup155	chr15	8109755	8119754	10000	0.00614801	162	151	2.48653	1.72848
GN-Plpp1	chr13	112801276	112811275	10000	0.0059962	158	151	2.93658	1.46358
GN-Ranbp3	chr17	56673724	56683723	10000	0.00607211	160	151	2.69288	1.59603
GN-Supv3l1	chr10	62439194	62449193	10000	0.00622391	164	151	2.30955	1.86093
GN-Tmem248	chr5	130222834	130232833	10000	0.00611006	161	151	2.5856	1.66225
GN-Ube2g1	chr11	72607760	72617759	10000	0.00588235	155	151	3.39783	1.2649
GN-Wee1	chr7	110122558	110132557	10000	0.00622391	164	151	2.30955	1.86093
GN-Zfp280d	chr9	72275391	72285390	10000	0.00626186	165	151	2.23019	1.92715
GN-Zfp808	chr13	62130389	62140388	10000	0.00603416	159	151	2.80946	1.5298
GN-4930447C04Rik	chr12	72907402	72917401	10000	0.00622391	164	150	2.20834	1.93333
GN-Acly	chr11	100517501	100527500	10000	0.00633776	167	150	2.0013	2.13333
GN-Adk	chr14	21053075	21063074	10000	0.0059203	156	150	3.04961	1.4
GN-Arhgap11a	chr2	113838162	113848161	10000	0.00626186	165	150	2.13472	2
GN-B4galt5	chr2	167338679	167348678	10000	0.0059203	156	150	3.04961	1.4
GN-Brd3	chr2	27465174	27475173	10000	0.00603416	159	150	2.66841	1.6
GN-Crk	chr11	75679758	75689757	10000	0.0059962	158	150	2.78442	1.53333
GN-Dctd	chr8	48110457	48120456	10000	0.00595825	157	150	2.91099	1.46667
GN-Ddx50	chr10	62641104	62651103	10000	0.0059962	158	150	2.78442	1.53333
GN-Gm36038	chr2	172577615	172587614	10000	0.00611006	161	150	2.46314	1.73333
GN-Polr2a	chr11	69748134	69758133	10000	0.00633776	167	150	2.0013	2.13333
GN-Psmb1	chr17	15487777	15497776	10000	0.00607211	160	150	2.56167	1.66667
GN-Pym1	chr10	128748378	128758377	10000	0.00611006	161	150	2.46314	1.73333
GN-Sbno1	chr5	124415415	124425414	10000	0.0058444	154	150	3.37062	1.26667
GN-Senp1	chr15	98083070	98093069	10000	0.0059962	158	150	2.78442	1.53333
GN-Sh3gl2	chr4	85205955	85215954	10000	0.0059962	158	150	2.78442	1.53333
GN-Srebf2	chr15	82147768	82157767	10000	0.0059962	158	150	2.78442	1.53333
GN-Ssr4	chrX	73787523	73797522	10000	0.00603416	159	150	5.33681	1.6
GN-Tle3	chr9	61372825	61382824	10000	0.00603416	159	150	2.66841	1.6
GN-Uqcrc1	chr9	108937147	108947146	10000	0.0059203	156	150	3.04961	1.4
GN-Wapl	chr14	34674292	34684291	10000	0.00603416	159	150	2.66841	1.6
GN-Wdr4	chr17	31501988	31511987	10000	0.0059962	158	150	2.78442	1.53333
GN-Wiz	chr17	32354553	32364552	10000	0.00588235	155	150	3.20209	1.33333
GN-Zswim6	chr13	107879565	107889564	10000	0.00603416	159	150	2.66841	1.6
GN-Arhgap35	chr7	16604745	16614744	10000	0.00611006	161	149	2.3491	1.80537
GN-Dst	chr1	33908713	33918712	10000	0.0057685	152	149	3.53021	1.20134
GN-Fbxw2	chr2	34815736	34825735	10000	0.00603416	159	149	2.53778	1.67114
GN-Fzr1	chr10	81367871	81377870	10000	0.0058444	154	149	3.17541	1.33557
GN-Las1l	chrX	95946475	95956474	10000	0.00595825	157	149	5.51884	1.53691
GN-Morc3	chr16	93832762	93842761	10000	0.0059962	158	149	2.64396	1.60403
GN-Mtbp	chr15	55557907	55567906	10000	0.0059962	158	149	2.64396	1.60403
GN-Naa25	chr5	121398481	121408480	10000	0.00595825	157	149	2.75942	1.53691
GN-Ncapd2	chr6	125181249	125191248	10000	0.00614801	162	149	2.2649	1.87248
GN-Nufip1	chr14	76111390	76121389	10000	0.00607211	160	149	2.4398	1.73826
GN-Sf3a1	chr11	4160853	4170852	10000	0.0059962	158	149	2.64396	1.60403
GN-Sfswap	chr5	129501733	129511732	10000	0.00607211	160	149	2.4398	1.73826
GN-Supt6	chr11	78235204	78245203	10000	0.0057685	152	149	3.53021	1.20134
GN-Taf5l	chr8	124010810	124020809	10000	0.0059203	156	149	2.88542	1.4698
GN-Zfp229	chr17	21734223	21744222	10000	0.00611006	161	149	2.3491	1.80537
GN-Adh5	chr3	138443592	138453591	10000	0.0058444	154	148	2.99737	1.40541
GN-Cachd1	chr4	100777178	100787177	10000	0.00622391	164	148	2.0242	2.08108
GN-Fscn1	chr5	142960854	142970853	10000	0.00588235	155	148	2.85988	1.47297
GN-Got1	chr19	43514106	43524105	10000	0.0059203	156	148	2.73445	1.54054
GN-Kdm2a	chr19	4323640	4333639	10000	0.0059962	158	148	2.51393	1.67568
GN-Nr5a2	chr1	136939092	136949091	10000	0.00588235	155	148	2.85988	1.47297
GN-Nup160	chr2	90678910	90688909	10000	0.0056926	150	148	3.71103	1.13514
GN-Palb2	chr7	122122481	122132480	10000	0.00607211	160	148	2.32632	1.81081
GN-Sema6a	chr18	47358714	47368713	10000	0.00595825	157	148	2.61955	1.60811
GN-Smg5	chr3	88336765	88346764	10000	0.00607211	160	148	2.32632	1.81081
GN-Svil	chr18	4920999	4930998	10000	0.00618596	163	148	2.09213	2.01351
GN-Vps4b	chr1	106786226	106796225	10000	0.00580645	153	148	3.14876	1.33784
GN-Wnk1	chr6	120028180	120038179	10000	0.0058444	154	148	2.99737	1.40541
GN-Adnp2	chr18	80141287	80151286	10000	0.0059962	158	147	2.39322	1.7483
GN-Arv1	chr8	124722637	124732636	10000	0.00618596	163	147	2.00344	2.08844
GN-Elac2	chr11	64979529	64989528	10000	0.0058444	154	147	2.83436	1.47619
GN-Exosc7	chr9	123113730	123123729	10000	0.0059203	156	147	2.59518	1.61224
GN-Ltbp4	chr7	27327113	27337112	10000	0.0056926	150	147	3.4749	1.20408
GN-Mapkapk3	chr9	107279378	107289377	10000	0.0058444	154	147	2.83436	1.47619
GN-Nifk	chr1	118322342	118332341	10000	0.00588235	155	147	2.7095	1.54422
GN-Pfdn2	chr1	171346053	171356052	10000	0.0058444	154	147	2.83436	1.47619
GN-Sart3	chr5	113762006	113772005	10000	0.0057685	152	147	3.12212	1.34014
GN-Ssr3	chr3	65382054	65392053	10000	0.00588235	155	147	2.7095	1.54422
GN-Stt3b	chr9	115299922	115309921	10000	0.00595825	157	147	2.49011	1.68027
GN-Trim35	chr14	66297524	66307523	10000	0.0057685	152	147	3.12212	1.34014
GN-Uba3	chr6	97195148	97205147	10000	0.00614801	162	147	2.0709	2.02041
GN-Zfp609	chr9	65817065	65827064	10000	0.00607211	160	147	2.22042	1.88435
GN-Zfp871	chr17	32777788	32787787	10000	0.0059203	156	147	2.59518	1.61224
GN-Carm1	chr9	21547393	21557392	10000	0.00580645	153	146	2.80888	1.47945
GN-Cnot2	chr10	116571012	116581011	10000	0.00580645	153	146	2.80888	1.47945
GN-Dnmt3a	chr12	3892243	3902242	10000	0.00580645	153	146	2.80888	1.47945
GN-Gnpat	chr8	124863532	124873531	10000	0.00595825	157	146	2.36999	1.75342
GN-Krr1	chr10	111973194	111983193	10000	0.0057685	152	146	2.94523	1.41096
GN-Luc7l3	chr11	94311484	94321483	10000	0.00580645	153	146	2.80888	1.47945
GN-Lyar	chr5	38220981	38230980	10000	0.00580645	153	146	2.80888	1.47945
GN-Morc2a	chr11	3649756	3659755	10000	0.00614801	162	146	1.98274	2.09589
GN-Mpzl1	chr1	165624061	165634060	10000	0.00603416	159	146	2.19825	1.89041
GN-Nsl1	chr1	191063492	191073491	10000	0.0057685	152	146	2.94523	1.41096
GN-Psma3	chr12	70975122	70985121	10000	0.0057685	152	146	2.94523	1.41096
GN-Psmd3	chr11	98683053	98693052	10000	0.0058444	154	146	2.68459	1.54795
GN-Scaf1	chr7	45005860	45015859	10000	0.0056926	150	146	3.26192	1.27397
GN-Scaf4	chr16	90273987	90283986	10000	0.00580645	153	146	2.80888	1.47945
GN-Sco1	chr11	67053169	67063168	10000	0.0056926	150	146	3.26192	1.27397
GN-Sec61a1	chr6	88508301	88518300	10000	0.0057685	152	146	2.94523	1.41096
GN-Smg6	chr11	74926371	74936370	10000	0.00580645	153	146	2.80888	1.47945
GN-Terf2	chr8	107086142	107096141	10000	0.00607211	160	146	2.12139	1.9589
GN-Wbp11	chr6	136817645	136827644	10000	0.00588235	155	146	2.57084	1.61644
GN-Xpot	chr10	121615985	121625984	10000	0.0058444	154	146	2.68459	1.54795
GN-Zfp142	chr1	74577574	74587573	10000	0.0059203	156	146	2.46633	1.68493
GN-Armcx4	chrX	134687019	134697018	10000	0.0059203	156	145	4.6936	1.75862
GN-Cdk8	chr5	146231301	146241300	10000	0.0057685	152	145	2.78342	1.48276
GN-Csnk1d	chr11	120980832	120990831	10000	0.0059203	156	145	2.3468	1.75862
GN-Dhx16	chr17	35880265	35890264	10000	0.0057685	152	145	2.78342	1.48276
GN-Ei24	chr9	36786894	36796893	10000	0.0056926	150	145	3.0689	1.34483
GN-Elavl1	chr8	4314601	4324600	10000	0.00580645	153	145	2.65971	1.55172
GN-Etv6	chr6	134036199	134046198	10000	0.00603416	159	145	2.09977	1.96552
GN-F11r	chr1	171438060	171448059	10000	0.0056926	150	145	3.0689	1.34483
GN-Kmt2a	chr9	44870775	44880774	10000	0.0057685	152	145	2.78342	1.48276
GN-Lpcat1	chr13	73467708	73477707	10000	0.0056167	148	145	3.41963	1.2069
GN-Lypla1	chr1	4808059	4818058	10000	0.00573055	151	145	2.91919	1.41379
GN-Ogdhl	chr14	32322518	32332517	10000	0.0057685	152	145	2.78342	1.48276
GN-Polr3e	chr7	120918239	120928238	10000	0.00588235	155	145	2.44259	1.68966
GN-Ptdss2	chr7	141131785	141141784	10000	0.00573055	151	145	2.91919	1.41379
GN-Qser1	chr2	104806342	104816341	10000	0.0057685	152	145	2.78342	1.48276
GN-Trim6	chr7	104219281	104229280	10000	0.00588235	155	145	2.44259	1.68966
GN-Zmynd19	chr2	24950276	24960275	10000	0.0058444	154	145	2.54653	1.62069
GN-Brix1	chr15	10475438	10485437	10000	0.0059203	156	144	2.23564	1.83333
GN-Brpf1	chr6	113307291	113317290	10000	0.00573055	151	144	2.75798	1.48611
GN-Cpsf7	chr19	10525765	10535764	10000	0.0057685	152	144	2.63486	1.55556
GN-Crebbp	chr16	4202914	4212913	10000	0.0057685	152	144	2.63486	1.55556
GN-Dnajc11	chr4	151934213	151944212	10000	0.0058444	154	144	2.41889	1.69444
GN-Ezr	chr17	6772281	6782280	10000	0.0056926	150	144	2.89318	1.41667
GN-Faf1	chr4	109677126	109687125	10000	0.00565465	149	144	3.04231	1.34722
GN-Fam129b	chr2	32876633	32886632	10000	0.0056167	148	144	3.20766	1.27778
GN-Gfod1	chr13	43293673	43303672	10000	0.0059962	158	144	2.0782	1.97222
GN-Kdm2b	chr5	122889881	122899880	10000	0.00573055	151	144	2.75798	1.48611
GN-Klhl7	chr5	24101089	24111088	10000	0.0059203	156	144	2.23564	1.83333
GN-Lima1	chr15	99864957	99874956	10000	0.0058444	154	144	2.41889	1.69444
GN-Neurl4	chr11	69902315	69912314	10000	0.0056926	150	144	2.89318	1.41667
GN-Nom1	chr5	29435158	29445157	10000	0.00573055	151	144	2.75798	1.48611
GN-Nxpe4	chr9	48162500	48172499	10000	0.0057685	152	144	2.63486	1.55556
GN-Ppp1r8	chr4	132832670	132842669	10000	0.0058444	154	144	2.41889	1.69444
GN-Psma6	chr12	55399324	55409323	10000	0.00573055	151	144	2.75798	1.48611
GN-Tomm70a	chr16	57122213	57132212	10000	0.0058444	154	144	2.41889	1.69444
GN-Zfp106	chr2	120553354	120563353	10000	0.0059203	156	144	2.23564	1.83333
GN-Chd1	chr17	15705466	15715465	10000	0.0058444	154	143	2.30055	1.76923
GN-Cnot4	chr6	35123233	35133232	10000	0.00588235	155	143	2.21308	1.83916
GN-Eif4e2	chr1	87214400	87224399	10000	0.00573055	151	143	2.61004	1.55944
GN-Epb41l4a	chr18	33997173	34007172	10000	0.0058444	154	143	2.30055	1.76923
GN-Ezh2	chr6	47584841	47594840	10000	0.0057685	152	143	2.49803	1.62937
GN-Fam49b	chr15	63987739	63997738	10000	0.00580645	153	143	2.39523	1.6993
GN-Hic2	chr16	17234086	17244085	10000	0.0056926	150	143	2.73258	1.48951
GN-Il6st	chr13	112464569	112474568	10000	0.00573055	151	143	2.61004	1.55944
GN-Kat6a	chr8	22860015	22870014	10000	0.0059203	156	143	2.13201	1.90909
GN-Map7	chr10	20149419	20159418	10000	0.00573055	151	143	2.61004	1.55944
GN-Nob1	chr8	107414539	107424538	10000	0.0055408	146	143	3.36439	1.20979
GN-Ociad1	chr5	73293293	73303292	10000	0.0056167	148	143	3.01575	1.34965
GN-Prpf19	chr19	10895730	10905729	10000	0.00588235	155	143	2.21308	1.83916
GN-Psme4	chr11	30772274	30782273	10000	0.0056926	150	143	2.73258	1.48951
GN-Qrich1	chr9	108517599	108527598	10000	0.00565465	149	143	2.86719	1.41958
GN-Rae1	chr2	173000611	173010610	10000	0.0056926	150	143	2.73258	1.48951
GN-Senp2	chr16	22009927	22019926	10000	0.0056167	148	143	3.01575	1.34965
GN-Srpk2	chr5	23665970	23675969	10000	0.00557875	147	143	3.18055	1.27972
GN-Tacc3	chr5	33658627	33668626	10000	0.00580645	153	143	2.39523	1.6993
GN-Trub2	chr2	29777172	29787171	10000	0.0056926	150	143	2.73258	1.48951
GN-Ttc19	chr11	62281958	62291957	10000	0.0056167	148	143	3.01575	1.34965
GN-Ythdc1	chr5	86804479	86814478	10000	0.00595825	157	143	2.05668	1.97902
GN-Znhit6	chr3	145576707	145586706	10000	0.0055408	146	143	3.36439	1.20979
chr9-88240820	chr9	88241071	88242320	2500	0.0217078	143	143	32.5617	1
GN-Abhd17c	chr7	84141394	84151393	10000	0.00573055	151	142	2.47383	1.6338
GN-Ago1	chr4	126458210	126468209	10000	0.0056167	148	142	2.84123	1.42254
GN-Atad2	chr15	58124583	58134582	10000	0.0057685	152	142	2.3716	1.70423
GN-Bri3bp	chr5	125442037	125452036	10000	0.0055408	146	142	3.15345	1.28169
GN-Cops5	chr1	10027660	10037659	10000	0.0055408	146	142	3.15345	1.28169
GN-Dot1l	chr10	80755630	80765629	10000	0.0054649	144	142	3.54276	1.14085
GN-Frmd5	chr2	121796588	121806587	10000	0.0059203	156	142	2.03521	1.98592
GN-Gm31291	chr2	30475946	30485945	10000	0.00565465	149	142	2.70721	1.49296
GN-Naa16	chr14	79380278	79390277	10000	0.0056167	148	142	2.84123	1.42254
GN-Nsfl1c	chr2	151494681	151504680	10000	0.0057685	152	142	2.3716	1.70423
GN-Oxsr1	chr9	119312213	119322212	10000	0.00573055	151	142	2.47383	1.6338
GN-Pdha1	chrX	160127931	160137930	10000	0.0055408	146	142	6.3069	1.28169
GN-Rbck1	chr2	152322144	152332143	10000	0.00565465	149	142	2.70721	1.49296
GN-Rmnd5b	chr11	51625397	51635396	10000	0.00573055	151	142	2.47383	1.6338
GN-Scpep1	chr11	88944943	88954942	10000	0.00580645	153	142	2.27749	1.77465
GN-Sec63	chr10	42762000	42771999	10000	0.0058444	154	142	2.19056	1.84507
GN-Ubl3	chr5	148542357	148552356	10000	0.00580645	153	142	2.27749	1.77465
GN-Usp36	chr11	118279740	118289739	10000	0.0058444	154	142	2.19056	1.84507
GN-Zfp459	chr13	67410919	67420918	10000	0.0058444	154	142	2.19056	1.84507
GN-Zfp599	chr9	22249396	22259395	10000	0.0054649	144	142	3.54276	1.14085
GN-Adpgk	chr9	59292071	59302070	10000	0.0056926	150	141	2.44967	1.6383
GN-Aspscr1	chr11	120673472	120683471	10000	0.0055408	146	141	2.96269	1.35461
GN-Cbx5	chr15	103229397	103239396	10000	0.0057685	152	141	2.25447	1.78014
GN-Chaf1a	chr17	56040915	56050914	10000	0.0057685	152	141	2.25447	1.78014
GN-Ctcf	chr8	105637037	105647036	10000	0.00580645	153	141	2.1681	1.85106
GN-Edc4	chr8	105881372	105891371	10000	0.0056926	150	141	2.44967	1.6383
GN-Fam117a	chr11	95337517	95347516	10000	0.0056926	150	141	2.44967	1.6383
GN-Gemin5	chr11	58158040	58168039	10000	0.00538899	142	141	3.7475	1.07092
GN-Helq	chr5	100788162	100798161	10000	0.0055408	146	141	2.96269	1.35461
GN-Igf2bp3	chr6	49204455	49214454	10000	0.0056926	150	141	2.44967	1.6383
GN-Itga6	chr2	71787385	71797384	10000	0.00565465	149	141	2.56051	1.56738
GN-Kdm3b	chr18	34777507	34787506	10000	0.00557875	147	141	2.81529	1.42553
GN-Kif5b	chr18	6231025	6241024	10000	0.00565465	149	141	2.56051	1.56738
GN-Lama5	chr2	180215402	180225401	10000	0.00588235	155	141	2.01378	1.99291
GN-Pkd2	chr5	104459956	104469955	10000	0.00565465	149	141	2.56051	1.56738
GN-Pom121	chr5	135384047	135394046	10000	0.00550285	145	141	3.12637	1.28369
GN-Rars	chr11	35824029	35834028	10000	0.00550285	145	141	3.12637	1.28369
GN-Surf6	chr2	26892314	26902313	10000	0.0056926	150	141	2.44967	1.6383
GN-Tcf7l2	chr19	55742309	55752308	10000	0.0055408	146	141	2.96269	1.35461
GN-Tut1	chr19	8954349	8964348	10000	0.00557875	147	141	2.81529	1.42553
GN-Ube2j2	chr4	155944312	155954311	10000	0.00557875	147	141	2.81529	1.42553
GN-Umps	chr16	33956504	33966503	10000	0.00573055	151	141	2.34802	1.70922
GN-Upf1	chr8	70342774	70352773	10000	0.00557875	147	141	2.81529	1.42553
GN-Wsb2	chr5	117357804	117367803	10000	0.0056926	150	141	2.44967	1.6383
chr19-13054710	chr19	13054961	13056210	2500	0.021556	142	141	29.98	1.07092
GN-Clasrp	chr7	19594018	19604017	10000	0.00565465	149	140	2.42554	1.64286
GN-Denr	chr5	123907768	123917767	10000	0.0057685	152	140	2.14567	1.85714
GN-Ell2	chr13	75707983	75717982	10000	0.0056167	148	140	2.53579	1.57143
GN-L3mbtl2	chr15	81664388	81674387	10000	0.0055408	146	140	2.78937	1.42857
GN-Psip1	chr4	83475949	83485948	10000	0.00557875	147	140	2.65655	1.5
GN-Rab22a	chr2	173660344	173670343	10000	0.00557875	147	140	2.65655	1.5
GN-Rbm5	chr9	107760506	107770505	10000	0.0055408	146	140	2.78937	1.42857
GN-Rfwd3	chr8	111289723	111299722	10000	0.0056926	150	140	2.32448	1.71429
GN-Rnf20	chr4	49632505	49642504	10000	0.00550285	145	140	2.93618	1.35714
GN-Sdf4	chr4	155993342	156003341	10000	0.0056167	148	140	2.53579	1.57143
GN-Sec61a2	chr2	5884879	5894878	10000	0.0055408	146	140	2.78937	1.42857
GN-Sh3gl1	chr17	56026138	56036137	10000	0.00573055	151	140	2.2315	1.78571
GN-Slmap	chr14	26524992	26534991	10000	0.0057685	152	140	2.14567	1.85714
GN-Smarcb1	chr10	75911115	75921114	10000	0.00550285	145	140	2.93618	1.35714
GN-Trak1	chr9	121298007	121308006	10000	0.0054649	144	140	3.0993	1.28571
GN-Uchl1	chr5	66676620	66686619	10000	0.00557875	147	140	2.65655	1.5
GN-Zfp704	chr3	9599586	9609585	10000	0.0054649	144	140	3.0993	1.28571
GN-Carnmt1	chr19	18671233	18681232	10000	0.0054649	144	139	2.9097	1.35971
GN-Ccnf	chr17	24240910	24250909	10000	0.0056926	150	139	2.20857	1.79137
GN-Cd81	chr7	143053249	143063248	10000	0.0055408	146	139	2.63126	1.5036
GN-Cdc42bpg	chr19	6306960	6316959	10000	0.00538899	142	139	3.25404	1.21583
GN-Ddx1	chr12	13238675	13248674	10000	0.00535104	141	139	3.4587	1.14388
GN-Gm13212	chr4	145585671	145595670	10000	0.0055408	146	139	2.63126	1.5036
GN-Hsd17b12	chr2	94147410	94157409	10000	0.0057685	152	139	2.04436	1.93525
GN-Ino80d	chr1	63103768	63113767	10000	0.00542694	143	139	3.07225	1.28777
GN-Nr2c2	chr6	92091917	92101916	10000	0.00557875	147	139	2.51111	1.57554
GN-Smc3	chr19	53600895	53610894	10000	0.00557875	147	139	2.51111	1.57554
GN-Ssr1	chr13	37983691	37993690	10000	0.00542694	143	139	3.07225	1.28777
GN-Tnrc6b	chr15	80799109	80809108	10000	0.0055408	146	139	2.63126	1.5036
GN-Zfp664	chr5	124863204	124873203	10000	0.00580645	153	139	1.97109	2.00719
GN-Zfyve1	chr12	83586746	83596745	10000	0.00557875	147	139	2.51111	1.57554
GN-Zmym4	chr4	126958345	126968344	10000	0.0056926	150	139	2.20857	1.79137
GN-Asf1a	chr10	53597460	53607459	10000	0.0056167	148	138	2.27752	1.72464
GN-Atp1b3	chr9	96353800	96363799	10000	0.00557875	147	138	2.37741	1.65217
GN-Cep68	chr11	20238925	20248924	10000	0.00535104	141	138	3.22648	1.21739
GN-Dip2c	chr13	9277003	9287002	10000	0.0056167	148	138	2.27752	1.72464
GN-Drosha	chr15	12825308	12835307	10000	0.0055408	146	138	2.48646	1.57971
GN-Eif3h	chr15	51854962	51864961	10000	0.0054649	144	138	2.73762	1.43478
GN-Espl1	chr15	102296792	102306791	10000	0.00565465	149	138	2.18568	1.7971
GN-Fkbp5	chr17	28475650	28485649	10000	0.0054649	144	138	2.73762	1.43478
GN-Gdi2	chr13	3538574	3548573	10000	0.00538899	142	138	3.04522	1.28986
GN-Mdh2	chr5	135779148	135789147	10000	0.0055408	146	138	2.48646	1.57971
GN-Mier1	chr4	103114889	103124888	10000	0.0054649	144	138	2.73762	1.43478
GN-Mthfd1	chr12	76255731	76265730	10000	0.0055408	146	138	2.48646	1.57971
GN-Mtrr	chr13	68571605	68581604	10000	0.0054649	144	138	2.73762	1.43478
GN-Nfyc	chr4	120815242	120825241	10000	0.0056926	150	138	2.10097	1.86957
GN-Pnpt1	chr11	29131250	29141249	10000	0.00557875	147	138	2.37741	1.65217
GN-Ppm1a	chr12	72761710	72771709	10000	0.00542694	143	138	2.88324	1.36232
GN-Snrpd3	chr10	75518541	75528540	10000	0.00557875	147	138	2.37741	1.65217
GN-Sub1	chr15	11985508	11995507	10000	0.0056926	150	138	2.10097	1.86957
GN-Tmem183a	chr1	134351500	134361499	10000	0.00565465	149	138	2.18568	1.7971
GN-Trim33	chr3	103279792	103289791	10000	0.00538899	142	138	3.04522	1.28986
GN-Wdhd1	chr14	47266353	47276352	10000	0.00550285	145	138	2.60601	1.50725
GN-Aff4	chr11	53351266	53361265	10000	0.00550285	145	137	2.46185	1.58394
GN-Brk1	chr6	113605271	113615270	10000	0.0055408	146	137	2.3534	1.65693
GN-Chd7	chr4	8690905	8700904	10000	0.0056926	150	137	2.00083	1.94891
GN-Cpsf1	chr15	76597092	76607091	10000	0.00531309	140	137	3.19893	1.21898
GN-Cul1	chr6	47454236	47464235	10000	0.00542694	143	137	2.71179	1.43796
GN-Fam162a	chr16	36061016	36071015	10000	0.00550285	145	137	2.46185	1.58394
GN-Fkbp9	chr6	56832558	56842557	10000	0.0054649	144	137	2.58078	1.51095
GN-Gm20604	chr12	102747311	102757310	10000	0.00550285	145	137	2.46185	1.58394
GN-Gnaq	chr19	16133330	16143329	10000	0.00565465	149	137	2.07868	1.87591
GN-Gpr19	chr6	134887793	134897792	10000	0.00588235	155	137	1.68524	2.31387
GN-Krba1	chr6	48396085	48406084	10000	0.0055408	146	137	2.3534	1.65693
GN-Mettl6	chr14	31484537	31494536	10000	0.00531309	140	137	3.19893	1.21898
GN-Mirc35hg	chr6	30163626	30173625	10000	0.00538899	142	137	2.8568	1.36496
GN-Nono	chrX	101430151	101440150	10000	0.0055408	146	137	4.7068	1.65693
GN-Pdss1	chr2	22896003	22906002	10000	0.0054649	144	137	2.58078	1.51095
GN-Qk	chr17	10308862	10318861	10000	0.0056926	150	137	2.00083	1.94891
GN-Rcc1	chr4	132335251	132345250	10000	0.0054649	144	137	2.58078	1.51095
GN-Sf3b2	chr19	5284956	5294955	10000	0.0055408	146	137	2.3534	1.65693
GN-Smco4	chr9	15493678	15503677	10000	0.00550285	145	137	2.46185	1.58394
GN-Sox13	chr1	133413713	133423712	10000	0.00531309	140	137	3.19893	1.21898
GN-Tbx3	chr5	119671361	119681360	10000	0.0054649	144	137	2.58078	1.51095
GN-Tmem165	chr5	76184379	76194378	10000	0.0056926	150	137	2.00083	1.94891
GN-Zbtb10	chr3	9251066	9261065	10000	0.00519924	137	137	3.89943	1
GN-Zfp131	chr13	119780930	119790929	10000	0.00550285	145	137	2.46185	1.58394
GN-Zkscan17	chr11	59496141	59506140	10000	0.00531309	140	137	3.19893	1.21898
GN-AW549877	chr15	3985253	3995252	10000	0.00542694	143	136	2.55559	1.51471
GN-Acp6	chr3	97159276	97169275	10000	0.00535104	141	136	2.83039	1.36765
GN-Anp32a	chr9	62341842	62351841	10000	0.00550285	145	136	2.32943	1.66176
GN-Arhgap17	chr7	123359535	123369534	10000	0.00535104	141	136	2.83039	1.36765
GN-Cnnm2	chr19	46762064	46772063	10000	0.00550285	145	136	2.32943	1.66176
GN-Csde1	chr3	103021045	103031044	10000	0.0056167	148	136	2.05645	1.88235
GN-Ctsd	chr7	142377371	142387370	10000	0.00538899	142	136	2.68598	1.44118
GN-Dab1	chr4	104367225	104377224	10000	0.00550285	145	136	2.32943	1.66176
GN-Enoph1	chr5	100040452	100050451	10000	0.00535104	141	136	2.83039	1.36765
GN-Esrp1	chr4	11376279	11386278	10000	0.00542694	143	136	2.55559	1.51471
GN-Gm13157	chr4	147799289	147809288	10000	0.0056167	148	136	2.05645	1.88235
GN-Hook2	chr8	84991081	85001080	10000	0.00550285	145	136	2.32943	1.66176
GN-Lcor	chr19	41483086	41493085	10000	0.00557875	147	136	2.14005	1.80882
GN-Nxn	chr11	76388642	76398641	10000	0.00527514	139	136	3.1714	1.22059
GN-Pitpnb	chr5	111331196	111341195	10000	0.00538899	142	136	2.68598	1.44118
GN-Rer1	chr4	155075882	155085881	10000	0.00550285	145	136	2.32943	1.66176
GN-Zfp866	chr8	69764412	69774411	10000	0.00550285	145	136	2.32943	1.66176
chr15-38282320	chr15	38282571	38283820	2500	0.020797	137	136	28.8467	1.07353
GN-Abcf1	chr17	35959301	35969300	10000	0.00557875	147	135	2.03427	1.88889
GN-Cenpf	chr1	189677587	189687586	10000	0.0055408	146	135	2.1173	1.81481
GN-Col6a6	chr9	105817746	105827745	10000	0.00535104	141	135	2.6602	1.44444
GN-Dazap1	chr10	80265467	80275466	10000	0.00531309	140	135	2.80399	1.37037
GN-Eftud2	chr11	102870476	102880475	10000	0.00527514	139	135	2.96422	1.2963
GN-Etv4	chr11	101774811	101784810	10000	0.00527514	139	135	2.96422	1.2963
GN-Fblim1	chr4	141589425	141599424	10000	0.00523719	138	135	3.14387	1.22222
GN-Fip1l1	chr5	74535858	74545857	10000	0.00538899	142	135	2.53043	1.51852
GN-Hacd2	chr16	35022920	35032919	10000	0.0056167	148	135	1.9575	1.96296
GN-LOC102642386	chr7	41550406	41560405	10000	0.0054649	144	135	2.3055	1.66667
GN-Lamb1	chr12	31265738	31275737	10000	0.00538899	142	135	2.53043	1.51852
GN-Nktr	chr9	121719680	121729679	10000	0.00538899	142	135	2.53043	1.51852
GN-Pdk1	chr2	71873717	71883716	10000	0.0054649	144	135	2.3055	1.66667
GN-Pgbd5	chr8	124423963	124433962	10000	0.00538899	142	135	2.53043	1.51852
GN-Pik3ca	chr3	32397568	32407567	10000	0.00527514	139	135	2.96422	1.2963
GN-Prpf3	chr3	95846306	95856305	10000	0.00531309	140	135	2.80399	1.37037
GN-Setdb1	chr3	95346703	95356702	10000	0.0056926	150	135	1.82013	2.11111
GN-Slc25a13	chr6	6206733	6216732	10000	0.00535104	141	135	2.6602	1.44444
GN-Smarcd1	chr15	99702786	99712785	10000	0.00542694	143	135	2.41274	1.59259
GN-Snrnp200	chr2	127208858	127218857	10000	0.00523719	138	135	3.14387	1.22222
GN-Tars	chr15	11389159	11399158	10000	0.00542694	143	135	2.41274	1.59259
GN-Tle1	chr4	72190394	72200393	10000	0.00550285	145	135	2.2074	1.74074
GN-Trip13	chr13	73927268	73937267	10000	0.00535104	141	135	2.6602	1.44444
GN-Wipf2	chr11	98864097	98874096	10000	0.00519924	137	135	3.3467	1.14815
GN-Zfp791	chr8	85109368	85119367	10000	0.00527514	139	135	2.96422	1.2963
GN-Agpat4	chr17	12119208	12129207	10000	0.00516129	136	134	3.31871	1.14925
GN-Atad3a	chr4	155750608	155760607	10000	0.0054649	144	134	2.18411	1.74627
GN-Auts2	chr5	132531844	132541843	10000	0.00527514	139	134	2.77762	1.37313
GN-Champ1	chr8	13870165	13880164	10000	0.00531309	140	134	2.63444	1.44776
GN-Chd6	chr2	161098587	161108586	10000	0.0054649	144	134	2.18411	1.74627
GN-Cxxc5	chr18	35830181	35840180	10000	0.00531309	140	134	2.63444	1.44776
GN-Dhx30	chr9	110090588	110100587	10000	0.0054649	144	134	2.18411	1.74627
GN-Gltscr1l	chr17	46847538	46857537	10000	0.00516129	136	134	3.31871	1.14925
GN-Kctd20	chr17	28952947	28962946	10000	0.00538899	142	134	2.38823	1.59701
GN-Lap3	chr5	45493873	45503872	10000	0.00535104	141	134	2.5053	1.52239
GN-Mat2b	chr11	40684704	40694703	10000	0.00538899	142	134	2.38823	1.59701
GN-Msh3	chr13	92344496	92354495	10000	0.00523719	138	134	2.93725	1.29851
GN-Ndufa13	chr8	69891684	69901683	10000	0.00531309	140	134	2.63444	1.44776
GN-Ppp1r12a	chr10	108162330	108172329	10000	0.00542694	143	134	2.28161	1.67164
GN-Prr12	chr7	45042382	45052381	10000	0.00538899	142	134	2.38823	1.59701
GN-Slc12a7	chr13	73764196	73774195	10000	0.00542694	143	134	2.28161	1.67164
GN-Sltm	chr9	70542967	70552966	10000	0.0054649	144	134	2.18411	1.74627
GN-Strap	chr6	137735581	137745580	10000	0.00531309	140	134	2.63444	1.44776
GN-Tcf3	chr10	80423154	80433153	10000	0.00550285	145	134	2.0946	1.8209
GN-Timm44	chr8	4265406	4275405	10000	0.00527514	139	134	2.77762	1.37313
GN-Tsc22d2	chr3	58416035	58426034	10000	0.00535104	141	134	2.5053	1.52239
GN-Zbtb21	chr16	97952123	97962122	10000	0.00550285	145	134	2.0946	1.8209
GN-Zfp951	chr5	104849573	104859572	10000	0.00531309	140	134	2.63444	1.44776
GN-Zgrf1	chr3	127553935	127563934	10000	0.00557875	147	134	1.93592	1.97015
GN-4933434E20Rik	chr3	90052135	90062134	10000	0.00527514	139	133	2.60871	1.45113
GN-Arid4b	chr13	14064283	14074282	10000	0.00535104	141	133	2.36377	1.6015
GN-Atad1	chr19	32701799	32711798	10000	0.0054649	144	133	2.07194	1.82707
GN-C330027C09Rik	chr16	48994727	49004726	10000	0.00523719	138	133	2.75127	1.37594
GN-Cdh4	chr2	179442930	179452929	10000	0.00523719	138	133	2.75127	1.37594
GN-Clta	chr4	44013149	44023148	10000	0.00535104	141	133	2.36377	1.6015
GN-Cyb5b	chr8	107151160	107161159	10000	0.00527514	139	133	2.60871	1.45113
GN-Dlst	chr12	85111365	85121364	10000	0.00531309	140	133	2.48021	1.52632
GN-Eif3j1	chr2	122029079	122039078	10000	0.00550285	145	133	1.99005	1.90226
GN-Epn1	chr7	5080703	5090702	10000	0.00523719	138	133	2.75127	1.37594
GN-Fam193a	chr5	34370432	34380431	10000	0.00512334	135	133	3.29073	1.15038
GN-Fbxo7	chr10	86022374	86032373	10000	0.00527514	139	133	2.60871	1.45113
GN-Gldc	chr19	30164942	30174941	10000	0.0055408	146	133	1.91438	1.97744
GN-Igbp1	chrX	100494791	100504790	10000	0.00542694	143	133	4.32173	1.75188
GN-Ints1	chr5	139765200	139775199	10000	0.0054649	144	133	2.07194	1.82707
GN-Kat8	chr7	127913016	127923015	10000	0.00538899	142	133	2.25777	1.67669
GN-Msl1	chr11	98795967	98805966	10000	0.00523719	138	133	2.75127	1.37594
GN-Napa	chr7	16099142	16109141	10000	0.00512334	135	133	3.29073	1.15038
GN-Nbr1	chr11	101552611	101562610	10000	0.00527514	139	133	2.60871	1.45113
GN-Nfib	chr4	82495280	82505279	10000	0.00527514	139	133	2.60871	1.45113
GN-Nup54	chr5	92424700	92434699	10000	0.00519924	137	133	2.9103	1.30075
GN-Plaa	chr4	94592748	94602747	10000	0.00538899	142	133	2.25777	1.67669
GN-Plpp3	chr4	105157846	105167845	10000	0.00523719	138	133	2.75127	1.37594
GN-Prkrip1	chr5	136188455	136198454	10000	0.00516129	136	133	3.08885	1.22556
GN-Ptpn3	chr4	57291338	57301337	10000	0.00531309	140	133	2.48021	1.52632
GN-Rnf40	chr7	127589197	127599196	10000	0.00527514	139	133	2.60871	1.45113
GN-Rpp14	chr14	8080812	8090811	10000	0.00527514	139	133	2.60871	1.45113
GN-Tcerg1	chr18	42511986	42521985	10000	0.00535104	141	133	2.36377	1.6015
GN-Utp6	chr11	79951888	79961887	10000	0.00519924	137	133	2.9103	1.30075
GN-Zcchc8	chr5	123710545	123720544	10000	0.00527514	139	133	2.60871	1.45113
GN-Arhgap21	chr2	20958141	20968140	10000	0.00508539	134	132	3.26276	1.15152
GN-Cenpo	chr12	4223795	4233794	10000	0.00542694	143	132	2.04934	1.83333
GN-Cfap20	chr8	95424370	95434369	10000	0.00523719	138	132	2.58302	1.45455
GN-Cwc22	chr2	77935857	77945856	10000	0.00542694	143	132	2.04934	1.83333
GN-Dgke	chr11	89050249	89060248	10000	0.00531309	140	132	2.33934	1.60606
GN-Dnaaf5	chr5	139150722	139160721	10000	0.00535104	141	132	2.23396	1.68182
GN-Eif4g3	chr4	137993512	138003511	10000	0.00535104	141	132	2.23396	1.68182
GN-Get4	chr5	139252082	139262081	10000	0.00508539	134	132	3.26276	1.15152
GN-Gm41609	chr17	70795643	70805642	10000	0.00527514	139	132	2.45514	1.5303
GN-Hsf1	chr15	76477891	76487890	10000	0.00523719	138	132	2.58302	1.45455
GN-Incenp	chr19	9889034	9899033	10000	0.00512334	135	132	3.06135	1.22727
GN-Kank3	chr17	33811022	33821021	10000	0.00512334	135	132	3.06135	1.22727
GN-Lonp1	chr17	56616404	56626403	10000	0.00519924	137	132	2.72494	1.37879
GN-Polr3b	chr10	84622936	84632935	10000	0.00512334	135	132	3.06135	1.22727
GN-Psmd14	chr2	61712193	61722192	10000	0.00527514	139	132	2.45514	1.5303
GN-Rbm33	chr5	28317389	28327388	10000	0.00527514	139	132	2.45514	1.5303
GN-Rlf	chr4	121204619	121214618	10000	0.00527514	139	132	2.45514	1.5303
GN-Rnf111	chr9	70493226	70503225	10000	0.00535104	141	132	2.23396	1.68182
GN-Scaf11	chr15	96450351	96460350	10000	0.00527514	139	132	2.45514	1.5303
GN-Setd2	chr9	110532862	110542861	10000	0.00512334	135	132	3.06135	1.22727
GN-Slc35e2	chr4	155601090	155611089	10000	0.00531309	140	132	2.33934	1.60606
GN-Stag1	chr9	100643947	100653946	10000	0.00527514	139	132	2.45514	1.5303
GN-Tcea1	chr1	4858193	4868192	10000	0.00523719	138	132	2.58302	1.45455
GN-Vegfc	chr8	54078031	54088030	10000	0.00519924	137	132	2.72494	1.37879
GN-Zfand3	chr17	30005538	30015537	10000	0.00523719	138	132	2.58302	1.45455
GN-Zswim7	chr11	62270896	62280895	10000	0.00535104	141	132	2.23396	1.68182
GN-Agfg1	chr1	82839959	82849958	10000	0.00504744	133	131	3.23479	1.15267
GN-Anapc1	chr2	128676896	128686895	10000	0.00523719	138	131	2.43012	1.53435
GN-Arid2	chr15	96288021	96298020	10000	0.00519924	137	131	2.55735	1.45802
GN-Cebpz	chr17	78926571	78936570	10000	0.00523719	138	131	2.43012	1.53435
GN-Dgkz	chr2	91953229	91963228	10000	0.00497154	131	131	3.72865	1
GN-Ehmt2	chr17	34898965	34908964	10000	0.00500949	132	131	3.46421	1.07634
GN-Gja1	chr10	56377799	56387798	10000	0.00542694	143	131	1.94603	1.91603
GN-Gsta4	chr9	78192465	78202464	10000	0.00531309	140	131	2.2102	1.68702
GN-Hunk	chr16	90386896	90396895	10000	0.00519924	137	131	2.55735	1.45802
GN-Kpna3	chr14	61429448	61439447	10000	0.00523719	138	131	2.43012	1.53435
GN-Mbtps1	chr8	119548322	119558321	10000	0.00523719	138	131	2.43012	1.53435
GN-Mthfd1l	chr10	3973281	3983280	10000	0.00516129	136	131	2.69864	1.38168
GN-Nudt4	chr10	95553681	95563680	10000	0.00519924	137	131	2.55735	1.45802
GN-Pank4	chr4	154964622	154974621	10000	0.00519924	137	131	2.55735	1.45802
GN-Plxnb1	chr9	109094689	109104688	10000	0.00504744	133	131	3.23479	1.15267
GN-Ppp6r3	chr19	3565245	3575244	10000	0.00519924	137	131	2.55735	1.45802
GN-Psmd13	chr7	140882893	140892892	10000	0.00519924	137	131	2.55735	1.45802
GN-Rnmt	chr18	68300854	68310853	10000	0.00531309	140	131	2.2102	1.68702
GN-Serinc3	chr2	163634644	163644643	10000	0.00523719	138	131	2.43012	1.53435
GN-Snrnp48	chr13	38205413	38215412	10000	0.00516129	136	131	2.69864	1.38168
GN-Spaca6	chr17	17826533	17836532	10000	0.00516129	136	131	2.69864	1.38168
GN-Srgap2	chr1	131516862	131526861	10000	0.00519924	137	131	2.55735	1.45802
GN-Ss18	chr18	14672503	14682502	10000	0.00519924	137	131	2.55735	1.45802
GN-Ssx2ip	chr3	146405141	146415140	10000	0.00519924	137	131	2.55735	1.45802
GN-Supt16	chr14	52186740	52196739	10000	0.0054649	144	131	1.87147	1.99237
GN-Tmem33	chr5	67261064	67271063	10000	0.00519924	137	131	2.55735	1.45802
GN-Ubxn2a	chr12	4897021	4907020	10000	0.00512334	135	131	2.85645	1.30534
GN-Zfhx2	chr14	55081933	55091932	10000	0.0054649	144	131	1.87147	1.99237
GN-Akap10	chr11	61919758	61929757	10000	0.00512334	135	130	2.67236	1.38462
GN-Akt1	chr12	112664297	112674296	10000	0.00497154	131	130	3.43589	1.07692
GN-Arl8b	chr6	108783558	108793557	10000	0.00523719	138	130	2.29059	1.61538
GN-Bace1	chr9	45839044	45849043	10000	0.00512334	135	130	2.67236	1.38462
GN-Cep78	chr19	15974517	15984516	10000	0.00508539	134	130	2.82956	1.30769
GN-Cox7a2l	chr17	83503834	83513833	10000	0.00516129	136	130	2.53171	1.46154
GN-Cwf19l2	chr9	3404584	3414583	10000	0.00523719	138	130	2.29059	1.61538
GN-Eif2s1	chr12	78862571	78872570	10000	0.00512334	135	130	2.67236	1.38462
GN-Fbxw11	chr11	32642502	32652501	10000	0.00519924	137	130	2.40512	1.53846
GN-Frrs1	chr3	116861632	116871631	10000	0.00504744	133	130	3.0064	1.23077
GN-Gse1	chr8	120536356	120546355	10000	0.00523719	138	130	2.29059	1.61538
GN-Gtf2ird1	chr5	134400566	134410565	10000	0.00523719	138	130	2.29059	1.61538
GN-Kdm6b	chr11	69401083	69411082	10000	0.00535104	141	130	2.00427	1.84615
GN-Lin52	chr12	84451807	84461806	10000	0.00527514	139	130	2.18648	1.69231
GN-Map1s	chr8	70906489	70916488	10000	0.00508539	134	130	2.82956	1.30769
GN-Mfsd14a	chr3	116652193	116662192	10000	0.00500949	132	130	3.20683	1.15385
GN-Mrps10	chr17	47369408	47379407	10000	0.00516129	136	130	2.53171	1.46154
GN-Mrps27	chr13	99345266	99355265	10000	0.00531309	140	130	2.09141	1.76923
GN-N4bp2l2	chr5	150655113	150665112	10000	0.00550285	145	130	1.71795	2.15385
GN-Nav1	chr1	135499955	135509954	10000	0.00500949	132	130	3.20683	1.15385
GN-Pard3	chr8	127064379	127074378	10000	0.00508539	134	130	2.82956	1.30769
GN-Parp2	chr14	50808396	50818395	10000	0.00516129	136	130	2.53171	1.46154
GN-Polk	chr13	96532144	96542143	10000	0.00504744	133	130	3.0064	1.23077
GN-Rab23	chr1	33720387	33730386	10000	0.00504744	133	130	3.0064	1.23077
GN-Rprd2	chr3	95809291	95819290	10000	0.00512334	135	130	2.67236	1.38462
GN-Tab1	chr15	80133653	80143652	10000	0.00538899	142	130	1.9241	1.92308
GN-Tamm41	chr6	115027375	115037374	10000	0.00508539	134	130	2.82956	1.30769
GN-Timeless	chr10	128232562	128242561	10000	0.00512334	135	130	2.67236	1.38462
GN-Tmem11	chr11	60868539	60878538	10000	0.00535104	141	130	2.00427	1.84615
GN-Usp14	chr18	10019650	10029649	10000	0.00531309	140	130	2.09141	1.76923
GN-Wsb1	chr11	79244196	79254195	10000	0.00508539	134	130	2.82956	1.30769
GN-Bop1	chr15	76466770	76476769	10000	0.00497154	131	129	3.17888	1.15504
GN-Ccdc85c	chr12	108265428	108275427	10000	0.00508539	134	129	2.6461	1.3876
GN-Cdc42	chr4	137347260	137357259	10000	0.00497154	131	129	3.17888	1.15504
GN-Chek1	chr9	36716159	36726158	10000	0.00531309	140	129	1.98181	1.85271
GN-Ciapin1	chr8	94827841	94837840	10000	0.00516129	136	129	2.38016	1.54264
GN-Dlc1	chr8	36603444	36613443	10000	0.00508539	134	129	2.6461	1.3876
GN-E2f8	chr7	48871574	48881573	10000	0.00500949	132	129	2.97895	1.23256
GN-Echdc2	chr4	108165978	108175977	10000	0.00512334	135	129	2.5061	1.46512
GN-Eif2d	chr1	131153671	131163670	10000	0.00504744	133	129	2.80268	1.31008
GN-Eif3m	chr2	105006528	105016527	10000	0.00519924	137	129	2.26628	1.62016
GN-Fbxo30	chr10	11281829	11291828	10000	0.00512334	135	129	2.5061	1.46512
GN-Gga2	chr7	122010699	122020698	10000	0.00538899	142	129	1.82878	2.00775
GN-Gm3134	chr8	89040475	89050474	10000	0.00512334	135	129	2.5061	1.46512
GN-Ino80	chr2	119467130	119477129	10000	0.00512334	135	129	2.5061	1.46512
GN-Ints6	chr14	62750873	62760872	10000	0.00512334	135	129	2.5061	1.46512
GN-Lims1	chr10	58323965	58333964	10000	0.00516129	136	129	2.38016	1.54264
GN-Naa20	chr2	145903740	145913739	10000	0.00523719	138	129	2.1628	1.69767
GN-Nfu1	chr6	87009790	87019789	10000	0.00504744	133	129	2.80268	1.31008
GN-Nup205	chr6	35178115	35188114	10000	0.00500949	132	129	2.97895	1.23256
GN-Plcb4	chr2	135659161	135669160	10000	0.00512334	135	129	2.5061	1.46512
GN-Psmd12	chr11	107480027	107490026	10000	0.00516129	136	129	2.38016	1.54264
GN-Rad18	chr6	112686193	112696192	10000	0.00523719	138	129	2.1628	1.69767
GN-Rbm45	chr2	76370483	76380482	10000	0.00523719	138	129	2.1628	1.69767
GN-Sec62	chr3	30793375	30803374	10000	0.00527514	139	129	2.06835	1.77519
GN-Slc6a15	chr10	103367958	103377957	10000	0.00527514	139	129	2.06835	1.77519
GN-Tmbim6	chr15	99393446	99403445	10000	0.00523719	138	129	2.1628	1.69767
GN-Trmt13	chr3	116584388	116594387	10000	0.00508539	134	129	2.6461	1.3876
GN-Trmt44	chr5	35564571	35574570	10000	0.00508539	134	129	2.6461	1.3876
GN-Ubox5	chr2	130619539	130629538	10000	0.00542694	143	129	1.76079	2.08527
GN-Usp46	chr5	74057912	74067911	10000	0.00493359	130	129	3.40757	1.07752
GN-Vdac1	chr11	52361361	52371360	10000	0.00508539	134	129	2.6461	1.3876
GN-Wwc2	chr8	47980052	47990051	10000	0.00516129	136	129	2.38016	1.54264
GN-Zrsr2	chrX	163948167	163958166	10000	0.00508539	134	129	5.29221	1.3876
GN-Arhgap44	chr11	65152462	65162461	10000	0.00497154	131	128	2.9515	1.23438
GN-Atad5	chr11	80089878	80099877	10000	0.00504744	133	128	2.61988	1.39062
GN-B130055M24Rik	chr7	127449147	127459146	10000	0.00508539	134	128	2.48052	1.46875
GN-Ctps	chr4	120559777	120569776	10000	0.00519924	137	128	2.13916	1.70312
GN-Gga3	chr11	115593417	115603416	10000	0.00497154	131	128	2.9515	1.23438
GN-Gm13242	chr4	145671196	145681195	10000	0.00516129	136	128	2.24201	1.625
GN-Gm33721	chr7	113252404	113262403	10000	0.00504744	133	128	2.61988	1.39062
GN-Gtpbp1	chr15	79691395	79701394	10000	0.00493359	130	128	3.15093	1.15625
GN-Itfg2	chr6	128414442	128424441	10000	0.00504744	133	128	2.61988	1.39062
GN-Lncpint	chr6	31207975	31217974	10000	0.00523719	138	128	2.04534	1.78125
GN-Myl12b	chr17	70980017	70990016	10000	0.00512334	135	128	2.35524	1.54688
GN-Nectin1	chr9	43745075	43755074	10000	0.00500949	132	128	2.77582	1.3125
GN-Nelfcd	chr2	174416348	174426347	10000	0.00489564	129	128	3.37926	1.07812
GN-Nepro	chr16	44724800	44734799	10000	0.00519924	137	128	2.13916	1.70312
GN-Pdia5	chr16	35480374	35490373	10000	0.00497154	131	128	2.9515	1.23438
GN-Plxdc2	chr2	16356709	16366708	10000	0.00516129	136	128	2.24201	1.625
GN-Ppp2r5e	chr12	75585750	75595749	10000	0.00512334	135	128	2.35524	1.54688
GN-Ranbp2	chr10	58447351	58457350	10000	0.00512334	135	128	2.35524	1.54688
GN-Rictor	chr15	6708880	6718879	10000	0.00500949	132	128	2.77582	1.3125
GN-Rnf138	chr18	21001738	21011737	10000	0.00523719	138	128	2.04534	1.78125
GN-Slc16a1	chr3	104639163	104649162	10000	0.00508539	134	128	2.48052	1.46875
GN-Slc6a6	chr6	91684545	91694544	10000	0.00508539	134	128	2.48052	1.46875
GN-Slc6a8	chrX	73673633	73683632	10000	0.00504744	133	128	5.23975	1.39062
GN-Sumo3	chr10	77606596	77616595	10000	0.00516129	136	128	2.24201	1.625
GN-Suv39h1	chrX	8064261	8074260	10000	0.00508539	134	128	4.96104	1.46875
GN-Tab2	chr10	7946154	7956153	10000	0.00504744	133	128	2.61988	1.39062
GN-Tiparp	chr3	65528946	65538945	10000	0.00512334	135	128	2.35524	1.54688
GN-Tmem222	chr4	133267291	133277290	10000	0.00512334	135	128	2.35524	1.54688
GN-Trp53inp1	chr4	11156940	11166939	10000	0.00527514	139	128	1.9594	1.85938
GN-Ube3a	chr7	59229249	59239248	10000	0.00508539	134	128	2.48052	1.46875
GN-Usp15	chr10	123186520	123196519	10000	0.00504744	133	128	2.61988	1.39062
chrY-90805200	chrY	90805451	90806700	2500	0.0206452	136	128	35.8721	1.625
GN-Atf7ip	chr6	136519306	136529305	10000	0.00504744	133	127	2.45497	1.47244
GN-Atxn3	chr12	101947744	101957743	10000	0.00500949	132	127	2.59367	1.3937
GN-Ctnna1	chr18	35119411	35129410	10000	0.00504744	133	127	2.45497	1.47244
GN-Eif3e	chr15	43272237	43282236	10000	0.00516129	136	127	2.11557	1.70866
GN-Fdft1	chr14	63171188	63181187	10000	0.00500949	132	127	2.59367	1.3937
GN-Foxn2	chr17	88441235	88451234	10000	0.00500949	132	127	2.59367	1.3937
GN-Git1	chr11	77493911	77503910	10000	0.00497154	131	127	2.74898	1.31496
GN-Gm14325	chr2	177829837	177839836	10000	0.00508539	134	127	2.33035	1.55118
GN-Gnpda1	chr18	38328494	38338493	10000	0.00493359	130	127	2.92407	1.23622
GN-Hnrnpr	chr4	136311450	136321449	10000	0.00512334	135	127	2.21778	1.62992
GN-Mbtps2	chrX	157588216	157598215	10000	0.00512334	135	127	4.43555	1.62992
GN-Med1	chr11	98182794	98192793	10000	0.00508539	134	127	2.33035	1.55118
GN-Necap1	chr6	122875056	122885055	10000	0.00523719	138	127	1.93705	1.86614
GN-Ppig	chr2	69723318	69733317	10000	0.00508539	134	127	2.33035	1.55118
GN-Ppp4r1	chr17	65782878	65792877	10000	0.00504744	133	127	2.45497	1.47244
GN-Prc1	chr7	80294950	80304949	10000	0.00500949	132	127	2.59367	1.3937
GN-Prim1	chr10	128015714	128025713	10000	0.00493359	130	127	2.92407	1.23622
GN-Sestd1	chr2	77270093	77280092	10000	0.00512334	135	127	2.21778	1.62992
GN-Smyd3	chr1	179507554	179517553	10000	0.00497154	131	127	2.74898	1.31496
GN-Suv420h1	chr19	3767920	3777919	10000	0.00516129	136	127	2.11557	1.70866
GN-Tmem110	chr14	30826093	30836092	10000	0.00489564	129	127	3.12299	1.15748
GN-Ube2n	chr10	95515661	95525660	10000	0.00500949	132	127	2.59367	1.3937
GN-Ubqln1	chr13	58205154	58215153	10000	0.00508539	134	127	2.33035	1.55118
GN-Utp18	chr11	93875332	93885331	10000	0.00519924	137	127	2.02238	1.7874
GN-Wdr36	chr18	32837724	32847723	10000	0.00527514	139	127	1.85862	1.94488
GN-Zfp598	chr17	24670192	24680191	10000	0.00508539	134	127	2.33035	1.55118
GN-2400006E01Rik	chr3	41517975	41527974	10000	0.00497154	131	126	2.56749	1.39683
GN-Adipor1	chr1	134415877	134425876	10000	0.00500949	132	126	2.42945	1.47619
GN-Aldh9a1	chr1	167350490	167360489	10000	0.00500949	132	126	2.42945	1.47619
GN-Cct7	chr6	85452004	85462003	10000	0.00493359	130	126	2.72216	1.31746
GN-Clcn6	chr4	148028314	148038313	10000	0.00497154	131	126	2.56749	1.39683
GN-Cs	chr10	128338331	128348330	10000	0.00512334	135	126	2.09203	1.71429
GN-Csrp2bp	chr2	144369531	144379530	10000	0.00500949	132	126	2.42945	1.47619
GN-Ddx47	chr6	135012111	135022110	10000	0.00489564	129	126	2.89666	1.2381
GN-Ddx52	chr11	83942589	83952588	10000	0.00493359	130	126	2.72216	1.31746
GN-Gm13154	chr4	147553776	147563775	10000	0.00508539	134	126	2.19359	1.63492
GN-Lactb2	chr1	13650106	13660105	10000	0.00500949	132	126	2.42945	1.47619
GN-Lig1	chr7	13279325	13289324	10000	0.00508539	134	126	2.19359	1.63492
GN-Maea	chr5	33336071	33346070	10000	0.00493359	130	126	2.72216	1.31746
GN-Megf11	chr9	64386125	64396124	10000	0.00512334	135	126	2.09203	1.71429
GN-Mto1	chr9	78448709	78458708	10000	0.00497154	131	126	2.56749	1.39683
GN-Parl	chr16	20291863	20301862	10000	0.00512334	135	126	2.09203	1.71429
GN-Phf21a	chr2	92184247	92194246	10000	0.00497154	131	126	2.56749	1.39683
GN-Prpsap1	chr11	116479847	116489846	10000	0.00497154	131	126	2.56749	1.39683
GN-Ranbp17	chr11	33503640	33513639	10000	0.00481973	127	126	3.32264	1.07937
GN-Samm50	chr15	84192732	84202731	10000	0.00485769	128	126	3.09506	1.15873
GN-Slc25a28	chr19	43664382	43674381	10000	0.00493359	130	126	2.72216	1.31746
GN-Smarca4	chr9	21616605	21626604	10000	0.00489564	129	126	2.89666	1.2381
GN-Sumf2	chr5	129847489	129857488	10000	0.00481973	127	126	3.32264	1.07937
GN-Taok2	chr7	126874468	126884467	10000	0.00497154	131	126	2.56749	1.39683
GN-Tatdn2	chr6	113697554	113707553	10000	0.00508539	134	126	2.19359	1.63492
GN-Tcf25	chr8	123374134	123384133	10000	0.00508539	134	126	2.19359	1.63492
GN-Tdg	chr10	82630320	82640319	10000	0.00508539	134	126	2.19359	1.63492
GN-Tfeb	chr17	47737536	47747535	10000	0.00512334	135	126	2.09203	1.71429
GN-Ube2v1	chr2	167621506	167631505	10000	0.00500949	132	126	2.42945	1.47619
GN-Usf2	chr7	30946868	30956867	10000	0.00485769	128	126	3.09506	1.15873
GN-Zbtb7a	chr10	81136671	81146670	10000	0.00508539	134	126	2.19359	1.63492
GN-Zc3h18	chr8	122377115	122387114	10000	0.00481973	127	126	3.32264	1.07937
GN-Zscan25	chr5	145280980	145290979	10000	0.00497154	131	126	2.56749	1.39683
GN-2500002B13Rik	chr8	57488462	57498461	10000	0.00508539	134	125	2.06853	1.72
GN-8030462N17Rik	chr18	77703990	77713989	10000	0.00478178	126	125	3.29433	1.08
GN-Arf3	chr15	98752619	98762618	10000	0.00493359	130	125	2.54134	1.4
GN-Arfgap1	chr2	180967724	180977723	10000	0.00481973	127	125	3.06713	1.16
GN-Ccnt1	chr15	98557137	98567136	10000	0.00497154	131	125	2.40397	1.48
GN-Efnb2	chr8	8650761	8660760	10000	0.00485769	128	125	2.86925	1.24
GN-Faf2	chr13	54622283	54632282	10000	0.00489564	129	125	2.69536	1.32
GN-Jph1	chr1	17087405	17097404	10000	0.00508539	134	125	2.06853	1.72
GN-Map3k12	chr15	102506505	102516504	10000	0.00485769	128	125	2.86925	1.24
GN-Mapk14	chr17	28691841	28701840	10000	0.00500949	132	125	2.28069	1.56
GN-Mau2	chr8	70032235	70042234	10000	0.00497154	131	125	2.40397	1.48
GN-Mfap3	chr11	57519151	57529150	10000	0.00493359	130	125	2.54134	1.4
GN-Msl2	chr9	101074519	101084518	10000	0.00500949	132	125	2.28069	1.56
GN-Ndufab1	chr7	122091349	122101348	10000	0.00497154	131	125	2.40397	1.48
GN-Ndufs1	chr1	63166323	63176322	10000	0.00493359	130	125	2.54134	1.4
GN-Nup188	chr2	30286921	30296920	10000	0.00485769	128	125	2.86925	1.24
GN-Pltp	chr2	164847209	164857208	10000	0.00493359	130	125	2.54134	1.4
GN-Prkci	chr3	30996270	31006269	10000	0.00497154	131	125	2.40397	1.48
GN-Pten	chr19	32758076	32768075	10000	0.00497154	131	125	2.40397	1.48
GN-Rpn1	chr6	88084972	88094971	10000	0.00489564	129	125	2.69536	1.32
GN-Rrp1	chr10	78402544	78412543	10000	0.00489564	129	125	2.69536	1.32
GN-Sap30bp	chr11	115934117	115944116	10000	0.00500949	132	125	2.28069	1.56
GN-Sik1	chr17	31845293	31855292	10000	0.00493359	130	125	2.54134	1.4
GN-Sik3	chr9	46013319	46023318	10000	0.00489564	129	125	2.69536	1.32
GN-Stk35	chr2	129801016	129811015	10000	0.00493359	130	125	2.54134	1.4
GN-Taok1	chr11	77598024	77608023	10000	0.00508539	134	125	2.06853	1.72
GN-Tpx2	chr2	152848463	152858462	10000	0.00493359	130	125	2.54134	1.4
GN-Ube2l3	chr16	17190993	17200992	10000	0.00500949	132	125	2.28069	1.56
GN-Ube2q2	chr9	55149868	55159867	10000	0.00504744	133	125	2.16944	1.64
GN-Usp31	chr7	121697362	121707361	10000	0.00489564	129	125	2.69536	1.32
GN-Vcl	chr14	20929877	20939876	10000	0.00512334	135	125	1.9766	1.8
GN-Zfp202	chr9	40192815	40202814	10000	0.00508539	134	125	2.06853	1.72
GN-Zfp668	chr7	127866324	127876323	10000	0.00493359	130	125	2.54134	1.4
GN-2610318N02Rik	chr16	17114652	17124651	10000	0.00493359	130	124	2.37852	1.48387
GN-Ahnak	chr19	8989639	8999638	10000	0.00489564	129	124	2.51521	1.40323
GN-Akr1a1	chr4	116641175	116651174	10000	0.00497154	131	124	2.25591	1.56452
GN-Cacng3	chr7	122672243	122682242	10000	0.00474383	125	124	3.26602	1.08065
GN-Capn15	chr17	25975370	25985369	10000	0.00508539	134	124	1.95378	1.80645
GN-Cux1	chr5	136556991	136566990	10000	0.00516129	136	124	1.79364	1.96774
GN-Epha4	chr1	77504604	77514603	10000	0.00504744	133	124	2.04508	1.72581
GN-Gpc4	chrX	52154424	52164423	10000	0.00489564	129	124	5.03043	1.40323
GN-Heatr1	chr13	12395874	12405873	10000	0.00493359	130	124	2.37852	1.48387
GN-Kifc1	chr17	33880134	33890133	10000	0.00474383	125	124	3.26602	1.08065
GN-Lman1	chr18	65992136	66002135	10000	0.00478178	126	124	3.03922	1.16129
GN-Lrwd1	chr5	136125575	136135574	10000	0.00497154	131	124	2.25591	1.56452
GN-Nap1l4	chr7	143538697	143548696	10000	0.00493359	130	124	2.37852	1.48387
GN-Nectin2	chr7	19739074	19749073	10000	0.00481973	127	124	2.84186	1.24194
GN-Pisd-ps2	chr17	3073684	3083683	10000	0.00474383	125	124	3.26602	1.08065
GN-Pla2g5	chr4	138852970	138862969	10000	0.00489564	129	124	2.51521	1.40323
GN-Prosc	chr8	27043054	27053053	10000	0.00485769	128	124	2.66858	1.32258
GN-Pspc1	chr14	56767817	56777816	10000	0.00493359	130	124	2.37852	1.48387
GN-Rbm28	chr6	29154225	29164224	10000	0.00485769	128	124	2.66858	1.32258
GN-Rbm34	chr8	126960580	126970579	10000	0.00481973	127	124	2.84186	1.24194
GN-Rpap1	chr2	119777034	119787033	10000	0.00481973	127	124	2.84186	1.24194
GN-Scrib	chr15	76059285	76069284	10000	0.00504744	133	124	2.04508	1.72581
GN-Sh3bp4	chr1	89070961	89080960	10000	0.00474383	125	124	3.26602	1.08065
GN-Smarce1	chr11	99220518	99230517	10000	0.00481973	127	124	2.84186	1.24194
GN-Srl	chr16	4531381	4541380	10000	0.00485769	128	124	2.66858	1.32258
GN-Tom1	chr8	75034157	75044156	10000	0.00478178	126	124	3.03922	1.16129
GN-Vasp	chr7	19261355	19271354	10000	0.00489564	129	124	2.51521	1.40323
GN-Zkscan1	chr5	138085583	138095582	10000	0.00493359	130	124	2.37852	1.48387
chr10-91181790	chr10	91182041	91183290	2500	0.0188235	124	124	28.2353	1
GN-Akirin2	chr4	34551114	34561113	10000	0.00485769	128	123	2.48911	1.4065
GN-Alkbh3	chr2	94000324	94010323	10000	0.00508539	134	123	1.84814	1.89431
GN-Anapc2	chr2	25272965	25282964	10000	0.00485769	128	123	2.48911	1.4065
GN-Ankrd27	chr7	35586746	35596745	10000	0.00485769	128	123	2.48911	1.4065
GN-Ap1ar	chr3	127826993	127836992	10000	0.00504744	133	123	1.93102	1.81301
GN-Cox7b	chrX	106016200	106026199	10000	0.00481973	127	123	5.28364	1.3252
GN-Gpn1	chr5	31495251	31505250	10000	0.00493359	130	123	2.23117	1.56911
GN-Itsn1	chr16	91729870	91739869	10000	0.00493359	130	123	2.23117	1.56911
GN-Luzp1	chr4	136470260	136480259	10000	0.00478178	126	123	2.81449	1.2439
GN-Mark3	chr12	111574977	111584976	10000	0.00485769	128	123	2.48911	1.4065
GN-Mllt4	chr17	13761040	13771039	10000	0.00478178	126	123	2.81449	1.2439
GN-Nol8	chr13	49653584	49663583	10000	0.00500949	132	123	2.02167	1.73171
GN-Pgs1	chr11	117987356	117997355	10000	0.00474383	125	123	3.01131	1.1626
GN-Plk4	chr3	40800450	40810449	10000	0.00485769	128	123	2.48911	1.4065
GN-Rab9	chrX	166469368	166479367	10000	0.00497154	131	123	4.24253	1.65041
GN-Rev3l	chr10	39732568	39742567	10000	0.00497154	131	123	2.12126	1.65041
GN-Rnh1	chr7	141162352	141172351	10000	0.00485769	128	123	2.48911	1.4065
GN-Tet2	chr3	133534697	133544696	10000	0.00489564	129	123	2.3531	1.4878
GN-Timm9	chr12	71126176	71136175	10000	0.00508539	134	123	1.84814	1.89431
GN-Tmem55a	chr4	14864718	14874717	10000	0.00493359	130	123	2.23117	1.56911
GN-Tnpo3	chr6	29599613	29609612	10000	0.00474383	125	123	3.01131	1.1626
GN-Ttc37	chr13	76099229	76109228	10000	0.00481973	127	123	2.64182	1.3252
GN-Zfp423	chr8	87949096	87959095	10000	0.00497154	131	123	2.12126	1.65041
GN-Zfp444	chr7	6173012	6183011	10000	0.00489564	129	123	2.3531	1.4878
GN-Anapc7	chr5	122422943	122432942	10000	0.00474383	125	122	2.78713	1.2459
GN-Atxn1l	chr8	109727240	109737239	10000	0.00485769	128	122	2.32771	1.4918
GN-Camk2g	chr14	20783589	20793588	10000	0.00489564	129	122	2.20648	1.57377
GN-Cenph	chr13	100765400	100775399	10000	0.00485769	128	122	2.32771	1.4918
GN-Cep192	chr18	67800602	67810601	10000	0.00500949	132	122	1.9083	1.81967
GN-Ddx27	chr2	167015754	167025753	10000	0.00481973	127	122	2.46304	1.40984
GN-Fam208b	chr13	3600746	3610745	10000	0.00481973	127	122	2.46304	1.40984
GN-Gnas	chr2	174328242	174338241	10000	0.00500949	132	122	1.9083	1.81967
GN-Hmgxb4	chr8	75016721	75026720	10000	0.00485769	128	122	2.32771	1.4918
GN-Kank2	chr9	21788047	21798046	10000	0.00466793	123	122	3.20942	1.08197
GN-Kdsr	chr1	106749243	106759242	10000	0.00466793	123	122	3.20942	1.08197
GN-Kif2c	chr4	117172125	117182124	10000	0.00481973	127	122	2.46304	1.40984
GN-Klhl24	chr16	20098053	20108052	10000	0.00481973	127	122	2.46304	1.40984
GN-Mef2d	chr3	88142465	88152464	10000	0.00493359	130	122	2.09724	1.65574
GN-Nfyb	chr10	82753642	82763641	10000	0.00474383	125	122	2.78713	1.2459
GN-Nlk	chr11	78686926	78696925	10000	0.00481973	127	122	2.46304	1.40984
GN-Notch3	chr17	32156397	32166396	10000	0.00478178	126	122	2.61508	1.32787
GN-Pafah1b1	chr11	74713885	74723884	10000	0.00478178	126	122	2.61508	1.32787
GN-Phf20	chr2	156197146	156207145	10000	0.00489564	129	122	2.20648	1.57377
GN-Phkb	chr8	85841442	85851441	10000	0.00478178	126	122	2.61508	1.32787
GN-Psmd2	chr16	20652151	20662150	10000	0.00481973	127	122	2.46304	1.40984
GN-Rhbdf1	chr11	32211794	32221793	10000	0.00470588	124	122	2.9834	1.16393
GN-Rtcb	chr10	85947294	85957293	10000	0.00508539	134	122	1.75059	1.98361
GN-Skp2	chr15	9129955	9139954	10000	0.00504744	133	122	1.82605	1.90164
GN-Smurf1	chr5	144955331	144965330	10000	0.00478178	126	122	2.61508	1.32787
GN-Srebf1	chr11	60199967	60209966	10000	0.00478178	126	122	2.61508	1.32787
GN-Tcea3	chr4	136248434	136258433	10000	0.00485769	128	122	2.32771	1.4918
GN-Tmem201	chr4	149727569	149737568	10000	0.00481973	127	122	2.46304	1.40984
GN-Wdr33	chr18	31804556	31814555	10000	0.00474383	125	122	2.78713	1.2459
GN-Zmynd8	chr2	165874339	165884338	10000	0.00474383	125	122	2.78713	1.2459
GN-1700109H08Rik	chr5	3572215	3582214	10000	0.00481973	127	121	2.30236	1.49587
GN-C77370	chrX	104190685	104200684	10000	0.00474383	125	121	5.17673	1.33058
GN-Cdk6	chr5	3344392	3354391	10000	0.00481973	127	121	2.30236	1.49587
GN-Clcn2	chr16	20706213	20716212	10000	0.00466793	123	121	2.95551	1.16529
GN-Cluh	chr11	74649994	74659993	10000	0.00485769	128	121	2.18182	1.57851
GN-Ctc1	chr11	69016409	69026408	10000	0.00485769	128	121	2.18182	1.57851
GN-Cyb5a	chr18	84851841	84861840	10000	0.00489564	129	121	2.07327	1.66116
GN-Dpm1	chr2	168219880	168229879	10000	0.00497154	131	121	1.88564	1.82645
GN-Epc2	chr2	49451985	49461984	10000	0.00462998	122	121	3.18112	1.08264
GN-Ercc4	chr16	13110235	13120234	10000	0.00485769	128	121	2.18182	1.57851
GN-Etaa1	chr11	17943376	17953375	10000	0.00489564	129	121	2.07327	1.66116
GN-Fam120c	chrX	151344723	151354722	10000	0.00485769	128	121	4.36363	1.57851
GN-Gins4	chr8	23227169	23237168	10000	0.00489564	129	121	2.07327	1.66116
GN-Laptm4a	chr12	8921806	8931805	10000	0.00470588	124	121	2.75978	1.24793
GN-Lman2l	chr1	36434772	36444771	10000	0.00474383	125	121	2.58836	1.33058
GN-Map3k1	chr13	111798484	111808483	10000	0.00466793	123	121	2.95551	1.16529
GN-Memo1	chr17	74285025	74295024	10000	0.00470588	124	121	2.75978	1.24793
GN-Nup133	chr8	123938766	123948765	10000	0.00500949	132	121	1.80401	1.90909
GN-Pank2	chr2	131262509	131272508	10000	0.00470588	124	121	2.75978	1.24793
GN-Pde4d	chr13	109260718	109270717	10000	0.00481973	127	121	2.30236	1.49587
GN-Pdia6	chr12	17267094	17277093	10000	0.00474383	125	121	2.58836	1.33058
GN-Pi4kb	chr3	94975230	94985229	10000	0.00470588	124	121	2.75978	1.24793
GN-Platr20	chr11	51209919	51219918	10000	0.00485769	128	121	2.18182	1.57851
GN-Prr14l	chr5	32843838	32853837	10000	0.00470588	124	121	2.75978	1.24793
GN-Ptgfrn	chr3	101100256	101110255	10000	0.00481973	127	121	2.30236	1.49587
GN-Sos1	chr17	80469954	80479953	10000	0.00478178	126	121	2.437	1.41322
GN-Tcof1	chr18	60838465	60848464	10000	0.00481973	127	121	2.30236	1.49587
GN-Tfam	chr10	71227545	71237544	10000	0.00485769	128	121	2.18182	1.57851
GN-Tjap1	chr17	46272527	46282526	10000	0.00478178	126	121	2.437	1.41322
GN-Tmem123	chr9	7764576	7774575	10000	0.00481973	127	121	2.30236	1.49587
GN-Tpst2	chr5	112277190	112287189	10000	0.00481973	127	121	2.30236	1.49587
GN-Trim26	chr17	36837645	36847644	10000	0.00485769	128	121	2.18182	1.57851
GN-Wasf2	chr4	133131030	133141029	10000	0.00474383	125	121	2.58836	1.33058
GN-Zfp346	chr13	55105808	55115807	10000	0.00470588	124	121	2.75978	1.24793
GN-Zfp7	chr15	76879716	76889715	10000	0.00466793	123	121	2.95551	1.16529
GN-Zfp958	chr8	4613669	4623668	10000	0.00485769	128	121	2.18182	1.57851
chr7-43623740	chr7	43623991	43625240	2500	0.0185199	122	121	25.449	1.08264
GN-3110082I17Rik	chr5	139450035	139460034	10000	0.00459203	121	120	3.15282	1.08333
GN-Afg3l1	chr8	123478361	123488360	10000	0.00474383	125	120	2.41098	1.41667
GN-Alg1	chr16	5234120	5244119	10000	0.00466793	123	120	2.73245	1.25
GN-Araf	chrX	20798285	20808284	10000	0.00485769	128	120	4.09867	1.66667
GN-Atp1b1	chr1	164447856	164457855	10000	0.00466793	123	120	2.73245	1.25
GN-Ccdc6	chr10	70097377	70107376	10000	0.00466793	123	120	2.73245	1.25
GN-Cops3	chr11	59829333	59839332	10000	0.00493359	130	120	1.86303	1.83333
GN-Dennd2c	chr3	103128055	103138054	10000	0.00489564	129	120	1.95175	1.75
GN-Dnajc8	chr4	132536058	132546057	10000	0.00481973	127	120	2.1572	1.58333
GN-Dync1li1	chr9	114689330	114699329	10000	0.00493359	130	120	1.86303	1.83333
GN-Hbs1l	chr10	21296478	21306477	10000	0.00474383	125	120	2.41098	1.41667
GN-Iars	chr13	49682629	49692628	10000	0.00474383	125	120	2.41098	1.41667
GN-Ireb2	chr9	54864164	54874163	10000	0.00478178	126	120	2.27704	1.5
GN-LOC102638940	chr12	110475162	110485161	10000	0.00459203	121	120	3.15282	1.08333
GN-Ldlrad3	chr2	102175961	102185960	10000	0.00478178	126	120	2.27704	1.5
GN-Lrpprc	chr17	84780287	84790286	10000	0.00478178	126	120	2.27704	1.5
GN-Lrrc59	chr11	94630323	94640322	10000	0.00474383	125	120	2.41098	1.41667
GN-Mipol1	chr12	57230924	57240923	10000	0.00466793	123	120	2.73245	1.25
GN-Mtfr2	chr10	20347485	20357484	10000	0.00485769	128	120	2.04934	1.66667
GN-Ncor2	chr5	125047934	125057933	10000	0.00462998	122	120	2.92762	1.16667
GN-Nol10	chr12	17348946	17358945	10000	0.00489564	129	120	1.95175	1.75
GN-Pafah1b2	chr9	45974890	45984889	10000	0.00478178	126	120	2.27704	1.5
GN-Pgd	chr4	149156208	149166207	10000	0.00485769	128	120	2.04934	1.66667
GN-Ppp2r1b	chr9	50857423	50867422	10000	0.00474383	125	120	2.41098	1.41667
GN-Prmt7	chr8	106211553	106221552	10000	0.00466793	123	120	2.73245	1.25
GN-Rbm22	chr18	60561285	60571284	10000	0.00466793	123	120	2.73245	1.25
GN-Riok3	chr18	12129349	12139348	10000	0.00478178	126	120	2.27704	1.5
GN-Scaf8	chr17	3115471	3125470	10000	0.00474383	125	120	2.41098	1.41667
GN-Slbp	chr5	33642075	33652074	10000	0.00485769	128	120	2.04934	1.66667
GN-Slc37a3	chr6	39367203	39377202	10000	0.00493359	130	120	1.86303	1.83333
GN-Smc2	chr4	52439720	52449719	10000	0.00462998	122	120	2.92762	1.16667
GN-Trmt6	chr2	132805555	132815554	10000	0.00478178	126	120	2.27704	1.5
GN-Txndc9	chr1	37986709	37996708	10000	0.00478178	126	120	2.27704	1.5
GN-Vcp	chr4	42990008	43000007	10000	0.00497154	131	120	1.78203	1.91667
GN-Zbtb8a	chr4	129367529	129377528	10000	0.00470588	124	120	2.56167	1.33333
GN-Zfp622	chr15	25984865	25994864	10000	0.00466793	123	120	2.73245	1.25
GN-Zfp971	chr2	178023783	178033782	10000	0.00455408	120	120	3.41556	1
GN-Casc3	chr11	98810307	98820306	10000	0.00459203	121	119	2.89974	1.16807
GN-Cmtm4	chr8	104385308	104395307	10000	0.00478178	126	119	2.13262	1.58824
GN-Crkl	chr16	17452484	17462483	10000	0.00470588	124	119	2.385	1.42017
GN-Eaf1	chr14	31495578	31505577	10000	0.00462998	122	119	2.70513	1.2521
GN-Exog	chr9	119445422	119455421	10000	0.00474383	125	119	2.25176	1.5042
GN-Foxn3	chr12	99383995	99393994	10000	0.00485769	128	119	1.92854	1.7563
GN-Gtf2a1	chr12	91579988	91589987	10000	0.00493359	130	119	1.76011	1.92437
GN-Hk2	chr6	82763955	82773954	10000	0.00474383	125	119	2.25176	1.5042
GN-Kat2b	chr17	53567341	53577340	10000	0.00470588	124	119	2.385	1.42017
GN-Kif18b	chr11	102914625	102924624	10000	0.00470588	124	119	2.385	1.42017
GN-Lmtk2	chr5	144100870	144110869	10000	0.00485769	128	119	1.92854	1.7563
GN-Mpp7	chr18	7616387	7626386	10000	0.00470588	124	119	2.385	1.42017
GN-Nars	chr18	64506058	64516057	10000	0.00474383	125	119	2.25176	1.5042
GN-Ncor1	chr11	62448204	62458203	10000	0.00478178	126	119	2.13262	1.58824
GN-Rab5a	chr17	53479733	53489732	10000	0.00478178	126	119	2.13262	1.58824
GN-Rcn1	chr2	105388820	105398819	10000	0.00478178	126	119	2.13262	1.58824
GN-Rimklb	chr6	122476033	122486032	10000	0.00459203	121	119	2.89974	1.16807
GN-Stk38	chr17	28997509	29007508	10000	0.00466793	123	119	2.535	1.33613
GN-Sugp2	chr8	70234708	70244707	10000	0.00470588	124	119	2.385	1.42017
GN-Tanc1	chr2	59780202	59790201	10000	0.00466793	123	119	2.535	1.33613
GN-Trim25	chr11	88999902	89009901	10000	0.00455408	120	119	3.12453	1.08403
GN-Ube2z	chr11	96054865	96064864	10000	0.00470588	124	119	2.385	1.42017
GN-Vrk1	chr12	106010662	106020661	10000	0.00466793	123	119	2.535	1.33613
GN-Wdr25	chr12	108894727	108904726	10000	0.00462998	122	119	2.70513	1.2521
GN-Xrcc2	chr5	25695298	25705297	10000	0.00455408	120	119	3.12453	1.08403
GN-Zmym5	chr14	56800965	56810964	10000	0.00478178	126	119	2.13262	1.58824
GN-Adipor2	chr6	119378230	119388229	10000	0.00466793	123	118	2.35904	1.42373
GN-Amotl2	chr9	102717793	102727792	10000	0.00481973	127	118	1.90538	1.76271
GN-Bmpr1a	chr14	34492962	34502961	10000	0.00474383	125	118	2.10808	1.59322
GN-Bub1	chr2	127821360	127831359	10000	0.00470588	124	118	2.22651	1.50847
GN-Bzw2	chr12	36146326	36156325	10000	0.00462998	122	118	2.50835	1.33898
GN-Ccdc12	chr9	110657002	110667001	10000	0.00478178	126	118	2.00161	1.67797
GN-Cnnm3	chr1	36512375	36522374	10000	0.00462998	122	118	2.50835	1.33898
GN-Ctdspl2	chr2	121956507	121966506	10000	0.00462998	122	118	2.50835	1.33898
GN-Dcaf4	chr12	83520955	83530954	10000	0.00462998	122	118	2.50835	1.33898
GN-Dcakd	chr11	103006648	103016647	10000	0.00470588	124	118	2.22651	1.50847
GN-Dhx37	chr5	125423646	125433645	10000	0.00466793	123	118	2.35904	1.42373
GN-Dirc2	chr16	35758857	35768856	10000	0.00455408	120	118	2.87188	1.16949
GN-EU599041	chr7	43214538	43224537	10000	0.00462998	122	118	2.50835	1.33898
GN-Edrf1	chr7	133638036	133648035	10000	0.00459203	121	118	2.67783	1.25424
GN-Evl	chr12	108555219	108565218	10000	0.00459203	121	118	2.67783	1.25424
GN-Gclm	chr3	122246056	122256055	10000	0.00466793	123	118	2.35904	1.42373
GN-Gipc1	chr8	83653177	83663176	10000	0.00478178	126	118	2.00161	1.67797
GN-Kansl3	chr1	36358667	36368666	10000	0.00459203	121	118	2.67783	1.25424
GN-Kcnk1	chr8	125995601	126005600	10000	0.00462998	122	118	2.50835	1.33898
GN-Kif23	chr9	61936300	61946299	10000	0.00470588	124	118	2.22651	1.50847
GN-Lrpap1	chr5	35095198	35105197	10000	0.00462998	122	118	2.50835	1.33898
GN-Lsm12	chr11	102174757	102184756	10000	0.00451613	119	118	3.09624	1.08475
GN-Man2c1	chr9	57130743	57140742	10000	0.00478178	126	118	2.00161	1.67797
GN-Mrps6	chr16	92058835	92068834	10000	0.00474383	125	118	2.10808	1.59322
GN-Pan3	chr5	147430505	147440504	10000	0.00470588	124	118	2.22651	1.50847
GN-Pbx1	chr1	168421670	168431669	10000	0.00474383	125	118	2.10808	1.59322
GN-Pcnx3	chr19	5678409	5688408	10000	0.00481973	127	118	1.90538	1.76271
GN-Pcsk6	chr7	65862635	65872634	10000	0.00459203	121	118	2.67783	1.25424
GN-Picalm	chr7	90130731	90140730	10000	0.00459203	121	118	2.67783	1.25424
GN-Psat1	chr19	15914560	15924559	10000	0.00462998	122	118	2.50835	1.33898
GN-Pwp2	chr10	78174650	78184649	10000	0.00459203	121	118	2.67783	1.25424
GN-Rap1b	chr10	117835475	117845474	10000	0.00455408	120	118	2.87188	1.16949
GN-Rnf145	chr11	44519292	44529291	10000	0.00470588	124	118	2.22651	1.50847
GN-Rnf2	chr1	151490423	151500422	10000	0.00470588	124	118	2.22651	1.50847
GN-Rrbp1	chr2	144000764	144010763	10000	0.00470588	124	118	2.22651	1.50847
GN-Rsf1	chr7	97580265	97590264	10000	0.00481973	127	118	1.90538	1.76271
GN-Sec22a	chr16	35353437	35363436	10000	0.00455408	120	118	2.87188	1.16949
GN-Sf3a3	chr4	124715360	124725359	10000	0.00462998	122	118	2.50835	1.33898
GN-Spen	chr4	141528138	141538137	10000	0.00451613	119	118	3.09624	1.08475
GN-Styx	chr14	45351685	45361684	10000	0.00462998	122	118	2.50835	1.33898
GN-Sugt1	chr14	79588190	79598189	10000	0.00455408	120	118	2.87188	1.16949
GN-Taf8	chr17	47491822	47501821	10000	0.00455408	120	118	2.87188	1.16949
GN-Tln2	chr9	67623475	67633474	10000	0.00466793	123	118	2.35904	1.42373
GN-Tsn	chr1	118300633	118310632	10000	0.00462998	122	118	2.50835	1.33898
GN-Ube2r2	chr4	41136520	41146519	10000	0.00462998	122	118	2.50835	1.33898
GN-Zfand2a	chr5	139473992	139483991	10000	0.00474383	125	118	2.10808	1.59322
GN-Zfp110	chr7	12835309	12845308	10000	0.00451613	119	118	3.09624	1.08475
GN-Bptf	chr11	107121423	107131422	10000	0.00462998	122	117	2.33311	1.42735
GN-Cdk17	chr10	93161391	93171390	10000	0.00493359	130	117	1.57745	2.11111
GN-Dhfr	chr13	92355282	92365281	10000	0.00478178	126	117	1.88227	1.76923
GN-Dync1li2	chr8	104432552	104442551	10000	0.00447818	118	117	3.06795	1.08547
GN-Eprs	chr1	185363526	185373525	10000	0.00470588	124	117	2.08358	1.59829
GN-Fam178a	chr19	44931607	44941606	10000	0.00504744	133	117	1.40661	2.36752
GN-Fnbp1	chr2	31131509	31141508	10000	0.00455408	120	117	2.65054	1.25641
GN-Gls	chr1	52223220	52233219	10000	0.00444023	117	117	3.33017	1
GN-Gmeb1	chr4	132251050	132261049	10000	0.00474383	125	117	1.97782	1.68376
GN-Kdm1a	chr4	136592290	136602289	10000	0.00455408	120	117	2.65054	1.25641
GN-Kif11	chr19	37376902	37386901	10000	0.00444023	117	117	3.33017	1
GN-Lman2	chr13	55352284	55362283	10000	0.00462998	122	117	2.33311	1.42735
GN-Map1b	chr13	99506103	99516102	10000	0.00470588	124	117	2.08358	1.59829
GN-Mob2	chr7	142050574	142060573	10000	0.00462998	122	117	2.33311	1.42735
GN-Mtif2	chr11	29526889	29536888	10000	0.00462998	122	117	2.33311	1.42735
GN-Naa30	chr14	49172745	49182744	10000	0.00466793	123	117	2.2013	1.51282
GN-Ptk7	chr17	46619550	46629549	10000	0.00455408	120	117	2.65054	1.25641
GN-Serinc1	chr10	57522030	57532029	10000	0.00470588	124	117	2.08358	1.59829
GN-Sesn2	chr4	132499957	132509956	10000	0.00455408	120	117	2.65054	1.25641
GN-Shc1	chr3	89418901	89428900	10000	0.00451613	119	117	2.84401	1.17094
GN-Sipa1l2	chr8	125559364	125569363	10000	0.00462998	122	117	2.33311	1.42735
GN-Ska1	chr18	74197319	74207318	10000	0.00459203	121	117	2.48172	1.34188
GN-Snx30	chr4	59806149	59816148	10000	0.00474383	125	117	1.97782	1.68376
GN-Tceb1	chr1	16646536	16656535	10000	0.00455408	120	117	2.65054	1.25641
GN-Tgfbr1	chr4	47353721	47363720	10000	0.00478178	126	117	1.88227	1.76923
GN-Trio	chr15	28015349	28025348	10000	0.00455408	120	117	2.65054	1.25641
GN-Uba5	chr9	104052622	104062621	10000	0.00451613	119	117	2.84401	1.17094
GN-Zbed4	chr15	88752165	88762164	10000	0.00470588	124	117	2.08358	1.59829
GN-Zkscan3	chr13	21392250	21402249	10000	0.00462998	122	117	2.33311	1.42735
GN-Znrf2	chr6	54817415	54827414	10000	0.00481973	127	117	1.79553	1.8547
GN-Abhd17b	chr19	21653726	21663725	10000	0.00455408	120	116	2.45512	1.34483
GN-Adsl	chr15	80948989	80958988	10000	0.00451613	119	116	2.62327	1.25862
GN-Ap3b1	chr13	94359079	94369078	10000	0.00455408	120	116	2.45512	1.34483
GN-Cbx3	chr6	51470946	51480945	10000	0.00470588	124	116	1.95407	1.68966
GN-Cdc26	chr4	62398124	62408123	10000	0.00455408	120	116	2.45512	1.34483
GN-Cdc27	chr11	104540121	104550120	10000	0.00455408	120	116	2.45512	1.34483
GN-Cmtm7	chr9	114771494	114781493	10000	0.00455408	120	116	2.45512	1.34483
GN-Colgalt1	chr8	71611490	71621489	10000	0.00455408	120	116	2.45512	1.34483
GN-Dock1	chr7	134671104	134681103	10000	0.00459203	121	116	2.30722	1.43103
GN-Eif2s3y	chrY	1011095	1021094	10000	0.00459203	121	116	4.61443	1.43103
GN-Fam188a	chr2	12408989	12418988	10000	0.00478178	126	116	1.77314	1.86207
GN-Fam53a	chr5	33619136	33629135	10000	0.00466793	123	116	2.05913	1.60345
GN-Ftx	chrX	103613255	103623254	10000	0.00451613	119	116	5.24655	1.25862
GN-Glyr1	chr16	5039367	5049366	10000	0.00459203	121	116	2.30722	1.43103
GN-Gm2381	chr7	42856735	42866734	10000	0.00478178	126	116	1.77314	1.86207
GN-Iws1	chr18	32068233	32078232	10000	0.00455408	120	116	2.45512	1.34483
GN-Nudcd3	chr11	6189952	6199951	10000	0.00462998	122	116	2.17613	1.51724
GN-Nup43	chr10	7668003	7678002	10000	0.00455408	120	116	2.45512	1.34483
GN-Papd7	chr13	69523737	69533736	10000	0.00466793	123	116	2.05913	1.60345
GN-Pdia3	chr2	121414401	121424400	10000	0.00447818	118	116	2.81616	1.17241
GN-Peli1	chr11	21091823	21101822	10000	0.00455408	120	116	2.45512	1.34483
GN-Pfkl	chr10	77999297	78009296	10000	0.00451613	119	116	2.62327	1.25862
GN-Porcn	chrX	8196026	8206025	10000	0.00466793	123	116	4.11826	1.60345
GN-Ppcdc	chr9	57429676	57439675	10000	0.00459203	121	116	2.30722	1.43103
GN-Prkab2	chr3	97658711	97668710	10000	0.00462998	122	116	2.17613	1.51724
GN-Rbm26	chr14	105166828	105176827	10000	0.00459203	121	116	2.30722	1.43103
GN-Rdh11	chr12	79181320	79191319	10000	0.00459203	121	116	2.30722	1.43103
GN-Siah1a	chr8	86735507	86745506	10000	0.00478178	126	116	1.77314	1.86207
GN-St14	chr9	31121300	31131299	10000	0.00455408	120	116	2.45512	1.34483
GN-Suds3	chr5	117105494	117115493	10000	0.00455408	120	116	2.45512	1.34483
GN-Tatdn1	chr15	58923257	58933256	10000	0.00451613	119	116	2.62327	1.25862
GN-Tomm34	chr2	164060670	164070669	10000	0.00485769	128	116	1.62287	2.03448
GN-U2surp	chr9	95501814	95511813	10000	0.00455408	120	116	2.45512	1.34483
GN-Vapb	chr2	173738070	173748069	10000	0.00466793	123	116	2.05913	1.60345
GN-Xpo6	chr7	126190020	126200019	10000	0.00462998	122	116	2.17613	1.51724
GN-Aff1	chr5	103692832	103702831	10000	0.00459203	121	115	2.15099	1.52174
GN-Ahcyl2	chr6	29768878	29778877	10000	0.00447818	118	115	2.59602	1.26087
GN-Aimp1	chr3	132673380	132683379	10000	0.00459203	121	115	2.15099	1.52174
GN-C330007P06Rik	chrX	36853747	36863746	10000	0.00447818	118	115	5.19204	1.26087
GN-Cdc16	chr8	13758189	13768188	10000	0.00447818	118	115	2.59602	1.26087
GN-Chd9	chr8	90955445	90965444	10000	0.00470588	124	115	1.83621	1.78261
GN-Cnot9	chr1	74506539	74516538	10000	0.00459203	121	115	2.15099	1.52174
GN-Commd8	chr5	72157684	72167683	10000	0.00459203	121	115	2.15099	1.52174
GN-Csnk1g2	chr10	80623204	80633203	10000	0.00466793	123	115	1.93038	1.69565
GN-Ctdp1	chr18	80459168	80469167	10000	0.00455408	120	115	2.28135	1.43478
GN-Cttn	chr7	144460505	144470504	10000	0.00462998	122	115	2.03472	1.6087
GN-Ddi2	chr4	141712920	141722919	10000	0.00451613	119	115	2.42854	1.34783
GN-Elmsan1	chr12	84183516	84193515	10000	0.00455408	120	115	2.28135	1.43478
GN-Fam160a2	chr7	105389528	105399527	10000	0.00470588	124	115	1.83621	1.78261
GN-Fam168a	chr7	100707201	100717200	10000	0.00455408	120	115	2.28135	1.43478
GN-Fbxo11	chr17	88055593	88065592	10000	0.00440228	116	115	3.01139	1.08696
GN-Gltscr1	chr7	16037586	16047585	10000	0.00444023	117	115	2.78832	1.17391
GN-Got1l1	chr8	27213345	27223344	10000	0.00474383	125	115	1.75081	1.86957
GN-Hn1l	chr17	24950124	24960123	10000	0.00447818	118	115	2.59602	1.26087
GN-Hp1bp3	chr4	138217111	138227110	10000	0.00447818	118	115	2.59602	1.26087
GN-Hs6st2	chrX	51671103	51681102	10000	0.00462998	122	115	4.06944	1.6087
GN-Inip	chr4	59773356	59783355	10000	0.00440228	116	115	3.01139	1.08696
GN-Larp4	chr15	99973279	99983278	10000	0.00444023	117	115	2.78832	1.17391
GN-Map4	chr9	109932273	109942272	10000	0.00459203	121	115	2.15099	1.52174
GN-Mboat7	chr7	3683026	3693025	10000	0.00462998	122	115	2.03472	1.6087
GN-Nde1	chr16	14163774	14173773	10000	0.00459203	121	115	2.15099	1.52174
GN-Nsmce4a	chr7	130536882	130546881	10000	0.00455408	120	115	2.28135	1.43478
GN-Nup153	chr13	46717350	46727349	10000	0.00474383	125	115	1.75081	1.86957
GN-Nup88	chr11	70959474	70969473	10000	0.00481973	127	115	1.6018	2.04348
GN-Pcnt	chr10	76432413	76442412	10000	0.00451613	119	115	2.42854	1.34783
GN-Plxnb2	chr15	89170523	89180522	10000	0.00451613	119	115	2.42854	1.34783
GN-Pmm2	chr16	8638206	8648205	10000	0.00451613	119	115	2.42854	1.34783
GN-Pold1	chr7	44538316	44548315	10000	0.00447818	118	115	2.59602	1.26087
GN-Ppp2r1a	chr17	20945953	20955952	10000	0.00451613	119	115	2.42854	1.34783
GN-Rmnd1	chr10	4421896	4431895	10000	0.00459203	121	115	2.15099	1.52174
GN-Rnf149	chr1	39566848	39576847	10000	0.00470588	124	115	1.83621	1.78261
GN-Rpf2	chr10	40236540	40246539	10000	0.00447818	118	115	2.59602	1.26087
GN-Sde2	chr1	180851650	180861649	10000	0.00451613	119	115	2.42854	1.34783
GN-Slc37a1	chr17	31295982	31305981	10000	0.00447818	118	115	2.59602	1.26087
GN-Slc38a10	chr11	120140847	120150846	10000	0.00447818	118	115	2.59602	1.26087
GN-Spats2	chr15	99126425	99136424	10000	0.00455408	120	115	2.28135	1.43478
GN-Tgs1	chr4	3575378	3585377	10000	0.00440228	116	115	3.01139	1.08696
GN-Trim39	chr17	36261505	36271504	10000	0.00470588	124	115	1.83621	1.78261
GN-Tulp4	chr17	6107328	6117327	10000	0.00459203	121	115	2.15099	1.52174
GN-Vps9d1	chr8	123243679	123253678	10000	0.00444023	117	115	2.78832	1.17391
GN-Wdr12	chr1	60088001	60098000	10000	0.00462998	122	115	2.03472	1.6087
GN-Zfp638	chr6	83914835	83924834	10000	0.00451613	119	115	2.42854	1.34783
GN-Anln	chr9	22379234	22389233	10000	0.00455408	120	114	2.12589	1.52632
GN-Brox	chr1	183286775	183296774	10000	0.00462998	122	114	1.90673	1.70175
GN-Cdkal1	chr13	29845174	29855173	10000	0.00444023	117	114	2.56879	1.26316
GN-Csrnp1	chr9	119974159	119984158	10000	0.00447818	118	114	2.40198	1.35088
GN-Dap3	chr3	88940701	88950700	10000	0.00447818	118	114	2.40198	1.35088
GN-Fanci	chr7	79392811	79402810	10000	0.00447818	118	114	2.40198	1.35088
GN-Fbxo28	chr1	182331107	182341106	10000	0.00447818	118	114	2.40198	1.35088
GN-Golph3	chr15	12321696	12331695	10000	0.00440228	116	114	2.76049	1.17544
GN-Gtf2h2	chr13	100482110	100492109	10000	0.00447818	118	114	2.40198	1.35088
GN-Gtpbp10	chr5	5549275	5559274	10000	0.00462998	122	114	1.90673	1.70175
GN-Ing5	chr1	93804464	93814463	10000	0.00451613	119	114	2.25552	1.4386
GN-Kars	chr8	112000855	112010854	10000	0.00451613	119	114	2.25552	1.4386
GN-Med20	chr17	47612095	47622094	10000	0.00447818	118	114	2.40198	1.35088
GN-Nphs1	chr7	30458705	30468704	10000	0.00455408	120	114	2.12589	1.52632
GN-Nus1	chr10	52418046	52428045	10000	0.00459203	121	114	2.01035	1.61404
GN-Pbrm1	chr14	31019640	31029639	10000	0.00474383	125	114	1.65136	1.96491
GN-Pold3	chr7	100111001	100121000	10000	0.00459203	121	114	2.01035	1.61404
GN-Ppp1r12c	chr7	4491716	4501715	10000	0.00455408	120	114	2.12589	1.52632
GN-Ppp3ca	chr3	136670571	136680570	10000	0.00444023	117	114	2.56879	1.26316
GN-Prpf38a	chr4	108568837	108578836	10000	0.00466793	123	114	1.81326	1.78947
GN-Ptbp2	chr3	119773300	119783299	10000	0.00432638	114	114	3.24478	1
GN-Ptpn14	chr1	189728715	189738714	10000	0.00440228	116	114	2.76049	1.17544
GN-Pus7	chr5	23773206	23783205	10000	0.00455408	120	114	2.12589	1.52632
GN-Rpn2	chr2	157279510	157289509	10000	0.00466793	123	114	1.81326	1.78947
GN-Rprd1a	chr18	24519723	24529722	10000	0.00462998	122	114	1.90673	1.70175
GN-Sh3d19	chr3	85971452	85981451	10000	0.00447818	118	114	2.40198	1.35088
GN-Shf	chr2	122358669	122368668	10000	0.00444023	117	114	2.56879	1.26316
[truncated: 22,676 more rows]
