# Supplementary material for: Single-cell nascent RNA sequencing unveils coordinated global transcription
Source: Nature. 2024 Jun 5;631(8019):216–23. doi: 10.1038/s41586-024-07517-7 (PMC11222150; doi:10.1038/s41586-024-07517-7)
Supplement: Supplementary file 5 — Supplementary Table 2 [file 41586_2024_7517_MOESM5_ESM.xlsx]

## Sheet: GSEA of Burst Frequency
NAME	SIZE	ES	NES	NOM p-val	FDR q-val	RANK AT MAX
AFF4_TARGET_GENES	265	0.690386	2.00677	0	0	2049
LMX1B_TARGET_GENES	23	0.740299	1.82338	0	0.00100056	2505
HNRNPK_TARGET_GENES	61	0.637392	1.72109	0	0.00767194	3629
HDGFL2_TARGET_GENES	267	0.587044	1.70437	0	0.00925565	3636
RTF1_TARGET_GENES	154	0.580534	1.65967	0	0.0178087	3792
SMCHD1_TARGET_GENES	52	0.6086	1.6368	0	0.0218445	2297
MIR_7082_3P	15	0.690321	1.6222	0.00101833	0.024441	1005
HSF2_TARGET_GENES	23	0.653187	1.60604	0	0.027764	2933
NFAT5_TARGET_GENES	209	0.556991	1.59677	0	0.0281254	3996
HELLS_TARGET_GENES	70	0.578693	1.59177	0	0.0281142	3217
PWWP2B_TARGET_GENES	414	0.529249	1.55362	0	0.0528431	4879
MIR_6385	35	0.596037	1.55229	0	0.0500237	3088
NDUFS2_TARGET_GENES	50	0.571552	1.54691	0	0.0511789	3531
NRD1_TARGET_GENES	289	0.529198	1.54278	0	0.0510252	4465
TBX20_TARGET_GENES	439	0.523459	1.54025	0	0.0498246	3654
FEV_TARGET_GENES	449	0.523819	1.53796	0	0.0488989	3961
ING1_TARGET_GENES	67	0.563666	1.53625	0	0.0477293	3447
MIR_327	51	0.56675	1.52587	0	0.0555829	4052
ARID4B_TARGET_GENES	367	0.522303	1.52486	0	0.0533947	4865
SAP30_TARGET_GENES	164	0.528395	1.51244	0	0.0613296	2905
GM14326_TARGET_GENES	98	0.538478	1.51124	0	0.0600766	4108
MIR_6363	24	0.5945	1.50794	0.00502513	0.0605745	2413
ZFP335_TARGET_GENES	122	0.529545	1.49432	0	0.0735571	3635
MIR_7031_3P	19	0.612894	1.49104	0.00505051	0.074536	2910
ELK3_TARGET_GENES	31	0.575073	1.48925	0.001001	0.0733554	3790
SOX7_TARGET_GENES	39	0.560932	1.48597	0	0.0741125	3213
SMARCA2_TARGET_GENES	80	0.536523	1.47888	0	0.0798532	4852
MIR_3106_3P	29	0.581472	1.47688	0.008	0.0796813	3929
MIR_3109_3P	24	0.580041	1.46202	0.00601202	0.0975645	2644
MIR_5123	19	0.59938	1.4617	0.0140421	0.0949127	3892
GM14401_TARGET_GENES	55	0.543332	1.46027	0.001	0.0939488	3409
MIR_880_5P	53	0.537986	1.46015	0	0.091263	3745
ZFP810_TARGET_GENES	270	0.501561	1.45773	0	0.0918626	5091
ZFP64_TARGET_GENES	324	0.49935	1.45709	0	0.0898965	4431
MIR_3968	28	0.572938	1.45406	0.011	0.0919587	3888
DDX5_TARGET_GENES	24	0.577162	1.45167	0.011022	0.0928783	5137
FOXJ2_TARGET_GENES	378	0.495262	1.45158	0	0.0905303	4840
MIR_6992_5P	71	0.527516	1.44923	0.001	0.0915443	2471
MIR_1968_3P	40	0.547665	1.44774	0.003	0.0916341	1593
GM14296_TARGET_GENES	89	0.522989	1.44712	0	0.0900687	4923
MIR_7667_5P	34	0.555187	1.44584	0.004	0.0896288	2343
HEXIM1_TARGET_GENES	163	0.505056	1.44252	0	0.0916157	3888
LET_7C_1_3P	344	0.491737	1.43935	0	0.0940919	4753
ZFP493_TARGET_GENES	214	0.497864	1.43921	0	0.0923174	4156
MIR_497B	87	0.518416	1.43649	0	0.0942899	4086
GM14391_GM6710_TARGET_GENES	135	0.508094	1.43603	0	0.0930231	4002
PCGF5_TARGET_GENES	241	0.495964	1.43358	0	0.0947052	3716
MIR_7664_5P	107	0.509378	1.42913	0	0.0989435	4262
MYO1C_TARGET_GENES	26	0.564424	1.42897	0.00801603	0.0970876	2888
MIR_21A_3P	171	0.497878	1.42411	0	0.10237	4763
MIR_7B_3P	78	0.514879	1.42074	0	0.105679	4640
ZFP322A_TARGET_GENES	48	0.531748	1.42068	0.002	0.103724	4616
MIR_7237_3P	34	0.543239	1.41939	0.006	0.103862	2138
MIR_3097_3P	48	0.534076	1.41782	0.002	0.104606	3939
MIR_6769B_5P	43	0.538689	1.41741	0.003003	0.103341	3772
ETV2_TARGET_GENES	366	0.483951	1.41635	0	0.103086	5212
MIR_302B_5P	120	0.499602	1.41333	0	0.105876	3951
MIR_6976_3P	53	0.527624	1.41286	0.003	0.104861	2375
MIR_12205_3P	79	0.511835	1.41278	0	0.103321	4369
NR0B2_TARGET_GENES	297	0.485361	1.4119	0	0.103116	4681
KDM4B_TARGET_GENES	479	0.479655	1.41182	0	0.101557	4092
MIR_470_3P	41	0.530901	1.41025	0.01001	0.102227	4231
ZFP882_TARGET_GENES	58	0.521873	1.40951	0.001	0.101859	4639
DLX1_TARGET_GENES	158	0.491931	1.40666	0	0.104926	4278
MIR_12203_3P	39	0.533294	1.40594	0.004	0.104497	4216
MIR_7A_2_3P	79	0.510622	1.40461	0.001	0.105066	4640
MIR_302D_5P	121	0.496647	1.40439	0	0.103677	3951
ZFP712_TARGET_GENES	163	0.493061	1.40097	0	0.107729	2908
MIR_380_5P	49	0.523868	1.40065	0.006	0.106704	2325
MIR_344B_3P	57	0.522004	1.40053	0.001	0.105365	4211
MIR_6360	81	0.506179	1.39901	0	0.106235	3597
MIR_6981_3P	63	0.516811	1.39884	0.002	0.105009	3844
MIR_302C_5P	121	0.494577	1.39652	0	0.107121	3951
MIR_7072_3P	56	0.519233	1.39488	0.002	0.108336	4014
TLX1_TARGET_GENES	204	0.486274	1.39448	0	0.107572	4426
MIR_1306_5P	15	0.592167	1.39336	0.0394737	0.107789	3698
FOXN1_TARGET_GENES	293	0.478508	1.39311	0	0.106779	4133
MIR_5618_3P	41	0.52968	1.39298	0.004	0.105628	2134
MIR_1949	41	0.52968	1.39162	0.009	0.106419	2134
MIR_487B_5P	22	0.557398	1.39145	0.0271084	0.105326	4331
MIR_8104	31	0.534747	1.39084	0.015015	0.104606	4394
SATB2_TARGET_GENES	48	0.520398	1.39033	0.009	0.104112	5469
MIR_6355	115	0.49361	1.3889	0	0.105075	4372
MIR_1291	62	0.512293	1.38862	0.003	0.104479	4232
ZFP617_TARGET_GENES	47	0.516756	1.38713	0.006	0.105663	5448
ZFP709_TARGET_GENES	92	0.500275	1.38672	0.001	0.105272	4057
MIR_1197_5P	22	0.558018	1.38668	0.0271084	0.104142	2138
MIR_1951	26	0.546782	1.38617	0.026	0.103868	3190
ZFP273_TARGET_GENES	61	0.510034	1.38617	0.001	0.102701	4486
MIR_6899_5P	73	0.501424	1.38575	0	0.102094	4073
MIR_3087_5P	67	0.50968	1.38476	0.003	0.102478	3571
MIR_708_3P	67	0.505501	1.3847	0	0.101527	3957
MIR_24_1_5P_MIR_24_2_5P	29	0.539938	1.38341	0.012	0.102404	3971
GADD45A_TARGET_GENES	65	0.507811	1.38269	0.002	0.102432	1272
MIR_8091	43	0.523048	1.38249	0.004	0.101807	3777
BAZ1A_TARGET_GENES	301	0.473574	1.38121	0	0.10255	5244
MIR_7213_3P	52	0.51513	1.38016	0.002	0.103081	3790
GM14393_TARGET_GENES	29	0.537683	1.38003	0.0180361	0.102243	5084
ZFP599_TARGET_GENES	154	0.482381	1.3799	0	0.101473	4679
MIR_3088_5P	30	0.536363	1.37917	0.018018	0.101429	3369
MIR_7013_3P	89	0.496396	1.37733	0	0.10307	3902
ZBTB7B_TARGET_GENES	407	0.468142	1.3752	0	0.105198	5341
TOX3_TARGET_GENES	43	0.513188	1.375	0.016	0.104381	2479
DNAJC2_TARGET_GENES	16	0.578802	1.37465	0.0374873	0.103954	3854
MIR_6997_3P	67	0.504721	1.37436	0	0.103355	4504
MIR_6960_5P	30	0.540787	1.37374	0.016	0.103192	4394
ZFP984_TARGET_GENES	75	0.499558	1.37345	0.003	0.102732	4067
MIR_9768_3P	83	0.495341	1.37263	0.001	0.103189	4464
MIR_1938	54	0.503769	1.37108	0.004	0.104564	5098
MIR_1894_3P	32	0.535111	1.37083	0.019	0.103987	3614
MIR_6963_3P	50	0.509287	1.37073	0.009	0.103212	4875
MIR_708_5P	30	0.531307	1.36974	0.015	0.103639	4168
MIR_290B_5P	496	0.463888	1.3692	0	0.103608	4315
MIR_122_5P	57	0.503757	1.36513	0.002	0.108956	2858
MIR_3087_3P	74	0.497025	1.36491	0.002	0.108348	3658
MIR_212_3P	105	0.484448	1.36491	0	0.107414	4058
NCOA1_TARGET_GENES	33	0.525966	1.36254	0.022022	0.110207	3914
MIR_26A_1_3P	41	0.511423	1.36196	0.015	0.110146	2763
SRSF1_TARGET_GENES	249	0.467567	1.36122	0	0.110499	5698
MIR_532_5P	45	0.509659	1.36088	0.013	0.110112	5739
MIR_219A_2_3P	48	0.510047	1.35975	0.01	0.110822	4887
MIR_1930_5P	34	0.526937	1.3584	0.02	0.112046	2483
MIR_5623_5P	132	0.4802	1.35788	0	0.112046	4547
MIR_3077_3P	28	0.533358	1.35711	0.022022	0.112385	4484
MIR_7224_5P	21	0.55479	1.3563	0.0361083	0.112679	3554
MIR_455_3P	54	0.504492	1.35592	0.005	0.112301	3791
MIR_132_3P	105	0.484018	1.35579	0	0.111605	4647
MIR_489_3P	54	0.501085	1.35528	0.01	0.111562	4706
MIR_6541	82	0.490153	1.35493	0.001	0.111178	3906
PRDM9_TARGET_GENES	470	0.459867	1.3543	0	0.111293	3653
MIR_7025_3P	115	0.479505	1.35412	0	0.110687	5143
MIR_382_5P	40	0.513542	1.35382	0.016	0.110296	4130
MIR_6372	58	0.497808	1.35365	0.003	0.109745	3541
MIR_3475_5P_MIR_96_3P	50	0.503018	1.3534	0.012	0.10927	3301
ELK4_TARGET_GENES	476	0.459949	1.3532	0	0.108801	5477
MIR_3154	69	0.494445	1.35287	0.007	0.108546	4098
MIR_7242_3P	133	0.479162	1.35155	0	0.109915	4741
MIR_7017_5P	25	0.539038	1.35048	0.039039	0.110945	3146
LET_7G_3P	288	0.463197	1.35039	0	0.110226	4932
MIR_3068_5P	50	0.504696	1.35017	0.014	0.109839	4197
H1_6_TARGET_GENES	99	0.482279	1.34975	0.003	0.109777	4214
MIR_3572_3P	82	0.487898	1.34951	0	0.109377	3334
MIR_142A_3P	90	0.48584	1.34935	0.001	0.108878	5335
ZFP985_UNIPROT_Q5U4F7_UNREVIEWED_TARGET_GENES	399	0.458442	1.34894	0	0.108775	5103
ZFP58_TARGET_GENES	65	0.493678	1.34782	0.007	0.10986	5709
MIR_7072_5P	48	0.505155	1.34771	0.013	0.109224	4906
MIR_3105_3P	62	0.493741	1.34731	0.007	0.10908	3643
MIR_22_3P	84	0.490468	1.34703	0	0.108769	5598
FOXD3_TARGET_GENES	196	0.465436	1.34628	0	0.109281	3834
HOXA11_TARGET_GENES	42	0.504582	1.34557	0.024	0.109527	5992
MIR_3544_3P	58	0.500499	1.34532	0.008	0.109258	3428
MIR_883B_5P	100	0.483715	1.34528	0.002	0.108579	4229
NR2F2_TARGET_GENES	155	0.470641	1.34525	0	0.107948	5376
MIR_6962_5P	16	0.564023	1.34441	0.0585859	0.108559	4294
MIR_129_5P	221	0.466102	1.34405	0	0.108343	3991
WDR5_TARGET_GENES	335	0.459621	1.34374	0	0.10811	4974
MIR_26B_5P	336	0.459907	1.3435	0	0.107772	5100
MIR_320_3P	155	0.470874	1.34346	0	0.107122	4442
MIR_7077_3P	100	0.481288	1.34306	0	0.107021	4454
BRWD1_TARGET_GENES	188	0.470703	1.34276	0	0.106833	4206
MIR_1906	259	0.463831	1.34268	0	0.106294	5053
MIR_710	83	0.483343	1.34246	0.003	0.105953	4058
MIR_26A_5P	336	0.459907	1.34227	0	0.105585	5100
MIR_6339	44	0.508502	1.34209	0.015015	0.10524	5739
MIR_666_3P	86	0.484472	1.34178	0.005	0.10499	3877
ELL_TARGET_GENES	285	0.462066	1.34167	0	0.10449	4969
MIR_6386	44	0.505489	1.34161	0.012	0.103919	5739
MIR_101A_5P	96	0.480972	1.3415	0.002	0.103455	5361
MIR_3063_3P	65	0.48827	1.33985	0.006	0.105092	3991
MIR_219B_5P	33	0.5187	1.33939	0.019	0.105169	3163
MIR_6402	81	0.483501	1.33902	0.006	0.105069	5421
MIR_3086_3P	45	0.502938	1.33856	0.008	0.105109	4460
MIR_292B_3P	20	0.541115	1.33786	0.0483384	0.105751	3437
MIR_6928_5P	28	0.524117	1.33747	0.0280561	0.105666	1513
MIR_547_5P	31	0.519469	1.33732	0.027	0.105291	5483
KLF6_TARGET_GENES	75	0.485105	1.33722	0.004	0.104824	4522
MIR_6947_5P	70	0.487999	1.33717	0.002	0.104294	2358
MIR_140_3P	111	0.475551	1.33714	0.003	0.103764	4086
MIR_770_5P	61	0.492749	1.33619	0.008	0.104626	4746
MIR_425_5P	51	0.496739	1.33211	0.018	0.110343	4706
MIR_7025_5P	49	0.498758	1.33154	0.014	0.110639	3759
MIR_188_5P	40	0.504491	1.33146	0.015	0.110164	3098
ZFP467_TARGET_GENES	356	0.455791	1.33119	0	0.11001	4475
MIR_7230_5P	36	0.511084	1.33078	0.0290581	0.110124	5406
MIR_3099_5P	80	0.481103	1.33064	0.005	0.109718	3823
MIR_5626_3P	81	0.482619	1.32989	0.005	0.110344	5421
MIR_491_3P	84	0.477055	1.32839	0.003	0.112081	5089
MIR_1197_3P	63	0.492153	1.32827	0.009	0.111687	3929
BRD3_TARGET_GENES	282	0.455636	1.32822	0	0.111176	5476
MIR_381_3P	248	0.457845	1.3281	0	0.110812	5040
MIR_202_5P	73	0.482744	1.32799	0.004	0.110347	4446
MIR_339_5P	57	0.486712	1.32661	0.01	0.112055	4182
MIR_7048_3P	123	0.469235	1.32632	0	0.111915	4454
MIR_1668	92	0.475796	1.32623	0.002	0.111487	4861
MIR_330_3P	194	0.462091	1.32559	0	0.111921	4567
MIR_6357	76	0.47858	1.32534	0.005	0.111779	5586
MIR_873B	111	0.47012	1.3245	0	0.11273	4736
MIR_3101_5P	49	0.499039	1.32377	0.018	0.113369	4494
MIR_218_1_3P_MIR_496B	71	0.483715	1.32287	0.006	0.114076	4179
MIR_16_2_3P	45	0.498752	1.32256	0.016	0.113981	2686
MIR_6240	196	0.460164	1.32255	0	0.113444	4574
MIR_9718	66	0.483825	1.3218	0.011	0.11414	4190
MIR_466O_3P	437	0.448608	1.32094	0	0.114894	5058
MIR_28A_5P	29	0.515302	1.3194	0.038038	0.116915	4168
MIR_7038_3P	43	0.497104	1.31926	0.024	0.116603	4090
MIR_208A_5P	129	0.464678	1.3192	0	0.116154	4836
MIR_466M_3P	436	0.447757	1.3187	0	0.116289	5058
MIR_3079_3P_MIR_7080_3P	47	0.494935	1.31858	0.015	0.115946	2424
MIR_3109_5P	42	0.495238	1.3181	0.026	0.1161	3134
STFA1_TARGET_GENES	298	0.452856	1.31748	0	0.11669	3319
PARP1_TARGET_GENES	143	0.465088	1.31716	0.002	0.116721	3459
CARM1_TARGET_GENES	77	0.47919	1.31526	0.005	0.119275	4995
MIR_6715_3P	121	0.465854	1.31416	0.001	0.120585	4095
MIR_7666_3P	77	0.476648	1.31295	0.008	0.122046	4340
POU3F3_TARGET_GENES	149	0.460179	1.31285	0.001	0.121641	4517
MIR_6415	128	0.463457	1.31276	0.002	0.12124	5096
MIR_7241_5P	56	0.485662	1.31242	0.015	0.121193	4082
LET_7A_2_3P	193	0.456252	1.31228	0	0.120866	4926
MIR_1953	172	0.457841	1.31186	0	0.12105	4961
MIR_7661_3P	34	0.503783	1.31181	0.037	0.120554	4484
PROP1_TARGET_GENES	420	0.447275	1.3115	0	0.120493	5349
MIR_3552	61	0.483144	1.31143	0.016	0.120095	4454
MIR_370_3P	63	0.484045	1.31137	0.015	0.119628	5224
MIR_6344	411	0.447401	1.31102	0	0.119688	4769
MIR_6358_MIR_6376	30	0.513232	1.30961	0.047047	0.121664	4445
MIR_365_3P	72	0.477859	1.30949	0.011	0.121347	5427
MIR_7674_5P	34	0.503488	1.30834	0.027	0.122756	2219
MIR_7046_3P	78	0.472263	1.30776	0.006	0.123135	4366
MIR_350_3P	406	0.446194	1.30711	0	0.123833	4421
MIR_7069_3P	41	0.495317	1.30655	0.021	0.124269	5058
MIR_208B_5P	130	0.46165	1.30642	0.001	0.123965	5096
MIR_6914_3P	91	0.46826	1.30572	0.003	0.124664	4228
MIR_329_3P	90	0.473071	1.30549	0.003	0.124563	5340
MIR_497A_5P	309	0.446371	1.30549	0	0.124031	4381
GLI1_TARGET_GENES	146	0.459506	1.30537	0.001	0.123724	4765
MIR_344I	33	0.501826	1.30512	0.037	0.123624	3283
MIR_6974_3P	51	0.486716	1.30414	0.02	0.124702	4753
MIR_880_3P	38	0.49896	1.30408	0.034034	0.124296	4155
MIR_103_2_5P	98	0.466757	1.30344	0.004	0.12499	3466
MIR_7220_5P	46	0.493604	1.30297	0.025	0.12529	3759
MIR_3083B_3P	152	0.455341	1.3024	0	0.125804	5596
MIR_695	20	0.531293	1.30207	0.0763819	0.125801	3541
MIR_6949_5P	31	0.508034	1.30192	0.036	0.125547	2548
MIR_6335	115	0.462547	1.30154	0.002	0.12566	5247
MIR_6898_5P	28	0.51431	1.30107	0.05005	0.125865	4351
MIR_7214_3P	60	0.480101	1.30087	0.015	0.125667	3831
MIR_540_3P	49	0.487533	1.30087	0.023	0.125162	4663
MIR_7061_3P	54	0.482504	1.30085	0.015	0.124694	4253
MIR_6342	307	0.446973	1.29966	0	0.12617	4381
MIR_203B_5P	41	0.492261	1.29961	0.035	0.125761	4198
MIR_7237_5P	34	0.496662	1.29822	0.0480481	0.127684	2231
MIR_18A_3P	44	0.489706	1.29779	0.024	0.127836	5058
MIR_322_5P	309	0.446565	1.29778	0	0.127347	4381
DUXBL1_TARGET_GENES	78	0.473073	1.29761	0.004	0.127125	2821
MIR_409_3P	50	0.485234	1.29716	0.024	0.127352	2277
MIR_6419	311	0.444548	1.29577	0	0.129403	4381
HOXD13_TARGET_GENES	497	0.440229	1.29576	0	0.128915	5821
MIR_323_5P	44	0.489732	1.29557	0.029	0.128776	2068
GM14406_TARGET_GENES	326	0.443726	1.29386	0	0.131458	5094
MIR_6345	76	0.47134	1.29379	0.01	0.131064	5586
MIR_875_5P	16	0.53833	1.29359	0.0844354	0.13093	3620
MIR_378A_3P_MIR_378C	28	0.508737	1.29296	0.0581745	0.131675	3706
MIR_7032_5P	39	0.48886	1.29157	0.048	0.133476	4207
MIR_500_3P_MIR_501_3P	46	0.488228	1.29154	0.028	0.13302	3437
ZFP986_UNIPROT_L7MUC9_UNREVIEWED_TARGET_GENES	135	0.453723	1.29089	0.003	0.133692	4123
MIR_1971	155	0.452843	1.29073	0.001	0.133486	4046
MIR_6970_5P	57	0.476646	1.29071	0.016	0.133028	4903
TAF10_TARGET_GENES	384	0.439581	1.28948	0	0.134633	4112
MIR_181D_5P	363	0.439572	1.28875	0	0.135494	4989
MIR_690	76	0.466287	1.2887	0.015	0.135062	6018
MIR_340_5P	454	0.438106	1.28863	0	0.13469	5278
MIR_466I_3P	280	0.442066	1.28846	0	0.134481	5393
MIR_3078_5P	77	0.468947	1.28796	0.013	0.134967	2570
MIR_362_3P	94	0.463324	1.28794	0.004	0.134522	5340
MIR_1981_5P	155	0.452843	1.28786	0	0.13416	4046
MIR_6920_5P	116	0.45556	1.28779	0.003	0.133805	2770
MIR_221_5P	52	0.480959	1.28768	0.024	0.133531	4693
MIR_181B_1_3P_MIR_181B_2_3P	112	0.457503	1.28755	0.005	0.133242	3966
MIR_450A_2_3P	85	0.463484	1.28726	0.007	0.13328	4334
MIR_181A_5P	362	0.439827	1.28709	0	0.133065	4989
MIR_1907	308	0.440976	1.28708	0	0.132617	4381
MIR_5129_5P	37	0.490876	1.28701	0.054	0.132246	1040
MIR_125A_3P	51	0.483878	1.28675	0.028	0.132206	2970
AHCY_GM4737_TARGET_GENES	76	0.468259	1.28668	0.018	0.131885	3723
MIR_551B_5P	291	0.440572	1.28658	0	0.131531	5120
MIR_883A_3P_MIR_883B_3P	99	0.461065	1.28658	0.005	0.131075	4627
MIR_147_5P	216	0.445781	1.28645	0	0.13082	4240
HLF_TARGET_GENES	155	0.453029	1.28577	0.001	0.131533	4913
TWIST1_TARGET_GENES	61	0.473349	1.28564	0.015	0.131338	4006
MIR_6414	59	0.474994	1.28557	0.02	0.131009	4903
MIR_98_3P	455	0.43487	1.28445	0	0.132546	5131
MIR_539_3P	202	0.446153	1.28408	0	0.13275	5317
MIR_873A_3P	35	0.493264	1.28399	0.039039	0.132464	4025
MIR_7232_3P	43	0.483674	1.28395	0.035	0.132092	3979
MIR_181C_5P	361	0.4391	1.28386	0	0.131783	4989
ZFP92_TARGET_GENES	387	0.4368	1.28294	0	0.132923	5130
LET_7B_3P	456	0.435649	1.28284	0	0.132664	5131
MIR_7651_5P	61	0.474326	1.28276	0.016	0.13236	4638
MIR_667_5P	53	0.478376	1.28276	0.027	0.131928	3644
MIR_338_3P	72	0.466745	1.28265	0.013	0.131634	3257
MIR_107_5P	97	0.458251	1.28242	0.007	0.131616	3466
LET_7A_1_3P_LET_7C_2_3P	458	0.436505	1.28219	0	0.131611	5131
MIR_669D_5P	38	0.485366	1.28164	0.038	0.132342	1287
MIR_181B_5P	362	0.437787	1.28155	0	0.132055	4989
MIR_217_3P	73	0.465988	1.28108	0.013	0.132481	3680
MIR_148B_5P	53	0.478463	1.28102	0.023	0.13214	4120
LET_7F_1_3P	456	0.436191	1.28101	0	0.131739	5131
MIR_344E_5P_MIR_344H_5P	46	0.48217	1.28077	0.033	0.131714	5432
MIR_758_5P	30	0.496047	1.28045	0.066	0.131903	2138
MIR_295_5P	110	0.455334	1.28037	0.005	0.13159	4498
MIR_1911_5P	56	0.478273	1.28028	0.027	0.131328	5138
MIR_6984_3P	122	0.453348	1.27984	0.003	0.131619	3888
MIR_19A_3P	387	0.435164	1.27944	0	0.131889	5818
MIR_6944_3P	76	0.463199	1.2791	0.021	0.132077	5351
MIR_3473G	212	0.444362	1.2791	0	0.131665	4737
MIR_205_3P	213	0.444499	1.27907	0	0.131273	4887
MIR_872_3P	61	0.470341	1.2789	0.02	0.131121	4177
MIR_16_5P	345	0.436908	1.27882	0	0.130866	4381
MIR_19B_3P	391	0.435934	1.27881	0	0.13049	5818
MIR_6995_5P	32	0.496331	1.27788	0.057	0.131865	3954
MIR_703	106	0.454243	1.27738	0.005	0.13233	4810
MIR_1231_3P	57	0.472879	1.27734	0.032	0.132021	4184
TERF1_TARGET_GENES	59	0.468352	1.27726	0.03	0.131746	3636
MIR_6990_5P	41	0.484095	1.27697	0.042	0.131793	4207
MIR_6905_3P	48	0.475746	1.27685	0.027	0.1316	5898
ZFP595_TARGET_GENES	379	0.43597	1.27682	0	0.13123	5321
MIR_700_5P	113	0.454041	1.27669	0.009	0.131037	5673
MIR_7015_5P	132	0.450948	1.27592	0.003	0.1319	5599
MIR_5619_3P	164	0.446643	1.27557	0	0.132095	5704
MIR_467C_5P_MIR_467D_5P	33	0.491251	1.27552	0.056	0.131801	3854
MIR_218_2_3P	23	0.510972	1.27473	0.0743719	0.132863	3864
MIR_1929_3P	29	0.495887	1.27433	0.0671343	0.133128	3232
MIR_299A_5P	85	0.458227	1.27422	0.013	0.132951	4711
MIR_7045_3P	60	0.468597	1.27402	0.02	0.132876	3376
MIR_324_3P	50	0.476176	1.2739	0.021	0.132677	4023
MIR_6901_5P	125	0.452979	1.27378	0.006	0.13252	4024
MIR_12202_5P	23	0.512333	1.27357	0.0880881	0.132498	2422
MIR_195B	343	0.433779	1.27294	0	0.133157	4381
MIR_488_5P	51	0.47855	1.2728	0.033	0.133065	4668
ZFP809_TARGET_GENES	350	0.434999	1.27241	0	0.133362	5507
MIR_7001_3P	71	0.462149	1.27186	0.025	0.134028	3941
MIR_665_5P	23	0.502946	1.27182	0.0993976	0.133697	4522
MIR_590_5P	75	0.460416	1.27154	0.02	0.133765	3998
MIR_6915_5P	50	0.474825	1.27118	0.04	0.133984	4663
MIR_7115_3P	53	0.472633	1.27036	0.034	0.135101	4240
ZFP456_TARGET_GENES	54	0.47243	1.2701	0.028	0.135144	2957
MIR_15A_5P	341	0.433646	1.26984	0	0.135227	4381
ZFP979_UNIPROT_Q8K293_UNREVIEWED_TARGET_GENES	74	0.464305	1.26959	0.011	0.135273	2346
VSX2_TARGET_GENES	437	0.431306	1.26916	0	0.135662	5756
MIR_15B_5P	344	0.433596	1.26876	0	0.135949	4381
MIR_6948_5P	78	0.458322	1.26858	0.018	0.135861	5472
MIR_103_1_5P	95	0.457665	1.26856	0.009	0.135524	3466
ND5_UNIPROT_A0A023J5X2_UNREVIEWED_TARGET_GENES	365	0.432585	1.26769	0.001	0.136667	5573
MIR_7011_5P	23	0.506922	1.26766	0.0893574	0.13634	4188
MIR_3093_5P	24	0.508224	1.26693	0.0883534	0.137194	3380
MIR_195A_5P	344	0.434541	1.26689	0	0.136879	4381
E4F1_TARGET_GENES	90	0.456914	1.26686	0.015	0.136571	6189
MIR_8106	47	0.475256	1.26681	0.034	0.136279	4416
MIR_12186_3P	100	0.454493	1.26658	0.009	0.136376	5146
MIR_1912_3P	259	0.435115	1.26642	0	0.136264	4646
MIR_654_5P	32	0.486991	1.26626	0.0631262	0.136172	4837
MIR_201_5P	50	0.471961	1.26523	0.029	0.137686	5110
MIR_216C_5P	84	0.456895	1.26521	0.013	0.137334	5489
MIR_7067_3P	50	0.474997	1.26517	0.029	0.137037	2595
ZFP973_ZFP965_TARGET_GENES	230	0.434725	1.26508	0	0.136806	4185
MIR_7649_5P	111	0.447862	1.26479	0.004	0.136988	4809
MIR_7092_5P	338	0.431982	1.26332	0.001	0.139122	5521
TBX4_TARGET_GENES	84	0.456911	1.26274	0.016	0.139875	4331
NFE2_TARGET_GENES	306	0.433731	1.26233	0	0.14025	4333
MIR_6353	340	0.431978	1.26219	0	0.140114	4381
MIR_6237	72	0.461988	1.26205	0.017	0.140001	4315
MIR_3065_3P	169	0.441839	1.26195	0.003	0.139826	4557
MIR_12188_3P	67	0.461157	1.26185	0.019	0.139639	5424
L3MBTL2_TARGET_GENES	177	0.43924	1.26145	0.002	0.140047	5651
MIR_6985_3P	227	0.436219	1.26094	0.002	0.140575	4832
HOXC10_TARGET_GENES	82	0.45604	1.26069	0.012	0.140694	5421
MIR_7670_5P	154	0.443784	1.26028	0.002	0.141074	4887
MIR_6972_3P	135	0.44514	1.26004	0.002	0.141116	4599
MIR_101B_3P	261	0.432617	1.25903	0.001	0.142729	5716
TRP73_TARGET_GENES	165	0.439359	1.25899	0.004	0.142446	5164
MIR_7216_3P	123	0.445455	1.25889	0.004	0.142258	4728
MIR_1967	35	0.484093	1.25851	0.0640641	0.142494	1212
MIR_673_5P	228	0.433723	1.25788	0.002	0.143347	4832
MIR_7215_5P	222	0.435862	1.25769	0.001	0.143356	4959
MIR_7054_3P	56	0.464695	1.25736	0.036	0.14361	4050
MIR_344_3P_MIR_344C_3P	22	0.507802	1.25714	0.0887097	0.143656	1975
MIR_31_3P	43	0.471851	1.25663	0.057	0.144303	5219
MIR_7093_5P	31	0.4864	1.25604	0.084	0.145112	4394
MIR_12191_3P	51	0.469049	1.256	0.05	0.144816	4679
UBN2_TARGET_GENES	183	0.438867	1.25573	0.002	0.14496	5997
MIR_7017_3P	60	0.462622	1.25561	0.03	0.144802	4081
CEBPG_TARGET_GENES	169	0.440066	1.25546	0.001	0.144716	4443
MIR_3082_3P	58	0.46219	1.25534	0.038	0.144577	4366
MIR_3966	63	0.46307	1.25522	0.039	0.144438	5641
MIR_6956_5P	48	0.467761	1.25462	0.049	0.145147	4083
MIR_154_3P	61	0.464506	1.25455	0.032	0.144965	4301
MIR_105	67	0.458824	1.2543	0.03	0.145177	5189
MIR_217_5P	103	0.450608	1.25415	0.009	0.145076	4542
MIR_1948_3P	83	0.4525	1.25368	0.014	0.145587	4447
MIR_187_5P	42	0.476719	1.25368	0.045	0.145228	2855
MIR_7646_3P	61	0.45975	1.25347	0.032	0.145298	4495
MIR_6715_5P	134	0.438976	1.2529	0.004	0.145944	4365
MIR_6399	70	0.455342	1.25259	0.031	0.14624	4578
MIR_713	102	0.448219	1.2522	0.017	0.146683	5340
MIR_5112	73	0.457177	1.25167	0.019	0.147381	5495
MIR_421_3P	106	0.447462	1.25134	0.009	0.147619	5576
MIR_466F_3P	365	0.426903	1.24975	0	0.150226	4407
MIR_490_3P	37	0.470734	1.24944	0.0810811	0.150461	3804
MIR_707	27	0.490331	1.24886	0.0903614	0.15115	4235
MIR_679_3P	36	0.476798	1.24861	0.0700701	0.15122	4109
MIR_12206_5P	35	0.480454	1.24856	0.0730731	0.150937	6316
MIR_763	68	0.45449	1.24842	0.03	0.150906	4493
MIR_9_3P	207	0.433547	1.24837	0.001	0.150628	4421
MIR_384_3P	82	0.452085	1.24813	0.022	0.150735	4023
MIR_3068_3P	57	0.46243	1.24793	0.029	0.150755	3820
MIR_467F	290	0.428483	1.24786	0	0.150554	4495
MIR_12196_3P	128	0.444424	1.2477	0.002	0.150522	5133
MIR_153_3P	197	0.432278	1.24705	0.002	0.151447	5804
MIR_466Q	147	0.439054	1.24702	0.009	0.151145	5284
MIR_3060_5P	29	0.482597	1.24679	0.0971944	0.151195	3966
MIR_216B_3P	47	0.46876	1.24678	0.049	0.150846	5145
MIR_219B_3P	35	0.476214	1.24677	0.0750751	0.150512	5871
MIR_6340	111	0.445902	1.2466	0.01	0.15049	5034
MIR_7689_3P	26	0.489654	1.24657	0.1001	0.150208	2722
MIR_878_3P	62	0.45972	1.2463	0.033	0.150311	3488
MIR_7665_3P	32	0.485505	1.24612	0.0820821	0.150339	5125
KLF15_TARGET_GENES	176	0.435084	1.24607	0	0.150106	4066
MIR_466B_3P_MIR_466C_3P_MIR_466P_3P	275	0.429802	1.24581	0	0.150272	5104
MIR_6371	214	0.432121	1.24554	0.001	0.150425	5072
MIR_7655_5P	28	0.486208	1.24509	0.0960961	0.150888	4211
MIR_3093_3P	44	0.471341	1.24499	0.053	0.150739	2832
MIR_7065_3P	342	0.426049	1.24495	0	0.150465	4810
MIR_7229_3P	320	0.424982	1.24478	0	0.150429	5085
MIR_1199_5P	59	0.459803	1.24415	0.037	0.151403	5067
MIR_7668_5P	58	0.462488	1.24395	0.037	0.151384	3965
MIR_871_3P	52	0.464333	1.24389	0.053	0.151147	3753
MIR_676_5P	66	0.454744	1.24368	0.032	0.151282	2400
MIR_7011_3P	123	0.439261	1.24366	0.004	0.150971	3944
MIR_23A_3P_MIR_23B_3P	389	0.422837	1.24339	0	0.151188	5657
MIR_677_3P	62	0.4566	1.24308	0.039	0.151519	4993
MIR_6990_3P	43	0.471362	1.24276	0.056	0.15177	5040
MIR_30F	375	0.423763	1.24245	0.001	0.152024	5857
MIR_6946_5P	123	0.436664	1.24214	0.009	0.152323	4092
MIR_32_3P	150	0.437468	1.24172	0.004	0.152795	5667
MIR_7660_3P	187	0.430663	1.24141	0.002	0.153072	5657
MIR_495_5P	36	0.474061	1.2413	0.068	0.152935	4194
MIR_3967	41	0.469407	1.24101	0.066	0.153193	4318
MIR_802_5P	85	0.447958	1.24077	0.035	0.153336	3957
MIR_7647_3P	38	0.46981	1.24064	0.075	0.153224	3301
RHOX11_TARGET_GENES	15	0.51973	1.24046	0.14503	0.153261	5501
MIR_200B_3P_MIR_429_3P	298	0.427631	1.24023	0	0.153387	5938
MIR_5616_3P	35	0.478267	1.23972	0.079	0.154044	4342
MIR_351_3P	50	0.462702	1.23959	0.052	0.153949	4407
MIR_6915_3P	55	0.462321	1.23958	0.045	0.153623	4686
MIR_1968_5P	125	0.437349	1.23955	0.017	0.153369	5146
MIR_200C_3P	298	0.4249	1.23932	0	0.153476	5938
MIR_141_3P	280	0.426273	1.23913	0	0.153526	5568
MIR_7212_3P	238	0.428865	1.2386	0.003	0.15418	5281
MIR_1970B_5P	54	0.459595	1.2382	0.049	0.154589	5495
MIR_28A_3P	32	0.479069	1.2377	0.0900901	0.155336	4493
MIR_463_3P	28	0.486171	1.23769	0.09	0.155012	5154
MIR_6387	126	0.440446	1.23757	0.006	0.154926	4680
MIR_7010_5P	158	0.435891	1.23749	0.004	0.154736	4511
MIR_450B_5P	162	0.434564	1.23744	0.004	0.154526	4585
MIR_6899_3P	91	0.444925	1.23734	0.023	0.154387	4288
MIR_7068_5P	31	0.481957	1.23733	0.092	0.15409	5857
MIR_122B_5P	141	0.4352	1.23729	0.007	0.153831	4906
MIR_345_5P	25	0.490715	1.23726	0.110331	0.15357	684
MIR_7238_3P	103	0.441608	1.23653	0.016	0.154604	4288
MIR_12185_3P	84	0.447001	1.23634	0.02	0.154677	4332
MIR_200A_3P	272	0.424629	1.23629	0	0.154434	5471
MIR_8107	98	0.443627	1.23613	0.02	0.154423	4129
MIR_8097	104	0.440287	1.23611	0.017	0.154147	5728
MIR_7683_3P	183	0.432051	1.23589	0.006	0.15425	4511
MIR_7672_5P	15	0.521957	1.2358	0.143585	0.154115	3772
MIR_429_5P	33	0.474037	1.23577	0.093	0.153884	2659
MIR_12199_3P	54	0.459663	1.23555	0.061	0.154004	4495
MIR_19A_5P	137	0.435282	1.23544	0.003	0.153908	4566
MIR_7118_5P	160	0.432497	1.23514	0.001	0.154221	5341
MIR_3071_3P	101	0.441668	1.23507	0.018	0.154038	4503
MIR_6937_3P	127	0.438165	1.23497	0.005	0.153886	5185
MIR_137_3P	341	0.421227	1.23487	0	0.153768	5639
PDX1_TARGET_GENES	255	0.42521	1.23473	0	0.153677	5235
MIR_6913_5P	93	0.445724	1.23471	0.02	0.153412	5014
MIR_7211_5P	114	0.438976	1.2347	0.013	0.153108	3204
MIR_7686_5P	87	0.444798	1.23446	0.029	0.15326	4933
MIR_383_3P	214	0.427277	1.23443	0.003	0.152976	5071
MIR_296_3P	20	0.504227	1.23432	0.144153	0.152888	3923
MIR_345_3P	58	0.456297	1.23412	0.049	0.152985	2682
MIR_693_3P	147	0.431007	1.23404	0.004	0.152813	5335
MIR_7083_3P	92	0.441798	1.23383	0.014	0.152906	5254
MIR_7039_3P	68	0.452293	1.23295	0.04	0.154356	4587
MIR_743B_5P	106	0.439031	1.23282	0.016	0.154298	5522
MIR_582_5P	192	0.430317	1.23269	0.003	0.154243	5044
MIR_6382	250	0.423959	1.23255	0.001	0.154225	5516
MIR_742_3P	175	0.428839	1.23242	0.004	0.154208	4442
MIR_342_3P	96	0.442903	1.23235	0.025	0.154035	3746
MAU2_TARGET_GENES	44	0.464008	1.23215	0.062	0.154127	3366
MIR_449C_5P	158	0.43224	1.23157	0.003	0.154969	5233
MIR_7B_5P	175	0.429372	1.23142	0.002	0.15495	4365
MIR_1190	75	0.447465	1.2311	0.026	0.155333	4576
MIR_219A_1_3P	26	0.488699	1.23097	0.109109	0.155273	5246
MIR_7052_5P	76	0.44509	1.23056	0.026	0.155837	5309
MIR_6393	31	0.475213	1.23054	0.099	0.155572	3430
MIR_3103_3P	31	0.475925	1.23049	0.095	0.155337	4714
MIR_7094_3P	52	0.458324	1.23036	0.054	0.155329	5443
MIR_6516_3P	92	0.442737	1.23036	0.022	0.155024	4330
MIR_1271_3P	34	0.475444	1.23009	0.1	0.155217	3560
MIR_143_3P	121	0.437268	1.22984	0.012	0.155425	4358
MIR_130C	205	0.425431	1.22979	0.003	0.155191	6177
MIR_672_3P	247	0.424722	1.2296	0.001	0.155187	5857
MIR_6984_5P	157	0.429276	1.22938	0.003	0.155357	4430
MIR_3618_3P	333	0.420876	1.22935	0	0.155097	4993
MIR_129B_3P	33	0.475678	1.22848	0.079	0.156516	3530
MIR_449B	158	0.42935	1.22824	0.011	0.156676	5233
MIR_6951_5P	335	0.418901	1.22822	0	0.156412	4540
MIR_7007_5P	163	0.428528	1.22821	0.007	0.156119	3966
MIR_653_3P	89	0.438845	1.22803	0.028	0.156188	4596
MIR_497A_3P	145	0.433214	1.22803	0.006	0.155897	4365
MIR_8100	130	0.435023	1.22798	0.011	0.155699	3429
OVOL2_TARGET_GENES	392	0.418384	1.22776	0	0.155853	5939
MIR_34C_5P	157	0.430453	1.22714	0.009	0.156772	5233
MIR_3102_5P.2_5P	20	0.49811	1.2265	0.140262	0.157718	5751
MIR_214_5P	46	0.461847	1.22644	0.067	0.157508	2302
MIR_5108	47	0.458507	1.22625	0.0630631	0.157561	4740
MIR_128_3P	343	0.418649	1.22604	0.001	0.157714	4457
MIR_302A_5P	116	0.435053	1.22557	0.018	0.158442	3906
MIR_499_3P	113	0.438852	1.22552	0.019	0.15825	4553
MIR_135A_1_3P	26	0.482916	1.22525	0.126126	0.158495	4460
MIR_1954	101	0.437586	1.22513	0.018	0.158459	4724
MIR_503_3P	39	0.463886	1.22507	0.087	0.158271	4498
MIR_467B_3P_MIR_467C_3P_MIR_467D_3P_MIR_467E_3P	438	0.415655	1.22501	0	0.1581	5159
MIR_7652_5P	73	0.448533	1.22476	0.041	0.158291	5847
MIR_7A_5P	175	0.429372	1.22469	0.007	0.158113	4365
MIR_34B_5P	157	0.430453	1.22467	0.007	0.157858	5233
MIR_12205_5P	154	0.429481	1.22459	0.007	0.15776	5248
MIR_3089_3P	60	0.449077	1.22457	0.06	0.157505	5465
MIR_7675_3P	154	0.429198	1.22428	0.008	0.157861	4557
MIR_6389	205	0.425431	1.22408	0.005	0.157999	6177
MIR_206_3P	251	0.421379	1.22404	0	0.15777	5532
MIR_335_5P	79	0.444625	1.224	0.047	0.157578	5672
MIR_7061_5P	211	0.423149	1.22385	0.005	0.157571	5139
MIR_7211_3P	58	0.453564	1.22305	0.049	0.15879	3777
MIR_6349	250	0.422757	1.22304	0.003	0.158513	5516
MIR_7027_5P	188	0.425519	1.22303	0.004	0.158253	4511
MIR_1A_3P	251	0.421837	1.22287	0.001	0.158259	5532
MIR_664_3P	187	0.425437	1.22274	0.004	0.158212	3482
MIR_7036B_3P	79	0.44541	1.22268	0.039	0.158037	3977
MIR_6904_3P	37	0.465135	1.22224	0.1001	0.158547	5056
MIR_130A_3P_MIR_721	207	0.424932	1.22198	0.002	0.158736	6177
MIR_101A_3P	280	0.419505	1.22168	0	0.159027	5716
MIR_421_5P	246	0.420915	1.22104	0.001	0.160033	6191
MIR_6927_3P	54	0.455754	1.22081	0.072	0.160183	3084
MIR_7094_1_5P	157	0.427457	1.22069	0.008	0.160125	4961
MIR_5098	256	0.420296	1.22023	0.001	0.160828	5589
MIR_669D_2_3P_MIR_669L_3P	437	0.413641	1.21948	0	0.162146	5159
MIR_488_3P	113	0.434848	1.21937	0.02	0.162057	5468
MIR_302D_3P	229	0.421437	1.21894	0.002	0.162633	5516
MIR_505_3P	61	0.446419	1.21893	0.068	0.162362	5603
MIR_876_5P	98	0.436024	1.21871	0.025	0.162543	3959
MIR_669M_3P	441	0.415383	1.21857	0	0.162509	5159
MIR_188_3P	79	0.441599	1.21851	0.038	0.162339	4988
MIR_302A_3P_MIR_302B_3P	229	0.421437	1.21796	0	0.163156	5516
MIR_122B_3P	87	0.43601	1.21794	0.036	0.162911	3990
MIR_145A_5P	202	0.423041	1.21788	0.004	0.162759	6432
MIR_16_1_3P	99	0.436955	1.2175	0.026	0.163242	6594
MIR_1B_3P	43	0.458517	1.21728	0.094	0.163445	4275
MIR_148A_3P_MIR_148B_3P_MIR_152_3P	213	0.419737	1.2171	0.005	0.163472	5336
MIR_6481	232	0.423024	1.21686	0.003	0.163697	5131
MIR_7226_5P	68	0.444836	1.21659	0.055	0.16398	3958
MIR_6341	209	0.422532	1.21647	0.003	0.163922	6177
MIR_186_5P	293	0.417522	1.21646	0.001	0.163657	4570
MIR_6417	175	0.425023	1.21642	0.011	0.163455	5281
MIR_8094	95	0.435866	1.21628	0.027	0.163444	5857
MIR_25_3P	259	0.418724	1.21589	0.001	0.163979	5728
MIR_7678_5P	134	0.430178	1.21571	0.014	0.164115	5728
MIR_7222_5P	82	0.440538	1.21544	0.042	0.164356	5151
MIR_7650_5P	19	0.495856	1.21542	0.158266	0.164106	4961
MIR_466N_3P	263	0.417997	1.21541	0.003	0.163842	6357
NAA10_TARGET_GENES	27	0.480506	1.21513	0.134269	0.164154	6005
MIR_684	149	0.425633	1.21502	0.008	0.164135	4853
MIR_26A_2_3P_MIR_26B_3P	69	0.443615	1.21499	0.043	0.163903	4587
MIR_6913_3P	49	0.45393	1.21494	0.075	0.163742	5809
MIR_3084_3P	80	0.440394	1.21486	0.05	0.163614	4211
MIR_1224_3P	26	0.478082	1.21435	0.119358	0.164342	3316
MIR_148A_5P	53	0.455553	1.21398	0.072	0.164824	4120
MIR_216B_5P	61	0.444151	1.21371	0.063	0.165149	5056
MIR_6939_5P	83	0.436543	1.21332	0.042	0.165642	6179
MIR_5621_3P	30	0.476552	1.21322	0.113113	0.165602	3082
MIR_6957_3P	36	0.466798	1.21312	0.115	0.165523	3886
MIR_6982_5P	57	0.449568	1.21292	0.061	0.165637	3199
MIR_224_5P	111	0.430388	1.21287	0.018	0.165467	4742
MIR_6910_5P	20	0.491257	1.21277	0.152764	0.165409	4524
MIR_301A_3P_MIR_301B_3P	208	0.421357	1.21271	0.008	0.165242	6177
MIR_3547_3P	92	0.436088	1.21254	0.036	0.165329	4208
MIR_7676_5P	64	0.444782	1.2125	0.063	0.165142	4040
MIR_1191B_3P	35	0.464828	1.21249	0.112	0.164891	1489
MIR_129_1_3P_MIR_129_2_3P	70	0.443741	1.21232	0.054	0.164915	5324
MIR_761	156	0.425234	1.21219	0.007	0.164891	5343
MIR_145B	199	0.420987	1.21216	0.006	0.164665	6432
MIR_6539	273	0.417305	1.21213	0.001	0.164481	4403
MIR_3075_3P	70	0.440789	1.21194	0.048	0.16456	3657
MIR_20B_3P	87	0.436662	1.21186	0.043	0.164458	4720
MIR_2183	34	0.472996	1.21169	0.106	0.164524	4447
MIR_7035_3P	70	0.444478	1.21147	0.044	0.164728	4288
MIR_5116	61	0.44953	1.21124	0.07	0.164897	4578
MIR_199A_5P_MIR_199B_5P	109	0.432271	1.21095	0.037	0.165235	6231
MIR_130B_3P	210	0.419912	1.21062	0.005	0.165655	6177
MIR_3112_3P	43	0.453643	1.21057	0.095	0.165489	3293
MIR_449A_3P	31	0.46617	1.21056	0.123	0.165233	4654
MIR_3106_5P	74	0.443923	1.21051	0.05	0.165061	5582
MIR_6374	71	0.439922	1.21035	0.05	0.165133	3993
MIR_7223_5P	108	0.428944	1.21015	0.026	0.165234	5012
MIR_182_5P	352	0.41363	1.21012	0.001	0.165036	5340
MIR_299B_5P	50	0.450588	1.21008	0.064	0.164844	3858
MIR_133A_3P_MIR_133B_3P	174	0.422837	1.20963	0.012	0.165509	4646
GM14410_TARGET_GENES	17	0.496117	1.2093	0.166331	0.165972	2184
MIR_295_3P	209	0.419401	1.20925	0.009	0.165794	5516
MIR_7650_3P	138	0.42576	1.2092	0.008	0.165626	4716
ZFP661_TARGET_GENES	463	0.410507	1.20889	0	0.166	5092
MIR_6981_5P	32	0.466978	1.20751	0.131131	0.168471	3287
MIR_7090_3P	99	0.431571	1.20747	0.042	0.168286	4323
MIR_3964	73	0.437086	1.20729	0.055	0.168371	5106
MIR_770_3P	24	0.483261	1.20728	0.141283	0.168136	5342
MIR_879_5P	42	0.45349	1.20725	0.105	0.167949	6026
MIR_7078_3P	345	0.413363	1.20709	0.003	0.168026	5781
MIR_543_3P	187	0.420328	1.20703	0.006	0.167893	5237
MIR_7028_3P	100	0.432008	1.20684	0.029	0.168059	4507
MIR_3083B_5P	54	0.446824	1.20672	0.074	0.168078	5468
MIR_27A_3P_MIR_27B_3P	396	0.411493	1.20669	0	0.167877	5121
MIR_7051_5P	67	0.440707	1.20648	0.068	0.168051	4095
MIR_3058_5P	83	0.436168	1.20597	0.041	0.168892	4332
TEAD2_TARGET_GENES	402	0.411575	1.20591	0	0.168766	6106
MIR_743A_5P_MIR_871_5P	130	0.427324	1.20583	0.026	0.168686	3820
MIR_6985_5P	82	0.436394	1.20578	0.039	0.168515	5034
ZFP933_TARGET_GENES	33	0.461837	1.20539	0.118	0.169059	5168
MIR_6365	39	0.458308	1.20535	0.119	0.168895	2900
MIR_133C	174	0.419524	1.20514	0.009	0.169051	4646
MIR_7037_5P	45	0.451244	1.20436	0.089	0.170374	3190
MIR_7019_3P	50	0.451458	1.20423	0.087	0.170391	2369
MIR_3091_3P	34	0.460667	1.20415	0.12012	0.170301	6145
MIR_7003_5P	68	0.439008	1.20401	0.06	0.170349	5344
MIR_363_3P	264	0.413676	1.20369	0.004	0.170797	5728
MIR_32_5P	295	0.413152	1.2028	0.004	0.1725	5728
MIR_92A_3P_MIR_92B_3P	295	0.413152	1.20271	0.002	0.172405	5728
MIR_138_1_3P	21	0.489857	1.20261	0.179539	0.172325	4350
MIR_449A_5P	187	0.419649	1.20257	0.005	0.172166	5233
MIR_3092_5P	182	0.420091	1.20233	0.01	0.172439	4052
MIR_377_3P	150	0.420891	1.20203	0.02	0.172898	6327
MIR_367_3P	263	0.4157	1.20168	0.003	0.17337	5728
MIR_344G_3P_MIR_7070_3P	25	0.47445	1.20167	0.157631	0.173129	5786
MIR_8092	48	0.448986	1.20138	0.089	0.17348	3347
MIR_7015_3P	75	0.438687	1.20136	0.054	0.173271	5284
MIR_5709_3P	88	0.433104	1.20127	0.04	0.173191	5045
MIR_291A_3P_MIR_294_3P	208	0.418521	1.20088	0.011	0.17371	5516
MIR_7041_5P	63	0.441626	1.2008	0.064	0.173607	4443
GM14419_GM2004_TARGET_GENES	70	0.438471	1.20054	0.055	0.17388	5660
MIR_290A_3P	81	0.43407	1.1999	0.053	0.175006	5730
HAND1_TARGET_GENES	371	0.41005	1.19984	0	0.174874	4853
MIR_1928	163	0.419214	1.19958	0.011	0.175156	4213
MIR_21C	94	0.427068	1.19933	0.046	0.175377	3998
MIR_5710	85	0.431248	1.19907	0.041	0.175703	4540
MIR_144_3P	302	0.410973	1.19896	0.002	0.175698	5030
MIR_382_3P	149	0.420158	1.1987	0.021	0.176015	3951
MIR_1983	42	0.453583	1.19855	0.09	0.176077	4345
MIR_292B_5P	272	0.412419	1.19824	0.002	0.176478	4950
MIR_3101_3P	109	0.427958	1.19817	0.035	0.176357	5012
MIR_106A_3P_MIR_17_3P	86	0.434178	1.19806	0.055	0.176345	4720
MIR_3062_5P	72	0.434345	1.19792	0.055	0.17638	4253
MIR_7091_3P	77	0.433568	1.19743	0.057	0.177176	4507
MIR_7042_3P	68	0.440667	1.19742	0.074	0.176942	6267
MIR_7066_3P	31	0.466858	1.19632	0.124	0.179074	5666
MIR_466G	155	0.420925	1.19631	0.015	0.178824	3653
MIR_7678_3P	325	0.410038	1.1963	0.004	0.178568	4650
MIR_7A_1_3P	347	0.408488	1.19624	0.002	0.178411	4757
MIR_717	95	0.43186	1.196	0.033	0.178646	3884
MIR_214_3P	162	0.418789	1.19565	0.013	0.179152	5343
MIR_294_5P	273	0.41118	1.19546	0.002	0.179301	4950
MIR_6967_3P	208	0.416905	1.1953	0.004	0.179441	5637
MIR_34A_5P	189	0.415268	1.19526	0.012	0.17927	5233
MIR_292A_3P	81	0.433142	1.19516	0.058	0.179214	5730
MIR_7680_3P	69	0.438744	1.195	0.072	0.179339	4444
MIR_7684_3P	38	0.45557	1.19484	0.109	0.179434	4315
MIR_6540_3P	107	0.427881	1.19427	0.029	0.180396	6064
MIR_155_5P	129	0.420689	1.19361	0.028	0.181688	5320
MIR_344D_2_5P	34	0.460109	1.19347	0.128	0.181733	3729
MIR_5624_3P	345	0.408113	1.19318	0.003	0.182129	5799
MIR_7012_5P	85	0.430658	1.19316	0.053	0.1819	5294
MIR_375_3P	33	0.463105	1.19311	0.141283	0.181784	4775
MIR_7227_3P	392	0.405808	1.19308	0.001	0.181596	4513
MIR_8103	77	0.437418	1.19296	0.05	0.181573	3762
MIR_93_3P	71	0.434562	1.19274	0.069	0.18181	4961
MIR_6949_3P	67	0.435369	1.1927	0.052	0.181628	4581
MIR_499_5P	104	0.425509	1.19254	0.047	0.181725	4435
MIR_8113	85	0.431566	1.1922	0.049	0.182248	5294
MIR_194_5P	133	0.418687	1.19098	0.037	0.184794	4646
MIR_503_5P	58	0.443343	1.19064	0.081	0.185336	5821
MIR_192_3P	47	0.442538	1.1904	0.108	0.185562	5857
MIR_539_5P	212	0.413338	1.18964	0.017	0.18704	3790
MSX1_TARGET_GENES	336	0.408459	1.18926	0.005	0.187606	4814
MIR_324_5P	20	0.485463	1.18905	0.189899	0.187859	2998
MIR_511_5P	135	0.418744	1.18859	0.028	0.188685	4694
MTA3_TARGET_GENES	260	0.409345	1.18853	0.005	0.188561	3438
MIR_18A_5P_MIR_18B_5P	78	0.430377	1.18832	0.059	0.188761	5219
MIR_6992_3P	76	0.429273	1.18817	0.066	0.188832	5274
MIR_1981_3P	38	0.451444	1.18817	0.128128	0.188574	5469
MIR_299A_3P_MIR_299B_3P	31	0.460468	1.18814	0.14014	0.188354	5481
MIR_6902_3P	51	0.444391	1.18792	0.115	0.188555	5885
MIR_496A_5P	17	0.488745	1.18772	0.196177	0.188689	3071
MIR_1912_5P	69	0.435407	1.18721	0.075	0.189571	5531
MIR_3473A	148	0.414087	1.18697	0.031	0.189815	3775
MIR_6362	31	0.466063	1.18672	0.151	0.190143	3870
MIR_129B_5P	176	0.413346	1.18663	0.018	0.190102	3595
MIR_882	121	0.419064	1.18649	0.036	0.190101	3775
MIR_3065_5P	299	0.407813	1.18638	0.005	0.190055	5189
MIR_466A_3P_MIR_466D_3P_MIR_466E_3P	494	0.402029	1.1863	0.001	0.189995	5219
MIR_6384	150	0.415297	1.186	0.02	0.190416	5742
MIR_669A_3_3P_MIR_669A_3P_MIR_669O_3P	65	0.436814	1.18597	0.088	0.190212	5593
MIR_669D_3P	490	0.401005	1.18592	0	0.190052	5219
MIR_6416_3P	114	0.421652	1.18586	0.054	0.189945	5232
MIR_7001_5P	155	0.413896	1.18577	0.028	0.189883	4469
MIR_433_3P	95	0.426561	1.18573	0.06	0.189709	5622
MIR_184_5P	41	0.449402	1.18564	0.114	0.189646	1949
MIR_223_5P	100	0.424476	1.18556	0.044	0.189544	4673
MIR_544_5P	71	0.431894	1.1855	0.08	0.189432	4989
MIR_679_5P	36	0.455494	1.18537	0.135	0.189409	3845
DDIT3_TARGET_GENES	236	0.40815	1.18528	0.007	0.189323	6178
MIR_467G	500	0.401734	1.18502	0	0.189661	5219
MIR_9769_5P	204	0.413195	1.18489	0.012	0.189685	5381
MIR_142A_5P	189	0.411111	1.18442	0.017	0.190554	6065
MIR_369_3P	184	0.413177	1.1841	0.014	0.191016	5996
MIR_760_3P	93	0.424875	1.18392	0.049	0.191163	4563
ZFP296_TARGET_GENES	146	0.417905	1.18385	0.03	0.191049	5889
MIR_7087_3P	93	0.423316	1.18383	0.064	0.190839	6271
MIR_5623_3P	78	0.426785	1.18382	0.072	0.190599	4246
MIR_7079_5P	47	0.443879	1.18321	0.131	0.191701	5009
MIR_190A_3P	119	0.41897	1.18289	0.039	0.192186	6250
MIR_6948_3P_MIR_7117_3P	104	0.42332	1.18276	0.046	0.192233	5237
MIR_875_3P	338	0.402138	1.18254	0.002	0.192456	6062
MIR_19B_2_5P	131	0.419284	1.18249	0.03	0.192318	2635
MIR_669C_5P	42	0.449001	1.18232	0.144	0.192455	3930
MIR_881_3P	75	0.428613	1.18225	0.082	0.192359	5356
MIR_212_5P	51	0.442305	1.18211	0.109	0.192448	2611
MIR_7236_5P	187	0.414187	1.18172	0.013	0.193043	5582
MIR_467E_5P	66	0.433283	1.18115	0.097	0.194104	4715
MIR_668_5P	62	0.435689	1.18106	0.111	0.194052	4715
MIR_2861	31	0.462008	1.18065	0.156	0.194795	6145
MIR_669H_5P	40	0.451036	1.18034	0.128	0.195278	2671
MIR_493_5P	275	0.406996	1.18009	0.005	0.195569	5716
MIR_6965_3P	141	0.414786	1.1799	0.038	0.19574	5145
MIR_3620_3P	73	0.430466	1.17979	0.089	0.195729	4309
MIR_467H	65	0.435038	1.17978	0.088	0.195497	4715
MIR_5627_5P	43	0.443943	1.17916	0.139	0.19664	6266
MIR_374C_5P	219	0.408882	1.17916	0.017	0.196399	5417
MIR_3061_3P	80	0.427477	1.17906	0.076	0.196402	5856
MIR_7053_5P	214	0.410002	1.17903	0.017	0.196224	4052
MIR_1251_5P	22	0.477951	1.17899	0.179255	0.19604	4454
MIR_338_5P	277	0.404367	1.17889	0.006	0.196028	4795
MIR_216C_3P	62	0.432441	1.17863	0.1	0.196395	5004
MIR_7007_3P	51	0.439986	1.17862	0.106	0.196167	4078
MIR_5615_5P	139	0.414778	1.1783	0.033	0.196707	5005
MIR_6375	23	0.472245	1.17815	0.177355	0.196806	3763
MIR_6381	22	0.474991	1.17809	0.178357	0.19669	5567
MIR_7074_5P	180	0.41254	1.1778	0.019	0.197096	4456
MIR_6996_5P	130	0.418892	1.17758	0.04	0.197346	5031
MIR_8119	79	0.425542	1.17699	0.079	0.198487	5294
MIR_6978_5P	19	0.482305	1.17675	0.207035	0.198817	3245
MIR_6238	154	0.413398	1.17669	0.025	0.198696	4804
MIR_31_5P	87	0.424579	1.17658	0.072	0.198732	5703
MIR_6938_5P	34	0.453827	1.17639	0.154	0.198918	5191
MIR_7057_5P	83	0.425243	1.17608	0.069	0.199427	5294
MIR_183_5P	128	0.41544	1.17583	0.037	0.199772	6402
MIR_6540_5P	297	0.403157	1.17583	0.002	0.199514	5799
MIR_7224_3P	66	0.43498	1.17577	0.087	0.199415	5295
MIR_29B_1_5P	96	0.421758	1.1757	0.057	0.199331	5187
MIR_3544_5P	115	0.417156	1.17569	0.044	0.199093	5356
MIR_290A_5P_MIR_293_5P	83	0.424872	1.17436	0.074	0.20201	4371
MIR_1251_3P	87	0.422887	1.17384	0.081	0.203075	4989
MIR_21A_5P	96	0.419423	1.17332	0.06	0.204027	3998
MIR_1929_5P	59	0.433802	1.17285	0.106	0.204908	3831
MIR_6918_5P	128	0.414771	1.17257	0.036	0.20534	4595
MIR_335_3P	423	0.399463	1.17257	0.004	0.205085	5721
MIR_7243_3P	181	0.409462	1.17245	0.02	0.205117	4024
MIR_194_1_3P	59	0.431549	1.17177	0.099	0.206526	5434
MIR_6346	51	0.433862	1.17159	0.115	0.206676	4566
MIR_7239_3P	126	0.412943	1.17123	0.042	0.20729	5443
MIR_6958_3P	105	0.417933	1.17123	0.057	0.20703	5869
MIR_302C_3P	137	0.413211	1.1711	0.039	0.207115	5135
MIR_501_5P	74	0.426672	1.17095	0.103	0.207223	3844
MIR_1839_3P	25	0.465114	1.17066	0.184369	0.207695	4843
MIR_7000_3P	21	0.470369	1.17056	0.200401	0.207657	2836
MIR_467A_5P	89	0.422787	1.17022	0.082	0.208205	5730
MIR_423_5P	72	0.426883	1.17016	0.083	0.208093	3302
NFATC1_TARGET_GENES	486	0.39699	1.17016	0.001	0.207845	4439
MIR_19B_1_5P	132	0.412167	1.17001	0.036	0.207934	2635
MIR_346_3P	160	0.410264	1.16996	0.039	0.207804	4469
MIR_5104B_5P	25	0.462952	1.16982	0.202608	0.207909	3220
MIR_292A_5P	84	0.422551	1.1697	0.088	0.207959	4887
ZFP319_TARGET_GENES	423	0.397811	1.16938	0.005	0.20846	4479
MIR_12202_3P	129	0.413884	1.16932	0.05	0.208371	4507
MIR_1958	249	0.403426	1.16925	0.011	0.208283	4181
MIR_27A_5P	22	0.468742	1.16872	0.203203	0.209334	2522
MIR_29B_3P	291	0.399852	1.16871	0.005	0.209092	5519
MIR_1933_5P	28	0.456572	1.16827	0.190572	0.209921	5857
MIR_7682_3P	59	0.429417	1.1679	0.12	0.210592	4088
MIR_12184_5P	102	0.420407	1.16784	0.068	0.210458	5120
MIR_6980_5P	47	0.437354	1.16778	0.128	0.210331	5710
MIR_3970	19	0.478407	1.16768	0.219636	0.210338	3209
MIR_203_5P	41	0.44595	1.16742	0.154	0.210727	3652
MIR_7030_3P	62	0.428519	1.16732	0.102	0.210664	4905
MIR_6921_5P	76	0.424461	1.16729	0.083	0.210504	3302
MIR_7215_3P	100	0.415773	1.16714	0.062	0.210607	4023
MIR_6997_5P	71	0.425461	1.16709	0.103	0.210489	5336
LHX1_TARGET_GENES	78	0.425418	1.16696	0.098	0.210541	5050
MIR_361_5P	89	0.418949	1.16672	0.079	0.210892	4990
MIR_1960	110	0.415955	1.16672	0.05	0.210634	5711
MIR_7213_5P	31	0.449592	1.16655	0.166	0.21083	2688
MIR_6953_3P	27	0.459222	1.16653	0.193193	0.210606	4757
MIR_3066_3P	82	0.422409	1.16652	0.087	0.210375	5716
MIR_350_5P	234	0.403819	1.16648	0.015	0.21021	6497
MIR_7665_5P	112	0.415244	1.16638	0.059	0.210202	5634
MIR_126B_5P	470	0.39697	1.16619	0.002	0.210412	6390
MIR_1193_3P	65	0.426177	1.16607	0.108	0.210453	4644
MIR_431_5P	40	0.443578	1.16588	0.157	0.210666	5627
MIR_298_5P	110	0.416929	1.16568	0.054	0.210852	4957
MIR_1947_3P	93	0.416982	1.16502	0.075	0.212276	5983
MIR_378D	46	0.4372	1.16496	0.132	0.212163	5696
MIR_6350	52	0.432858	1.16486	0.134	0.212164	4566
MIR_22_5P	95	0.41704	1.16415	0.071	0.213643	4442
MIR_712_5P	169	0.407107	1.16407	0.036	0.213577	5712
MIR_1843A_5P	39	0.446306	1.16386	0.173	0.213866	3071
MIR_7646_5P	85	0.42029	1.16373	0.079	0.213939	6247
MIR_291B_3P	234	0.403179	1.16337	0.015	0.214493	6497
MIR_7222_3P	100	0.4182	1.16334	0.071	0.214304	4787
MIR_325_5P	15	0.488054	1.16332	0.216106	0.214117	2419
MIR_670_3P	141	0.408709	1.16305	0.062	0.214524	4171
MIR_744_3P	23	0.466585	1.16274	0.207415	0.21504	1753
MIR_7658_3P	32	0.449741	1.1627	0.167167	0.214879	5161
MIR_410_3P	177	0.404366	1.16258	0.029	0.214917	5630
MIR_6391	159	0.40724	1.16249	0.033	0.214879	4814
MIR_12201_5P	226	0.402338	1.16204	0.019	0.215736	5146
MIR_3057_5P	37	0.443236	1.16177	0.166	0.216135	1641
NACC1_TARGET_GENES	133	0.409918	1.1614	0.049	0.216848	6324
MIR_3098_3P	120	0.412299	1.16137	0.053	0.216674	5136
MIR_7062_3P	40	0.438868	1.16134	0.165165	0.216492	5104
MIR_3059_3P	24	0.461575	1.16091	0.210843	0.21734	5764
MIR_3076_5P	31	0.448962	1.16091	0.189189	0.217087	4908
MIR_7089_3P	94	0.4151	1.16056	0.089	0.21771	3592
LET_7F_2_3P	255	0.401283	1.16053	0.013	0.217532	5159
MIR_15A_3P	37	0.444122	1.16042	0.168168	0.217541	4129
MIR_412_3P	54	0.432464	1.16039	0.119	0.217378	4345
MIR_1231_5P	77	0.420839	1.16013	0.093	0.217778	4808
MIR_6945_5P	140	0.408082	1.16003	0.047	0.217812	4720
MIR_7116_5P	200	0.403999	1.15998	0.032	0.217684	5338
MIR_7065_5P	35	0.445358	1.15986	0.168	0.217718	5626
MIR_5618_5P	55	0.433404	1.1596	0.156	0.218139	4760
MIR_362_5P_MIR_500_5P	28	0.455064	1.15958	0.212212	0.217937	5396
MIR_3095_3P	47	0.435186	1.15911	0.147	0.218843	4675
MIR_7231_5P	120	0.411383	1.15862	0.063	0.219913	4963
MIR_6987_5P	135	0.408353	1.15861	0.062	0.219683	4239
MIR_6945_3P	81	0.419687	1.15861	0.086	0.219437	3084
MIR_7074_3P	32	0.44846	1.15854	0.178	0.219353	4514
MIR_29C_3P	290	0.398597	1.15852	0.016	0.219136	5519
MIR_677_5P	138	0.408416	1.15799	0.053	0.220226	4799
MIR_6946_3P	433	0.392672	1.15774	0.003	0.220592	5412
MIR_12190_3P	87	0.418287	1.15773	0.09	0.220349	3343
MIR_12195_3P	67	0.421457	1.15745	0.123	0.220851	5519
MIR_6931_3P	26	0.457038	1.15731	0.207207	0.22092	3661
MIR_29A_3P	289	0.399267	1.15697	0.009	0.221602	5519
MIR_7233_3P	68	0.423595	1.1569	0.118	0.221529	5461
MIR_5125	80	0.417957	1.15663	0.104	0.22197	5242
MIR_20A_3P	99	0.412984	1.15642	0.087	0.222265	5716
MIR_544_3P	110	0.413718	1.15639	0.071	0.222101	2695
MIR_7084_3P	73	0.422424	1.15624	0.116	0.222262	4467
MIR_3088_3P	76	0.419316	1.15613	0.097	0.22227	4887
MIR_6916_5P	112	0.411409	1.15607	0.065	0.22216	5689
MIR_5128	18	0.481067	1.15575	0.243952	0.222703	5546
REL_TARGET_GENES	248	0.398381	1.15575	0.015	0.222457	5983
MIR_6943_3P	89	0.414609	1.15557	0.089	0.22268	5296
MIR_7022_3P	29	0.453263	1.15553	0.194194	0.22251	4935
MIR_12193_5P	47	0.434469	1.15475	0.153	0.224282	4765
MIR_12180_3P	52	0.43045	1.15463	0.15	0.224288	4711
MIR_186_3P	26	0.456681	1.15399	0.197791	0.22576	3376
MIR_185_5P	147	0.403422	1.15398	0.049	0.225527	3775
MIR_7020_5P	75	0.415681	1.15397	0.119	0.225297	5219
MIR_874_5P	24	0.456554	1.15378	0.221443	0.225504	3635
BCOR_TARGET_GENES	492	0.39049	1.15365	0.004	0.225604	5283
MIR_701_3P	93	0.415167	1.15331	0.095	0.226183	4961
MIR_194_2_3P	50	0.429843	1.15327	0.155	0.226011	4015
MIR_21B	241	0.398205	1.15273	0.022	0.227223	5211
MIR_935	92	0.411701	1.15272	0.095	0.226986	3943
MIR_199A_3P_MIR_199B_3P	101	0.412659	1.15256	0.081	0.227135	5652
MIR_1933_3P	34	0.444046	1.15209	0.183	0.228072	3690
MIR_3057_3P	112	0.408685	1.1518	0.091	0.228484	5042
MIR_7021_5P	29	0.449354	1.1517	0.189569	0.228456	4728
MIR_3095_5P	82	0.419285	1.15169	0.108	0.228234	5278
MIR_6378	60	0.424791	1.15151	0.144	0.228444	3630
MIR_322_3P	127	0.408072	1.15145	0.071	0.228347	5007
MIR_7656_3P	71	0.418724	1.15123	0.124	0.228689	3307
MIR_323_3P	147	0.403608	1.15109	0.053	0.22878	4987
MIR_7688_3P	99	0.411801	1.15069	0.078	0.229576	4155
MIR_3569_3P	72	0.417268	1.15059	0.113	0.229562	4014
MIR_494_3P	190	0.402043	1.15046	0.052	0.229631	5329
MIR_9768_5P	87	0.41169	1.15041	0.102	0.229476	7157
MIR_7662_5P	47	0.436093	1.15015	0.182	0.229916	5479
MIR_465D_3P	35	0.441603	1.15008	0.196	0.229833	4228
MIR_142B	158	0.403724	1.15005	0.052	0.22966	6104
MIR_12194_3P	85	0.414392	1.14996	0.102	0.229664	4672
MIR_6348	74	0.419196	1.14939	0.109	0.230911	5020
MIR_12201_3P	141	0.406503	1.14929	0.053	0.230917	5302
MIR_7680_5P	218	0.398211	1.14907	0.031	0.231256	6432
MIR_7005_3P	49	0.43199	1.14879	0.16	0.231727	4699
MIR_143_5P	71	0.417467	1.14848	0.128	0.232317	5496
MIR_1934_5P	64	0.419381	1.14818	0.14	0.232818	4703
LET_7G_5P	270	0.395081	1.14736	0.023	0.234737	4541
MIR_652_5P	25	0.460355	1.14734	0.208835	0.234529	5888
MIR_191_3P	48	0.436396	1.14731	0.173	0.23437	3225
MIR_3091_5P	20	0.466141	1.14689	0.241692	0.235248	5124
MIR_1902	27	0.448701	1.14654	0.238	0.235878	4826
MIR_193A_3P_MIR_193B_3P	51	0.42705	1.14613	0.168	0.236785	5627
MIR_6918_3P	36	0.441428	1.14609	0.175	0.236613	5169
MIR_3473D	96	0.412268	1.14606	0.121	0.236434	5983
MIR_483_3P	37	0.437533	1.14584	0.194194	0.23679	6107
MIR_3073B_5P	83	0.413188	1.14579	0.121	0.236672	5804
MIR_344D_3P	178	0.399502	1.14539	0.044	0.237549	5100
MIR_6917_5P	90	0.411191	1.14521	0.114	0.237769	4441
LET_7F_5P	272	0.394324	1.14519	0.028	0.237552	4541
MIR_3098_5P	42	0.43022	1.14514	0.175	0.237436	5734
MIR_8120	72	0.415008	1.14433	0.129	0.239404	5843
MIR_3470A	104	0.407619	1.14391	0.107	0.240285	3515
MIR_7088_3P	61	0.423672	1.1435	0.15	0.241219	4987
MIR_6989_3P	48	0.425385	1.14306	0.178	0.242199	3487
MIR_7009_3P	171	0.397701	1.14243	0.047	0.24367	4447
MIR_7651_3P	113	0.406926	1.14235	0.101	0.243658	5990
MIR_7663_5P	68	0.419056	1.14233	0.144	0.243442	4444
MIR_3073A_5P	82	0.414219	1.14221	0.126	0.243521	5804
MIR_6991_5P	89	0.41142	1.14181	0.116	0.244324	3343
MIR_344E_3P	175	0.398456	1.14153	0.054	0.244863	5630
MIR_380_3P	54	0.422789	1.14128	0.172	0.245276	4058
MIR_215_3P	97	0.409596	1.14124	0.1	0.245138	5584
MIR_203_3P	239	0.39429	1.14123	0.036	0.244899	4605
LET_7A_5P_LET_7C_5P_LET_7E_5P_MIR_98_5P	271	0.392437	1.14122	0.029	0.24465	4541
MIR_467B_5P	102	0.409791	1.14086	0.096	0.245402	4874
MIR_6537_3P	34	0.437479	1.14073	0.224	0.245493	5731
MIR_3572_5P	67	0.416631	1.14059	0.131	0.245638	5861
MIR_6905_5P	60	0.419837	1.14043	0.159	0.245797	4540
MIR_20A_5P	410	0.387208	1.14002	0.007	0.246726	5294
MIR_9B_3P	96	0.40887	1.13977	0.11	0.247087	6251
MIR_7073_3P	27	0.446816	1.13966	0.234234	0.247151	6168
MIR_201_3P	92	0.410024	1.13962	0.113	0.246988	4920
MIR_3473F	161	0.398743	1.13949	0.068	0.247099	3906
MIR_7067_5P	91	0.408064	1.13922	0.123	0.247572	5326
MIR_7066_5P	43	0.427414	1.1392	0.199	0.247376	2147
TRPS1_TARGET_GENES	309	0.388992	1.13915	0.017	0.24725	6802
MIR_222_3P	111	0.405853	1.13875	0.101	0.248081	5674
MIR_7064_5P	140	0.397899	1.13857	0.079	0.248345	5603
LET_7I_5P	272	0.392781	1.13849	0.033	0.248328	4541
MIR_491_5P	51	0.427261	1.13846	0.167	0.248146	5344
MIR_6403	131	0.402765	1.13841	0.094	0.248022	3251
MIR_138_2_3P	88	0.409028	1.13802	0.119	0.248888	4678
MIR_653_5P	69	0.417069	1.13756	0.143	0.249959	4688
MIR_6383	410	0.387208	1.13705	0.015	0.251141	5294
MIR_872_5P	27	0.451256	1.13702	0.23	0.250979	4938
MIR_221_3P	110	0.402776	1.13694	0.098	0.250943	5697
MIR_448_3P	236	0.392339	1.13687	0.03	0.250884	5869
MIR_5626_5P	34	0.442821	1.13687	0.201	0.250628	6281
LET_7B_5P_LET_7K	271	0.392437	1.13676	0.033	0.250641	4541
MIR_1897_5P	84	0.41158	1.13672	0.135	0.25049	4205
MIR_3472	42	0.43101	1.13652	0.188	0.250791	4647
MIR_6922_3P	61	0.418565	1.13632	0.16	0.251115	6657
MIR_127_5P	54	0.420876	1.13595	0.186	0.251868	4527
MIR_146A_5P_MIR_146B_5P	65	0.416711	1.13578	0.155	0.252082	4291
MIR_205_5P	159	0.398208	1.13528	0.075	0.253287	6059
MIR_6969_5P	103	0.404932	1.13457	0.103	0.255089	4089
MIR_674_5P	95	0.407111	1.13452	0.119	0.254956	5983
MIR_1930_3P	73	0.414594	1.13448	0.136	0.254814	5496
MIR_7002_5P	156	0.396393	1.13435	0.071	0.254919	5278
MIR_3962	30	0.446616	1.13422	0.236	0.25506	1957
MIR_96_5P	295	0.389402	1.13415	0.032	0.254983	6229
MIR_1936	63	0.415597	1.13374	0.154	0.255882	6558
MIR_92A_2_5P	145	0.397917	1.13333	0.082	0.256759	4839
MIR_343	65	0.414722	1.13297	0.145	0.257493	5178
MIR_6935_3P	211	0.393505	1.13281	0.06	0.257731	4138
MIR_374B_3P	28	0.438574	1.13274	0.234234	0.257659	6499
MIR_3620_5P	32	0.438884	1.13273	0.22	0.25744	5841
MIR_7030_5P	222	0.390474	1.13272	0.051	0.257196	4206
MIR_411_5P_MIR_7229_5P	30	0.444204	1.1327	0.236236	0.256997	3781
MIR_7022_5P	58	0.418165	1.13191	0.175	0.259001	5025
MIR_7118_3P	65	0.41558	1.13162	0.164	0.259616	5175
MIR_106B_5P	412	0.38625	1.13154	0.016	0.259571	5294
MIR_93_5P	372	0.386399	1.13128	0.019	0.260073	5294
MIR_203B_3P	57	0.4173	1.13096	0.175	0.260718	3860
MIR_6976_5P	108	0.404536	1.13088	0.118	0.260675	3624
MIR_7218_3P	38	0.430374	1.13052	0.203	0.261479	6323
MIR_463_5P	58	0.417245	1.13027	0.176	0.261941	5025
MIR_7028_5P	66	0.413192	1.13018	0.161	0.261964	4765
ZFP872_TARGET_GENES	17	0.465153	1.12996	0.262097	0.262316	6062
MIR_6903_5P	142	0.397266	1.12975	0.087	0.262707	5985
MIR_291B_5P	151	0.398467	1.12945	0.083	0.263373	6181
MIR_669H_3P	156	0.395562	1.1293	0.078	0.263534	5716
MIR_672_5P	41	0.43332	1.12928	0.202	0.263349	5898
MIR_7052_3P	68	0.411954	1.12899	0.165	0.263921	4210
MIR_17_5P	373	0.385066	1.12897	0.022	0.263719	5294
MIR_6959_5P	128	0.40082	1.12886	0.105	0.263781	3352
MIR_5113	124	0.401659	1.12884	0.089	0.263586	5863
MIR_7652_3P	102	0.40466	1.12813	0.141	0.26544	4155
MIR_106A_5P	374	0.385835	1.12813	0.02	0.265192	5294
ZFP534_TARGET_GENES	18	0.464025	1.12788	0.261929	0.265677	2184
MIR_20B_5P	373	0.385066	1.12785	0.02	0.265507	5294
MIR_6911_5P	66	0.411032	1.12784	0.186	0.265285	5479
MIR_468_5P	49	0.422954	1.12779	0.19	0.26517	6432
MIR_8099	21	0.454798	1.12759	0.289738	0.265455	4087
MIR_1941_5P	40	0.430404	1.12757	0.202	0.265251	4989
SMAD6_TARGET_GENES	47	0.422876	1.12689	0.199	0.266942	2383
MIR_3070_3P	40	0.426924	1.12679	0.233	0.266966	1975
MIR_6408	33	0.431431	1.12643	0.228	0.267785	4159
MIR_698_5P	50	0.421452	1.12591	0.197	0.269066	4663
MIR_216A_5P	69	0.411708	1.12574	0.169	0.269264	5914
MIR_34B_3P	33	0.436486	1.12542	0.24	0.269925	3440
MIR_12196_5P	156	0.393264	1.12468	0.079	0.271882	6080
MIR_1271_5P	252	0.386279	1.12464	0.057	0.27172	5915
MIR_542_3P	87	0.406407	1.12429	0.142	0.272517	5752
MIR_344H_3P	53	0.417737	1.12395	0.202	0.273183	6139
MIR_6942_5P	130	0.397568	1.12392	0.102	0.273026	5424
MIR_7014_3P	127	0.39847	1.12388	0.101	0.272882	4952
MIR_743A_3P	234	0.3893	1.12377	0.062	0.272952	6522
LET_7J	211	0.389692	1.12352	0.073	0.273451	6489
MIR_6983_5P	101	0.401975	1.12303	0.135	0.274657	5116
MIR_6916_3P	107	0.400069	1.12294	0.133	0.274649	4647
MIR_6991_3P	50	0.420435	1.12263	0.199	0.27541	5326
MIR_705	57	0.415926	1.12217	0.186	0.276594	3972
MIR_509_5P	50	0.416214	1.12212	0.208	0.276452	5702
MIR_1962	86	0.403824	1.12187	0.16	0.276911	4326
ZFP989_UNIPROT_H3BLB0_UNREVIEWED_TARGET_GENES	16	0.472888	1.12183	0.293225	0.276796	3382
MIR_291A_5P	151	0.394154	1.12159	0.098	0.277255	6181
MIR_7232_5P	114	0.399059	1.12153	0.136	0.277171	5429
MIR_3075_5P	53	0.416494	1.1215	0.215	0.277004	5098
MIR_669E_3P	167	0.392103	1.12125	0.082	0.277501	6006
MIR_138_5P	145	0.395949	1.1211	0.091	0.277676	6276
MIR_7667_3P	36	0.43139	1.12086	0.234	0.278182	5484
MIR_155_3P	29	0.439142	1.12054	0.265265	0.278932	3913
MIR_182_3P	73	0.407975	1.11993	0.18	0.280545	4938
MIR_7043_5P	116	0.398118	1.11992	0.12	0.280324	5716
ZFP990_TARGET_GENES	70	0.409896	1.11978	0.181	0.280468	4117
MIR_6993_5P	56	0.414147	1.11976	0.194	0.280268	3972
MIR_7226_3P	149	0.391615	1.11956	0.106	0.280552	5559
MIR_6410	193	0.387515	1.11903	0.083	0.281927	6355
MIR_692	300	0.38487	1.11888	0.04	0.282096	4993
MIR_669K_3P	154	0.393915	1.11885	0.102	0.281877	5716
MIR_7662_3P	63	0.409117	1.1186	0.197	0.282387	5821
MIR_210_5P	55	0.411891	1.11768	0.202	0.284872	5696
MIR_7239_5P	40	0.427274	1.11753	0.241	0.285097	3660
MIR_133A_5P	48	0.418616	1.11733	0.243	0.28543	6319
MIR_153_5P	495	0.379699	1.11699	0.02	0.286206	4557
MIR_7031_5P	80	0.406426	1.11687	0.171	0.28628	6238
MIR_6394	211	0.386032	1.11677	0.076	0.286309	6394
MIR_139_5P	117	0.395886	1.11637	0.134	0.287264	4940
MIR_7075_5P	180	0.387889	1.11624	0.104	0.287382	4206
MIR_6971_5P	103	0.398466	1.11617	0.144	0.28732	4258
MIR_7216_5P	75	0.407425	1.11611	0.157	0.287228	4763
MIR_7035_5P	247	0.384465	1.11598	0.076	0.287375	6402
MIR_1B_5P	121	0.392995	1.1157	0.135	0.28793	4897
MIR_505_5P	49	0.415816	1.11514	0.222	0.289428	5516
MIR_7655_3P	91	0.399014	1.11502	0.157	0.289506	4822
MIR_193A_5P	33	0.432895	1.11495	0.247	0.289434	2974
MIR_124_5P	93	0.399122	1.11473	0.152	0.289858	4877
MIR_3969	57	0.415649	1.11472	0.204	0.28963	3930
MIR_7078_5P	51	0.415429	1.11439	0.23	0.290405	5762
MIR_6377	171	0.388776	1.11433	0.094	0.29031	5132
MIR_1982_5P	84	0.401868	1.1139	0.179	0.291476	6316
MIR_125A_5P	208	0.385273	1.11385	0.09	0.291374	6394
THRB_TARGET_GENES	73	0.403402	1.11382	0.179	0.291172	5846
MIR_485_5P	82	0.40361	1.11373	0.181	0.291159	4221
MIR_7221_5P	71	0.406208	1.11367	0.198	0.291132	4693
MIR_7092_3P	213	0.386857	1.11351	0.082	0.291397	4138
MIR_6366	33	0.42816	1.11341	0.259	0.29141	5434
MIR_873A_5P	85	0.39921	1.11322	0.168	0.291659	4728
MIR_3083_5P	129	0.39234	1.11296	0.115	0.292275	5491
MIR_743B_3P	236	0.386587	1.11282	0.075	0.292481	6522
MIR_6401	66	0.409907	1.11271	0.198	0.292562	5131
MIR_351_5P	208	0.385273	1.11269	0.081	0.292331	6394
MIR_3090_5P	66	0.411769	1.11267	0.2	0.292142	2475
MIR_759	52	0.414168	1.11256	0.212	0.292202	6345
MIR_6359	30	0.432001	1.11251	0.256	0.292089	5539
MIR_704	52	0.414956	1.1125	0.226	0.291873	4887
MIR_6361	193	0.387411	1.11233	0.09	0.29216	6355
MIR_1258_3P	72	0.402258	1.11227	0.196	0.292065	6149
MIR_7087_5P	68	0.408622	1.11217	0.187	0.292135	5987
MIR_6929_5P	116	0.39526	1.11206	0.133	0.292224	5153
MIR_103_3P_MIR_107_3P	163	0.391142	1.11188	0.099	0.292535	3421
MIR_206_5P	137	0.389959	1.11181	0.133	0.292483	4634
MIR_3060_3P	58	0.410758	1.1118	0.212	0.292217	4078
MIR_216A_3P	81	0.404703	1.11159	0.173	0.292642	5098
MIR_320_5P	83	0.40322	1.11144	0.19	0.292872	4082
MIR_6923_5P	30	0.429054	1.11115	0.291291	0.293473	5785
MIR_532_3P	46	0.415271	1.11083	0.245	0.294248	5894
MIR_3473C	124	0.392502	1.11069	0.144	0.294395	3746
MIR_223_3P	86	0.400282	1.11065	0.189	0.29423	5522
MIR_669O_5P	36	0.429699	1.11039	0.265265	0.294768	4314
MIR_363_5P	34	0.428335	1.11019	0.26	0.295159	2211
MIR_6998_3P	58	0.410676	1.11008	0.21	0.295249	5042
MIR_125B_5P	209	0.38461	1.10998	0.085	0.295327	6394
MIR_224_3P	30	0.431444	1.10996	0.278278	0.295115	3660
MIR_6986_5P	53	0.4116	1.10993	0.234	0.29495	3582
MIR_7058_5P	51	0.414874	1.10971	0.24	0.29538	6220
MIR_5124B	208	0.386543	1.10923	0.085	0.296596	6355
ZKSCAN1_TARGET_GENES	274	0.381352	1.1092	0.067	0.296422	4877
MIR_12187_5P	71	0.405015	1.10916	0.205	0.296274	4906
MIR_5617_5P	79	0.400887	1.10906	0.213	0.296348	6073
MIR_1955_5P	46	0.415276	1.109	0.216	0.29627	3268
MIR_196A_5P	63	0.40739	1.1088	0.229	0.296624	6398
MIR_1896	118	0.393464	1.10878	0.157	0.296459	4529
MIR_496A_3P	50	0.414381	1.10874	0.247	0.296331	2708
MIR_6939_3P	47	0.414595	1.10835	0.244	0.297368	5609
SOX6_TARGET_GENES	133	0.392351	1.10832	0.131	0.297174	5083
MIR_6369	195	0.38694	1.10812	0.096	0.297564	6355
MIR_504_5P	45	0.421265	1.10764	0.227	0.298874	4190
MIR_6901_3P	45	0.415237	1.10725	0.237	0.299882	5656
MIR_7210_5P	130	0.388995	1.1071	0.146	0.300112	5887
MIR_7227_5P	65	0.405315	1.10641	0.212	0.302051	6267
MIR_12178_3P	152	0.388765	1.10638	0.115	0.301896	4232
MIR_140_5P	65	0.406678	1.10588	0.211	0.303205	4749
MIR_190B_5P	70	0.402859	1.1057	0.211	0.303542	6505
MIR_1961	356	0.378565	1.10567	0.046	0.303354	4541
MIR_6927_5P	37	0.421049	1.10495	0.277	0.305409	4045
MIR_23A_5P	24	0.436627	1.10478	0.302605	0.305664	2374
MIR_541_5P	24	0.443321	1.10473	0.284855	0.305553	4542
MIR_7217_5P	55	0.410615	1.10464	0.234	0.305579	4459
MIR_202_3P	174	0.388052	1.10419	0.122	0.306705	6675
MIR_1950	93	0.395113	1.10413	0.172	0.306646	6284
MIR_7018_5P	39	0.419863	1.10398	0.271	0.306871	6191
MIR_7006_3P	154	0.386753	1.10329	0.129	0.308786	4232
MIR_3113_5P	61	0.40306	1.103	0.225	0.309436	5484
MIR_12185_5P	72	0.401054	1.10265	0.221	0.310312	4451
MIR_7044_5P	32	0.423688	1.1026	0.266	0.31019	2744
MIR_7649_3P	127	0.389624	1.10252	0.162	0.310164	3746
MIR_6354	79	0.39856	1.10243	0.201	0.310186	4492
MIR_6995_3P	39	0.415846	1.1022	0.274	0.310646	4987
MIR_547_3P	100	0.391954	1.10183	0.172	0.311619	3607
MIR_767	111	0.391182	1.10181	0.177	0.311422	5178
MIR_7050_3P	70	0.400614	1.10178	0.212	0.311232	4981
MIR_376C_3P	100	0.393768	1.10151	0.188	0.311895	4932
MIR_3094_5P	43	0.416946	1.10149	0.257	0.311666	5558
MIR_6925_5P	204	0.383479	1.10145	0.115	0.311527	3991
MIR_6516_5P	93	0.394697	1.10087	0.176	0.313157	5581
MIR_6973A_3P	47	0.414319	1.1008	0.249	0.313106	5175
MIR_6367	210	0.383381	1.10058	0.111	0.313534	6394
MIR_667_3P	28	0.42691	1.10049	0.283	0.313569	6624
MIR_452_3P	75	0.399186	1.10041	0.23	0.313561	5982
MIR_6999_3P	84	0.392964	1.10041	0.212	0.31329	4508
MIR_24_3P	197	0.38243	1.1004	0.11	0.313045	6355
MIR_1188_5P	49	0.413261	1.10023	0.244	0.313331	1554
MIR_6343	97	0.394126	1.10006	0.202	0.31361	5734
MIR_669N	159	0.384608	1.1	0.147	0.313558	4900
SOX13_TARGET_GENES	30	0.429796	1.09951	0.282282	0.314925	4155
MIR_7685_3P	33	0.420341	1.09923	0.289	0.3156	3892
MIR_200A_5P	59	0.40445	1.0992	0.233	0.315395	4847
MIR_5624_5P	144	0.3886	1.09909	0.155	0.315493	5535
MIR_33_3P	253	0.380629	1.09905	0.095	0.315353	6845
MIR_200B_5P	59	0.406175	1.09861	0.232	0.316528	4847
MIR_7669_5P	47	0.411747	1.09832	0.278	0.317195	5189
MIR_3110_5P	72	0.399172	1.09824	0.216	0.317196	6239
MIR_346_5P	35	0.418784	1.09797	0.272	0.317821	2117
MIR_7081_5P	127	0.38772	1.09768	0.17	0.31853	6026
MIR_6986_3P	232	0.38032	1.09762	0.121	0.318426	5237
MIR_124B_3P	77	0.398666	1.09745	0.222	0.318747	2190
MIR_6909_5P	18	0.447571	1.09743	0.322188	0.318552	6754
MIR_3100_5P	64	0.404934	1.09729	0.234	0.318759	4232
MIR_376B_3P	79	0.398823	1.0972	0.232	0.318797	5398
MIR_409_5P	25	0.433991	1.09698	0.2999	0.319268	3657
MIR_7008_5P	70	0.398194	1.09698	0.226	0.318999	3972
MIR_6909_3P	77	0.398554	1.09671	0.221	0.319591	5654
MIR_7076_5P	177	0.383801	1.09647	0.133	0.320158	4206
MIR_7661_5P	426	0.372911	1.09635	0.041	0.320263	5991
MIR_1843B_5P	48	0.411356	1.09627	0.26	0.320246	6643
MIR_34C_3P	32	0.423348	1.09624	0.297297	0.320056	3440
MIR_3102_3P.2_3P	38	0.420002	1.09623	0.285	0.319814	6407
MIR_125B_2_3P	74	0.400126	1.09617	0.211	0.319744	5226
MIR_1955_3P	40	0.418814	1.09607	0.28	0.319831	5250
MIR_683	75	0.397561	1.09586	0.231	0.320244	5136
MIR_7681_3P	90	0.395685	1.09579	0.185	0.320207	4900
MIR_7013_5P	140	0.384762	1.09579	0.161	0.319943	4551
MIR_471_3P	98	0.390459	1.0956	0.182	0.320291	4538
MIR_134_3P	30	0.424772	1.09554	0.288577	0.320205	5841
MIR_152_5P	35	0.420737	1.09508	0.282	0.321471	4179
MIR_6900_5P	100	0.389847	1.09493	0.193	0.321685	5338
MIR_762	105	0.39027	1.09492	0.19	0.321435	4189
MIR_6932_5P	36	0.416101	1.0946	0.286	0.322245	5082
MIR_376A_5P	37	0.415172	1.0946	0.279	0.321986	5356
MIR_434_3P	54	0.405772	1.09448	0.252	0.322091	3875
JMJD1C_TARGET_GENES	209	0.381161	1.09441	0.113	0.32206	5742
MIR_5124A	42	0.415223	1.094	0.282	0.32311	4773
MIR_6926_5P	76	0.400363	1.09378	0.219	0.323608	4936
MIR_7034_3P	71	0.400589	1.0936	0.211	0.323971	6575
MIR_1A_1_5P	53	0.407233	1.09352	0.25	0.323934	6174
MIR_6935_5P	69	0.400697	1.09322	0.232	0.324698	5042
MIR_1839_5P	61	0.404549	1.09303	0.25	0.32506	4788
MIR_3067_5P	50	0.407373	1.09298	0.267	0.32496	5392
MIR_1966_3P	154	0.385092	1.09295	0.146	0.324794	4232
MIR_8093	91	0.393615	1.09263	0.21	0.325606	5155
MIR_1942	63	0.401901	1.09258	0.241	0.325533	5162
MIR_211_3P	49	0.407671	1.09247	0.274	0.325632	2972
MIR_6397	64	0.401397	1.09234	0.254	0.32578	5029
MIR_7049_5P	118	0.387427	1.09226	0.171	0.325797	5545
MIR_3473B_MIR_3473E	72	0.395183	1.09202	0.238	0.326352	4250
MIR_3090_3P	65	0.40094	1.09201	0.251	0.326097	5859
MIR_6924_3P	63	0.40006	1.09193	0.246	0.326092	3659
MIR_130B_5P	124	0.385459	1.09192	0.18	0.325883	4952
MIR_485_3P	36	0.414058	1.09189	0.304	0.32572	4966
MIR_7063_5P	48	0.408963	1.09171	0.267	0.326045	6073
MIR_668_3P	50	0.408628	1.09093	0.271	0.328425	5426
MIR_6411	66	0.398027	1.09051	0.25	0.329575	5262
MIR_136_5P	56	0.401308	1.0905	0.269	0.329336	2735
PML_TARGET_GENES	47	0.411738	1.0904	0.281	0.329422	6196
MIR_190A_5P	72	0.399572	1.09039	0.244	0.329167	6505
MIR_465B_5P	182	0.379082	1.09033	0.154	0.329103	4320
MIR_6413	199	0.379042	1.09008	0.148	0.329641	6355
MIR_328_3P_MIR_6395	16	0.462088	1.09002	0.331988	0.329583	2215
PITX2_TARGET_GENES	15	0.458737	1.08975	0.34525	0.330237	2760
MIR_9_5P	343	0.374671	1.08961	0.089	0.330442	6102
MIR_7073_5P	146	0.382207	1.08923	0.178	0.331473	4074
MIR_297A_5P	136	0.383337	1.08856	0.195	0.333445	4226
MIR_6370	87	0.391231	1.08854	0.229	0.333256	4728
MIR_1A_2_5P	53	0.408384	1.08853	0.27	0.333013	6174
MIR_190B_3P	62	0.399702	1.08847	0.251	0.332975	896
MIR_5620_3P	64	0.401713	1.08818	0.263	0.333681	4599
MIR_3064_3P	86	0.394177	1.08793	0.224	0.334312	3748
MIR_3078_3P	175	0.379535	1.08776	0.169	0.334586	6573
MIR_1224_5P	41	0.414125	1.08746	0.293	0.335322	4830
MIR_1970C_5P	69	0.393994	1.0872	0.253	0.336032	2462
CTNNB1_TARGET_GENES	77	0.396076	1.08719	0.24	0.335779	5373
MIR_6919_5P	76	0.395086	1.08692	0.24	0.336463	5745
MIR_3070_2_3P	41	0.412437	1.08678	0.297	0.336668	1975
MIR_7055_5P	76	0.395541	1.08663	0.256	0.336923	4936
MIR_5621_5P	49	0.406413	1.08661	0.294	0.336743	4007
MIR_196B_5P	65	0.397128	1.08658	0.254	0.336541	5237
MIR_7218_5P	57	0.400209	1.08658	0.273	0.336301	4471
MIR_6911_3P	66	0.398525	1.08616	0.246	0.337476	5140
MIR_7026_5P	182	0.378299	1.08597	0.158	0.337819	5284
MIR_3470B	64	0.400175	1.08583	0.254	0.338038	4672
MIR_7024_3P	118	0.38721	1.08517	0.213	0.339899	4887
MIR_6971_3P	47	0.405038	1.08514	0.277277	0.339768	3278
MIR_6936_5P	33	0.420273	1.08456	0.328	0.341514	3734
MIR_3074_2_3P	123	0.383966	1.08418	0.191	0.342578	5294
MIR_27B_5P	35	0.416117	1.08393	0.303303	0.343143	2950
MIR_6914_5P	149	0.379932	1.08357	0.19	0.344136	4603
MIR_3100_3P	59	0.397276	1.08354	0.287	0.343931	6176
MIR_296_5P	27	0.428183	1.08345	0.336	0.343984	4488
MIR_6400	92	0.388823	1.08226	0.246	0.347781	5110
MIR_760_5P	43	0.40945	1.08212	0.289	0.348012	6026
MIR_12189_3P	36	0.41812	1.08202	0.31	0.348097	6277
MIR_465A_5P	182	0.376885	1.08185	0.181	0.348407	4320
MIR_222_5P	96	0.387401	1.0818	0.221	0.348311	4741
MIR_6420	19	0.440152	1.08175	0.361531	0.348182	5652
MIR_6940_5P	112	0.38529	1.08161	0.227	0.348403	4189
MIR_6962_3P	38	0.413648	1.08097	0.31	0.350395	4938
LET_7D_5P	230	0.375774	1.08058	0.153	0.351505	4541
MIR_370_5P	55	0.401811	1.08046	0.273	0.351668	3219
MIR_12187_3P	180	0.375677	1.08005	0.177	0.352801	6183
MIR_1931	50	0.4054	1.0798	0.269	0.353359	5955
MIR_6906_5P	44	0.40863	1.07962	0.303	0.353775	2460
MIR_6947_3P	48	0.402114	1.07892	0.299	0.355968	3278
MIR_297B_5P	132	0.382156	1.07851	0.207	0.357124	5284
MIR_6931_5P	175	0.375765	1.07848	0.184	0.356942	6290
MIR_5135	20	0.437076	1.07842	0.342052	0.356868	4267
MIR_6388	80	0.391239	1.07829	0.267	0.357011	5580
MIR_7231_3P	145	0.377885	1.07805	0.214	0.357579	5496
MIR_7653_5P	39	0.413213	1.07804	0.324	0.357364	5939
MIR_1264_3P	221	0.373179	1.07796	0.173	0.35736	5010
MIR_10A_5P_MIR_10B_5P	74	0.391849	1.07752	0.266	0.358648	6163
MIR_6979_5P	117	0.382072	1.07743	0.241	0.35869	6273
MIR_465D_5P	182	0.376885	1.07657	0.185	0.361534	4320
MIR_149_5P	100	0.381026	1.07636	0.231	0.361989	4204
MIR_100_3P	49	0.400916	1.07626	0.304	0.362073	6430
MIR_7673_3P	106	0.381515	1.07619	0.251	0.36206	6524
MIR_7054_5P	226	0.372255	1.07608	0.166	0.36216	4209
MIR_8095	67	0.395887	1.07601	0.278	0.362127	5604
MIR_466B_5P_MIR_466O_5P	52	0.400444	1.076	0.298	0.361913	5525
MIR_101C	62	0.395937	1.07568	0.278	0.362783	4366
MIR_1956	52	0.401902	1.07547	0.285	0.363234	4636
MIR_465C_5P	181	0.374913	1.07514	0.204	0.364131	4722
MIR_5133	58	0.397463	1.07476	0.283	0.365191	5359
MIR_6966_3P	97	0.384711	1.07426	0.259	0.366693	5622
MIR_7212_5P	74	0.392819	1.074	0.282	0.367384	4814
ZFP961_TARGET_GENES	267	0.370061	1.07382	0.155	0.367772	6496
MIR_6932_3P	97	0.384955	1.07369	0.263	0.367949	2039
MIR_883A_5P	120	0.379956	1.07339	0.249	0.368749	5375
MIR_7677_5P	22	0.431878	1.07336	0.371486	0.368548	5855
MIR_7021_3P	160	0.376969	1.07333	0.186	0.368391	4735
MIR_7648_3P	110	0.38292	1.07282	0.234	0.369977	4189
MIR_7657_3P	61	0.39749	1.07278	0.3	0.369819	6173
MIR_8114	40	0.406221	1.07221	0.326	0.371624	5313
MIR_6964_3P	125	0.377703	1.07106	0.238	0.375605	6656
MIR_7090_5P	117	0.381277	1.07098	0.231	0.375571	5306
MIR_7235_3P	69	0.390625	1.07067	0.277	0.376443	5335
MIR_697	49	0.398335	1.07052	0.331	0.376665	5319
MIR_7005_5P	95	0.382061	1.07051	0.276	0.376422	6406
MIR_7220_3P	86	0.386479	1.0702	0.276	0.377213	5856
MIR_6900_3P	60	0.393941	1.06995	0.319	0.377843	5133
MIR_28C	28	0.416242	1.06982	0.332	0.378039	5210
MIR_7669_3P	62	0.392553	1.06949	0.305	0.378907	2158
MIR_7085_3P	52	0.395511	1.06935	0.321	0.37913	6079
MIR_7032_3P	90	0.385793	1.069	0.278	0.380175	4876
MIR_5107_5P	113	0.382683	1.06874	0.251	0.380872	4808
MIR_3073A_3P	60	0.391119	1.06813	0.292	0.382847	5698
MIR_671_5P	87	0.383494	1.06796	0.285	0.383161	3909
MIR_367_5P	42	0.405853	1.06784	0.332	0.383281	5221
MIR_3965	39	0.407226	1.06777	0.34	0.38326	5786
MIR_7033_5P	117	0.381001	1.06746	0.258	0.384106	5356
MIR_7057_3P	124	0.377319	1.06731	0.259	0.384375	4321
MIR_7214_5P	310	0.36573	1.06725	0.156	0.384329	4417
MIR_6379	94	0.382077	1.06717	0.265	0.384343	6671
MIR_1966_5P	22	0.428481	1.06689	0.376884	0.384988	5625
MIR_1927	29	0.420996	1.06675	0.339679	0.385226	2300
MIR_6418_3P	52	0.400621	1.06642	0.309	0.386178	4656
MIR_7217_3P	70	0.387382	1.06608	0.288	0.387168	5272
MIR_29A_5P	120	0.377333	1.06584	0.261	0.387752	4445
MIR_1970	70	0.386641	1.0658	0.303	0.387636	2462
MIR_146A_3P	95	0.380373	1.06494	0.289	0.390481	5887
MIR_6352	123	0.375172	1.06486	0.272	0.390489	5884
MIR_5104	127	0.375888	1.06475	0.246	0.390646	4076
MIR_150_3P	70	0.390068	1.06381	0.324	0.393849	3607
MIR_301A_5P_MIR_301B_5P	43	0.403273	1.06358	0.343	0.394479	4353
MIR_6954_3P	102	0.380803	1.06353	0.289	0.394361	5627
MIR_5134_5P	123	0.378605	1.06333	0.27	0.39478	4989
MIR_764_3P	64	0.391709	1.06306	0.335	0.395482	5329
MIR_1964_5P	80	0.380988	1.06235	0.311	0.397813	6080
MIR_6930_3P	54	0.390767	1.0623	0.329	0.397703	3294
MIR_290B_3P	27	0.417526	1.06211	0.367	0.398115	6053
MIR_6934_3P	83	0.38416	1.06178	0.301	0.399108	4197
MIR_7038_5P	61	0.392802	1.06147	0.309	0.399979	6125
MIR_5132_3P	56	0.391006	1.06095	0.338	0.401518	4460
MIR_3074_5P	98	0.382206	1.06088	0.305	0.401472	5667
MIR_7088_5P	50	0.391793	1.06078	0.344	0.401568	4314
MIR_12181_5P	22	0.427582	1.06015	0.361531	0.403662	5541
MIR_12204_5P	45	0.396806	1.06011	0.349	0.403512	2927
MIR_7647_5P	32	0.411755	1.05952	0.367	0.405349	4232
MIR_6961_5P	52	0.396415	1.05952	0.333	0.40507	4980
MIR_135A_5P	212	0.364728	1.05933	0.239	0.405421	5927
MIR_686	143	0.371253	1.05876	0.261	0.407241	5496
MIR_7070_5P	38	0.405032	1.05865	0.354	0.407374	4045
MIR_30A_3P_MIR_30E_3P	201	0.368	1.05751	0.237	0.411471	6341
MIR_29B_2_5P	148	0.371618	1.05736	0.274	0.411696	4581
MIR_6356	81	0.382047	1.05735	0.314	0.411435	4529
MIR_5627_3P	38	0.402283	1.05711	0.371	0.412047	5359
MIR_7660_5P	41	0.399611	1.05691	0.351	0.412481	5559
MIR_878_5P	28	0.413599	1.05671	0.366098	0.412953	3530
MIR_6983_3P	80	0.383542	1.05668	0.31	0.412764	4320
MIR_7062_5P	81	0.382214	1.05591	0.312	0.4154	6179
MIR_3104_5P	15	0.442611	1.05549	0.401015	0.416736	4861
MIR_379_3P_MIR_411_3P	119	0.376388	1.05494	0.296	0.418598	4454
MIR_297C_5P	135	0.372578	1.05464	0.295	0.41938	4226
MIR_5110	141	0.371594	1.05458	0.274	0.419296	6026
MIR_1941_3P	33	0.405334	1.05449	0.387387	0.419345	5857
MIR_1904	111	0.375532	1.05441	0.307	0.419351	5131
MIR_6961_3P	113	0.374872	1.05435	0.309	0.419259	4823
MIR_337_3P	79	0.384844	1.05417	0.322	0.419667	5647
MIR_6994_5P	73	0.384159	1.05411	0.334	0.419598	4763
MIR_665_3P	90	0.37982	1.05408	0.299	0.419377	5505
MIR_877_3P	59	0.386589	1.05406	0.35	0.419183	2207
MIR_6952_3P	57	0.390824	1.05374	0.353	0.420058	4975
MIR_709	178	0.368788	1.05364	0.28	0.420092	4822
MIR_7079_3P	79	0.380665	1.05348	0.328	0.420399	6377
MIR_1249_5P	133	0.373389	1.05343	0.292	0.420309	5336
MIR_7240_5P	72	0.385537	1.05337	0.336	0.420212	5625
MIR_6975_5P	92	0.378373	1.0533	0.311	0.420198	6489
MIR_1905	22	0.422473	1.05327	0.4	0.419974	6150
MIR_6904_5P	149	0.37219	1.05302	0.266	0.420652	4603
MIR_453	18	0.432237	1.05254	0.40282	0.422212	3071
MIR_7679_5P	91	0.377938	1.05225	0.344	0.42307	7061
MIR_195A_3P	109	0.374598	1.05191	0.323	0.42404	5218
MIR_669I	165	0.366496	1.05162	0.289	0.424903	5896
MIR_374B_5P	213	0.364736	1.05144	0.257	0.425279	6016
MIR_6944_5P	41	0.396972	1.0514	0.379	0.4251	6437
MIR_8108	110	0.37405	1.05112	0.323	0.425918	6266
MIR_6958_5P	64	0.38304	1.05105	0.342	0.425893	5054
MIR_654_3P	54	0.389697	1.05092	0.342	0.426057	3367
MIR_7023_5P	61	0.389225	1.05082	0.327	0.426118	4474
MIR_7008_3P	196	0.365192	1.0508	0.266	0.425886	5407
MIR_30D_3P	200	0.367057	1.05051	0.264	0.426681	6341
MIR_3102_5P	34	0.404194	1.05046	0.4004	0.426568	2998
MIR_211_5P	241	0.362135	1.0503	0.276	0.426863	6375
MIR_6960_3P	25	0.416479	1.05019	0.385385	0.426988	4523
MIR_3072_3P	18	0.431873	1.05004	0.411585	0.427246	4652
MIR_130A_5P	192	0.366668	1.0497	0.286	0.428233	4882
MIR_6338	148	0.368834	1.04952	0.304	0.428643	4581
MIR_1892	65	0.38512	1.04884	0.35	0.431027	5038
MIR_6917_3P	84	0.379169	1.04835	0.346	0.432587	1936
MIR_3071_5P	142	0.368868	1.04833	0.29	0.432346	5793
MIR_3971	62	0.384786	1.04816	0.365	0.432678	3883
MIR_1194	56	0.387295	1.04804	0.356	0.432813	5386
MIR_18B_3P	30	0.40522	1.04804	0.401804	0.432503	5300
MIR_5622_5P	66	0.385102	1.04795	0.357	0.432509	4574
MIR_6922_5P	66	0.383632	1.04783	0.351	0.432647	3972
MIR_7670_3P	243	0.36188	1.04771	0.252	0.432769	6375
MIR_3474	99	0.374094	1.04699	0.332	0.435257	4679
MIR_876_3P	87	0.378021	1.04647	0.356	0.436994	4763
MIR_329_5P	72	0.380293	1.04639	0.349	0.437019	2398
MIR_7225_3P	116	0.371944	1.04578	0.33	0.439083	4380
MIR_204_5P	242	0.361686	1.04532	0.281	0.440553	6375
MIR_7085_5P	17	0.436317	1.04521	0.406471	0.440654	4129
MIR_135B_5P	210	0.361103	1.04441	0.29	0.44348	5927
MIR_702_5P	34	0.402879	1.04409	0.391391	0.444421	865
MIR_7656_5P	34	0.401285	1.04367	0.398398	0.445721	6649
MIR_466C_5P	53	0.388195	1.04355	0.368	0.445832	5525
MIR_6368	92	0.375851	1.04348	0.348	0.445792	5916
MIR_6987_3P	41	0.394985	1.04343	0.394	0.44563	5841
MIR_30C_1_3P	64	0.384356	1.04316	0.367	0.446364	5054
MIR_680	59	0.385323	1.04279	0.403	0.4475	5345
MIR_12198_3P	37	0.399951	1.04249	0.409	0.448336	3465
MIR_6963_5P	28	0.40596	1.04215	0.40481	0.449333	6150
MIR_3097_5P	64	0.386229	1.0417	0.373	0.450755	3019
MIR_7023_3P	55	0.386044	1.04148	0.385	0.451262	6018
MIR_6943_5P	57	0.385212	1.04101	0.381	0.452748	3341
MIR_6912_3P	57	0.38237	1.03981	0.398	0.457169	6194
MIR_145A_3P	122	0.366946	1.03948	0.349	0.458164	4751
MIR_7091_5P	24	0.414322	1.03894	0.427419	0.459888	6647
MIR_6937_5P	45	0.393803	1.03894	0.412	0.459573	5879
MIR_6537_5P	85	0.377299	1.03889	0.381	0.459445	5621
MIR_6955_5P	25	0.411983	1.03828	0.424	0.461556	5127
MIR_6902_5P	78	0.376617	1.038	0.397	0.462382	3846
MIR_6923_3P	19	0.423339	1.0372	0.4375	0.465229	6096
MIR_1258_5P	79	0.378561	1.03659	0.387	0.467365	6018
MIR_28B	27	0.406287	1.03656	0.4004	0.467161	5210
MIR_6920_3P	25	0.414707	1.03541	0.42042	0.471434	5300
MIR_3085_5P	24	0.413861	1.0354	0.408408	0.471163	6835
MIR_5114	82	0.373699	1.03516	0.383	0.471751	4065
MIR_7018_3P	55	0.386044	1.03514	0.382	0.471501	6018
MIR_470_5P	98	0.369972	1.0351	0.378	0.471321	3295
MIR_7002_3P	291	0.356113	1.03442	0.293	0.473626	4581
MIR_7012_3P	36	0.396435	1.0343	0.417	0.473749	3903
MIR_3084_5P	86	0.373832	1.03411	0.393	0.474139	3633
MIR_6912_5P	83	0.374984	1.03383	0.382	0.474921	6247
MIR_3081_5P	38	0.39431	1.03364	0.406	0.475357	1604
MIR_1952	87	0.371474	1.03355	0.39	0.47544	3737
MIR_6940_3P	52	0.382939	1.03327	0.422	0.476216	6398
MIR_6896_3P	292	0.355254	1.033	0.339	0.476972	6173
MIR_5622_3P	49	0.385207	1.03272	0.415	0.477734	4634
MIR_6769B_3P	51	0.382214	1.03162	0.404	0.481809	6594
MIR_378B	35	0.395192	1.03156	0.438	0.481713	6313
MIR_12181_3P	98	0.370295	1.03133	0.392	0.482286	3489
MIR_504_3P	140	0.363719	1.03085	0.37	0.483857	6563
MIR_6953_5P	28	0.403144	1.03069	0.439439	0.484165	2444
MIR_466H_5P	152	0.362595	1.02988	0.379	0.487072	6331
MIR_450A_1_3P_MIR_450B_3P	93	0.370048	1.02952	0.4	0.488184	5884
MIR_331_5P	31	0.403528	1.02847	0.420842	0.492138	3502
MIR_3058_3P	79	0.370438	1.02789	0.416	0.494197	4439
MIR_669J	165	0.361543	1.02784	0.385	0.494073	5896
ZFP738_TARGET_GENES	31	0.400967	1.02719	0.434	0.4964	6167
MIR_218_5P	292	0.353476	1.02686	0.353	0.497438	4581
MIR_568	151	0.361431	1.02676	0.386	0.49751	4628
MIR_365_1_5P	21	0.410881	1.02563	0.455912	0.501786	4845
MIR_377_5P	28	0.403633	1.02557	0.45491	0.501694	3926
MIR_877_5P	37	0.394449	1.02542	0.444444	0.50194	3913
MIR_344G_5P	34	0.39116	1.02538	0.455455	0.501754	3760
MIR_23B_5P	38	0.39112	1.02469	0.429429	0.504212	6590
MIR_3085_3P	78	0.372523	1.02456	0.439	0.504364	6313
MIR_298_3P	51	0.383868	1.0244	0.444	0.504655	6160
MIR_664_5P	61	0.376574	1.02435	0.425	0.504519	4232
MIR_6975_3P	135	0.361812	1.02416	0.4	0.504957	5480
MIR_344F_3P	30	0.401602	1.0238	0.469469	0.50611	2760
MIR_3066_5P	52	0.38065	1.0232	0.443	0.508135	2734
MIR_674_3P	65	0.377098	1.0232	0.431	0.507791	4728
MIR_141_5P	51	0.380974	1.02307	0.438	0.50795	6594
MIR_7075_3P	39	0.390576	1.02247	0.457	0.510077	3618
MIR_7041_3P	65	0.376489	1.02244	0.43	0.509872	4352
MIR_706	171	0.358488	1.02237	0.403	0.509768	4375
MIR_12182_3P	60	0.376288	1.02117	0.433	0.514377	6021
MIR_6908_5P	49	0.381214	1.02107	0.44	0.514424	6968
MIR_1264_5P	49	0.379831	1.02095	0.436	0.514541	3513
MIR_7068_3P	56	0.380401	1.0207	0.445	0.515204	3389
MIR_300_5P	99	0.367818	1.02047	0.421	0.515807	4088
MIR_7657_5P	27	0.402619	1.02004	0.458	0.5172	5393
MIR_6988_3P	39	0.39121	1.01956	0.459	0.518762	1317
MIR_7688_5P	75	0.371578	1.01954	0.431	0.5185	3738
MIR_300_3P	74	0.371206	1.01947	0.436	0.518437	5465
MIR_144_5P	27	0.4029	1.01944	0.463855	0.518208	5495
SIRT1_TARGET_GENES	296	0.351223	1.01921	0.377	0.51883	6177
MIR_92A_1_5P	42	0.38606	1.019	0.472	0.519312	2115
MIR_7221_3P	59	0.374618	1.01884	0.433	0.51963	6542
MIR_7664_3P	68	0.374949	1.01813	0.428	0.522207	5268
MIR_365_2_5P	22	0.403615	1.01809	0.465932	0.522012	4845
MIR_5616_5P	176	0.355337	1.01799	0.408	0.522054	6453
MIR_7578	74	0.370064	1.01775	0.45	0.522621	5176
MIR_3471	31	0.394744	1.01767	0.445	0.522587	2093
MIR_7049_3P	65	0.374614	1.01724	0.434	0.524042	6368
MIR_7093_3P	157	0.357175	1.01714	0.422	0.52409	6546
MIR_5120	44	0.384442	1.01599	0.458	0.528392	5038
MIR_486A_3P_MIR_486B_3P	95	0.36567	1.01582	0.441	0.528726	4089
MIR_208A_3P_MIR_208B_3P	21	0.40926	1.01582	0.476477	0.528381	3785
MIR_30C_2_3P	65	0.37403	1.0157	0.437	0.52849	6294
MIR_1903	147	0.355017	1.0155	0.446	0.528942	5436
MIR_3059_5P	175	0.354319	1.01441	0.425	0.533103	6453
MIR_3961	43	0.382514	1.01432	0.461	0.533135	5888
MIR_3103_5P	115	0.358515	1.01431	0.434	0.532837	6550
MIR_466J_MIR_466M_5P_MIR_669M_5P	161	0.354745	1.01414	0.419	0.533155	6331
MIR_6979_3P	82	0.367618	1.01402	0.451	0.533286	5143
MIR_326_5P	87	0.365386	1.01392	0.47	0.533339	4089
MIR_7055_3P	63	0.3748	1.01375	0.445	0.533683	6615
MIR_682	66	0.37118	1.0133	0.462	0.535183	2868
MIR_7050_5P	87	0.364328	1.01261	0.46	0.53764	5490
MIR_494_5P	35	0.390779	1.01248	0.468405	0.537809	6833
MIR_1193_5P_MIR_379_5P	26	0.397609	1.01248	0.481482	0.537459	6804
MIR_486A_5P_MIR_486B_5P	47	0.37985	1.01126	0.465	0.542036	2902
TGIF2_TARGET_GENES	103	0.361512	1.01122	0.475	0.541865	7015
PHF13_TARGET_GENES	29	0.395382	1.01055	0.49	0.544175	4683
MIR_342_5P	29	0.395042	1.01022	0.47047	0.545098	5519
MIR_7077_5P	63	0.369012	1.00997	0.454	0.545696	5417
MIR_383_5P	52	0.37538	1.00987	0.483	0.545731	6720
MIR_669G	52	0.377091	1.00963	0.476	0.546349	4498
MIR_6907_5P	137	0.357596	1.00912	0.466	0.548015	6421
MIR_6954_5P	118	0.358306	1.0089	0.438	0.548523	4089
MIR_465A_3P_MIR_465B_3P_MIR_465C_3P	15	0.430046	1.00877	0.470051	0.54866	3301
MIR_126A_5P	284	0.347474	1.00844	0.449	0.549656	5998
MIR_764_5P	60	0.373019	1.00699	0.472	0.55514	4935
MIR_6989_5P	74	0.367559	1.0069	0.478	0.55514	6017
MIR_183_3P	110	0.356518	1.00682	0.464	0.555074	5599
MIR_742_5P	48	0.37562	1.00656	0.478	0.555752	6242
MIR_6950_3P	84	0.365674	1.00629	0.469	0.556445	5341
MIR_7040_3P	37	0.385651	1.00602	0.471	0.557105	3969
MIR_9769_3P	17	0.417439	1.0055	0.473684	0.558831	4615
MIR_6938_3P	67	0.369262	1.00518	0.48	0.559667	6996
MIR_344_5P_MIR_344B_5P_MIR_344C_5P_MIR_344D_1_5P_MIR_344D_3_5P	28	0.394851	1.00482	0.467	0.560778	3760
MIR_7056_5P	70	0.36504	1.00432	0.487	0.562369	6026
MIR_410_5P	35	0.390779	1.00415	0.491	0.562707	6833
MIR_6974_5P	59	0.370693	1.00409	0.484	0.562606	5361
MIR_154_5P	41	0.382576	1.00379	0.479	0.56341	6152
MIR_219C_3P	78	0.365917	1.00355	0.492	0.563997	6137
MIR_7235_5P	117	0.356644	1.00353	0.478	0.563686	6550
MIR_675_3P	41	0.382261	1.00231	0.498	0.56807	4858
MIR_3110_3P	38	0.383936	1.00219	0.508	0.56821	6164
MIR_6337	39	0.378215	1.00175	0.491	0.569572	4261
MIR_546	96	0.357808	1.00166	0.504	0.56952	6095
ZBTB24_TARGET_GENES	55	0.372361	1.00127	0.493	0.570748	7100
MIR_6980_3P	41	0.377717	1.00056	0.494	0.573209	5546
MIR_6390	51	0.369236	0.999884	0.504	0.575508	6158
MIR_7024_5P	80	0.362444	0.998886	0.508	0.579114	4247
MIR_6934_5P	42	0.378266	0.998603	0.516	0.579831	4474
MIR_3108_5P	88	0.35914	0.998483	0.499	0.579908	6240
MIR_3069_5P	130	0.351272	0.998468	0.501	0.579596	4913
MIR_7016_3P	52	0.371518	0.997633	0.516	0.582474	5284
MIR_758_3P	77	0.361443	0.997107	0.513	0.584118	5716
MIR_7243_5P	49	0.373226	0.996334	0.501	0.586772	4639
MIR_7004_3P	24	0.396033	0.995798	0.496994	0.588436	3032
MIR_6999_5P	197	0.346245	0.995735	0.525	0.588307	4209
MIR_6965_5P	124	0.354107	0.995542	0.511	0.588681	6550
MIR_1191A	40	0.375883	0.995437	0.495	0.588721	6073
MIR_207	95	0.35876	0.995126	0.512	0.589548	6985
MIR_6404	87	0.35837	0.994981	0.521	0.589724	5916
MIR_6988_5P	56	0.368402	0.994925	0.522	0.589554	2424
MIR_7019_5P	107	0.353985	0.993946	0.512	0.593065	6421
MIR_3535	34	0.381294	0.993815	0.506	0.593192	4439
MIR_3102_3P	85	0.357587	0.992776	0.519	0.596924	6296
MIR_490_5P	40	0.37765	0.992507	0.503503	0.597568	6242
MIR_7210_3P	197	0.344205	0.991099	0.547	0.602732	4711
MIR_7063_3P	52	0.371341	0.99076	0.513	0.60368	6840
MIR_6973B_3P	52	0.371341	0.990243	0.534	0.605235	6840
MIR_670_5P	146	0.349408	0.990108	0.553	0.605396	5595
MIR_6405	91	0.355072	0.989841	0.541	0.606036	5916
MIR_7029_3P	78	0.359033	0.98974	0.528	0.606048	6331
MIR_7047_5P	150	0.349982	0.988347	0.544	0.61105	6550
MIR_1298_3P	30	0.383861	0.988051	0.528	0.611796	5578
MIR_6950_5P	106	0.352473	0.988049	0.554	0.611414	6347
MIR_6973B_5P	30	0.385587	0.987647	0.535	0.612554	1782
MIR_7046_5P	27	0.390143	0.98747	0.532064	0.612842	5356
MIR_669E_5P	63	0.363514	0.986546	0.526	0.616038	6421
MIR_7659_3P	37	0.380531	0.986158	0.531532	0.617183	4628
RFX6_TARGET_GENES	275	0.339363	0.985071	0.587	0.620942	5898
MIR_7047_3P	35	0.378815	0.985037	0.534	0.620665	5855
SPIB_TARGET_GENES	139	0.346449	0.984632	0.557	0.621842	5527
MIR_7117_5P	74	0.361109	0.984294	0.559	0.622749	4024
MIR_12183_5P	146	0.347002	0.984049	0.581	0.623295	5436
MIR_6898_3P	42	0.373293	0.983383	0.54	0.625528	5664
MIR_7048_5P	75	0.358532	0.983225	0.537	0.625695	5626
MIR_5619_5P	48	0.365853	0.983181	0.539	0.625458	4097
MIR_3473H_5P	32	0.380135	0.983078	0.542	0.625472	606
MIR_449C_3P	26	0.390172	0.98306	0.551	0.62515	7453
MIR_150_5P	88	0.353483	0.982961	0.552	0.62512	5017
MIR_7043_3P	69	0.35698	0.982936	0.533	0.624808	5567
MIR_669P_3P	130	0.347329	0.982698	0.573	0.62528	6410
MIR_200C_5P	37	0.377246	0.982535	0.535	0.625503	5363
MIR_3092_3P	26	0.387356	0.982304	0.54664	0.625959	6704
MIR_6407	75	0.355996	0.98143	0.551	0.628875	5176
MIR_6908_3P	23	0.394494	0.980085	0.539859	0.633531	5338
MIR_1894_5P	60	0.359761	0.979955	0.564	0.633621	6987
MIR_511_3P	112	0.348079	0.979848	0.578	0.633602	5183
MIR_7026_3P	331	0.336129	0.979291	0.602	0.635344	5717
MIR_6957_5P	135	0.346389	0.979267	0.59	0.635033	5334
MIR_3069_3P	55	0.362902	0.979213	0.561	0.634825	3828
MIR_7663_3P	46	0.367863	0.978379	0.567	0.63754	4313
MIR_691	182	0.342597	0.977998	0.59	0.638575	3800
MIR_6910_3P	52	0.366075	0.977768	0.546	0.639043	5043
MIR_3108_3P	22	0.393988	0.97725	0.550201	0.640549	2881
MIR_693_5P	63	0.356282	0.976206	0.557	0.644014	4993
MIR_134_5P	51	0.364919	0.976159	0.555	0.643775	7241
MIR_6998_5P	53	0.361604	0.97593	0.572	0.644211	3476
MIR_6897_3P	33	0.374413	0.97567	0.548548	0.644741	1809
MIR_3064_5P	83	0.352941	0.973534	0.592	0.652258	6313
MIR_7230_3P	40	0.370379	0.973021	0.576	0.653729	5514
MIR_149_3P	84	0.350694	0.972566	0.581	0.655037	5798
MIR_7044_3P	46	0.366553	0.971385	0.583	0.658977	3658
MIR_3547_5P	91	0.348483	0.970348	0.594	0.662305	5916
MIR_452_5P	112	0.346743	0.970138	0.591	0.662671	5499
MIR_219A_5P	96	0.346659	0.969884	0.598	0.663178	6306
MIR_6924_5P	48	0.362749	0.969846	0.571	0.662895	2338
MIR_6418_5P	45	0.364538	0.969585	0.574	0.663405	4187
MIR_185_3P	72	0.354815	0.969449	0.591	0.663476	5626
MIR_5106	33	0.374413	0.96901	0.566	0.66463	1809
MIR_6896_5P	58	0.359018	0.96866	0.6	0.665502	6695
MIR_5127	88	0.347706	0.965212	0.59	0.677369	7239
MIR_135B_3P	25	0.383858	0.964774	0.57014	0.678489	6402
MIR_30B_3P	36	0.37182	0.964633	0.567703	0.678575	6563
MIR_1943_5P	87	0.348353	0.963874	0.63	0.680861	5798
MIR_7681_5P	59	0.352863	0.963872	0.593	0.680442	6179
MIR_7668_3P	43	0.366137	0.96363	0.594	0.680895	6969
MIR_12178_5P	24	0.38152	0.963542	0.578736	0.680807	3346
MIR_3113_3P	84	0.347515	0.962907	0.627	0.682676	5408
MIR_3618_5P	140	0.339149	0.962044	0.649	0.685299	6476
MIR_374C_3P	52	0.356489	0.961797	0.6	0.685725	3970
MIR_7042_5P	115	0.3407	0.960995	0.634	0.688013	7060
MIR_5129_3P	40	0.362247	0.958783	0.596	0.69528	6337
MIR_12188_5P	159	0.335343	0.958594	0.667	0.695493	5334
MIR_5107_3P	41	0.363983	0.95827	0.613	0.696189	4002
MIR_599	52	0.356335	0.957736	0.611	0.697634	3353
MIR_7053_3P	56	0.354359	0.957567	0.616	0.697807	7213
DNMT1_TARGET_GENES	91	0.341717	0.95744	0.646	0.697826	7222
MIR_1187	173	0.333445	0.956447	0.676	0.700816	4553
MIR_7684_5P	125	0.33869	0.956314	0.677	0.700832	5968
MIR_3112_5P	123	0.33924	0.955913	0.644	0.701745	6291
MIR_7060_5P	24	0.383876	0.954833	0.604814	0.704983	4966
MIR_6925_3P	74	0.349646	0.954786	0.639	0.704701	6499
MIR_331_3P	48	0.359658	0.954071	0.621	0.706602	7568
MIR_448_5P	52	0.358619	0.953851	0.637	0.706915	6421
MIR_3086_5P	48	0.358348	0.953364	0.602	0.708141	3982
MIR_3099_3P	19	0.392076	0.95307	0.578046	0.708705	4417
MIR_5625_3P	61	0.352049	0.95194	0.646	0.712056	7570
MIR_1198_3P	17	0.39552	0.951519	0.572442	0.713016	6911
MIR_7016_5P	86	0.343322	0.951132	0.663	0.713815	7884
HIRA_TARGET_GENES	28	0.373217	0.951009	0.605606	0.713808	6215
MIR_3105_5P	51	0.35197	0.950586	0.619	0.714781	5627
MIR_1898	35	0.365733	0.948774	0.624	0.720296	5129
MIR_881_5P	328	0.323128	0.947806	0.784	0.723025	6552
MIR_6921_3P	20	0.387579	0.945202	0.602216	0.730978	5520
MIR_33_5P	73	0.343994	0.944792	0.667	0.73186	4540
MIR_1969	43	0.35326	0.9443	0.639	0.733019	6802
MIR_204_3P	98	0.338439	0.943334	0.686	0.735534	4905
MIR_7059_3P	93	0.338965	0.943277	0.676	0.735274	6414
MIR_592_5P	80	0.339008	0.942958	0.674	0.735839	3353
MIR_3089_5P	74	0.343778	0.942859	0.671	0.735701	4222
MIR_7094B_2_5P	102	0.33853	0.942605	0.693	0.736083	3582
MIR_7674_3P	43	0.355844	0.941663	0.644	0.738569	6779
MIR_687	33	0.362507	0.941574	0.635271	0.738383	6059
MIR_7219_5P	51	0.350923	0.941123	0.659	0.73934	7060
MIR_378A_5P	95	0.338743	0.940017	0.686	0.742297	6243
MIR_6967_5P	84	0.339948	0.939665	0.687	0.742888	6748
MIR_3070_5P	34	0.360247	0.939581	0.63992	0.742677	5255
MIR_702_3P	40	0.358197	0.934984	0.660661	0.756117	6510
MIR_669B_5P	364	0.321041	0.932929	0.844	0.761777	6594
MIR_5121	35	0.358256	0.931088	0.66	0.766712	4455
MIR_484	62	0.340972	0.930638	0.682	0.767561	4809
MIR_669K_5P	120	0.328512	0.929458	0.768	0.770455	4296
MIR_330_5P	142	0.327671	0.929146	0.772	0.770893	6778
MIR_3079_5P	48	0.35022	0.927591	0.675	0.775006	7571
MIR_7081_3P	52	0.344829	0.922068	0.689	0.790166	7239
MIR_7119_5P	58	0.343039	0.921765	0.702	0.790524	4872
MIR_1191B_5P	32	0.35552	0.921561	0.678	0.790616	7629
MIR_6373	70	0.334225	0.920556	0.726	0.792857	5604
MIR_6952_5P	37	0.35153	0.920407	0.67968	0.792785	6285
MIR_493_3P	48	0.341922	0.91923	0.7	0.7955	4554
MIR_7086_5P	75	0.332961	0.918753	0.741	0.796288	5098
MIR_7033_3P	47	0.345478	0.916854	0.692	0.80092	5541
MIR_615_5P	26	0.360248	0.916224	0.673019	0.802069	6368
MIR_12195_5P	31	0.358354	0.915861	0.678	0.802525	7400
MIR_6398	57	0.335133	0.913498	0.724	0.808269	4960
MIR_468_3P	38	0.350509	0.91257	0.7	0.810173	5996
MIR_133B_5P	43	0.344713	0.911392	0.703	0.812661	6949
MIR_7242_5P	35	0.352091	0.911338	0.696697	0.81232	5469
MIR_3063_5P	48	0.343633	0.910037	0.734	0.815084	5866
MIR_5615_3P	87	0.328953	0.908929	0.773	0.817383	6296
MIR_3072_5P	27	0.356188	0.908428	0.674022	0.818114	7603
MIR_7687_3P	36	0.346403	0.908384	0.701	0.817728	6059
ZFP708_TARGET_GENES	155	0.31731	0.906847	0.844	0.82094	5693
MIR_7080_5P	31	0.352285	0.906795	0.699	0.820578	4168
MIR_489_5P	81	0.328214	0.905963	0.778	0.822072	7359
MIR_6941_5P	55	0.336723	0.905787	0.73	0.822019	4474
MIR_12200_3P	56	0.332259	0.902121	0.757	0.830269	7147
MIR_874_3P	41	0.342626	0.898329	0.738	0.838519	5426
MIR_6396	23	0.359815	0.897352	0.691147	0.840233	5536
MIR_1198_5P	95	0.320581	0.892943	0.831	0.849432	6061
MIR_1934_3P	42	0.338061	0.892732	0.734	0.84939	6500
MSGN1_TARGET_GENES	37	0.34257	0.892228	0.735	0.849967	3906
MIR_455_5P	46	0.333697	0.891166	0.765	0.851731	7893
MIR_192_5P	27	0.353058	0.890018	0.720441	0.853648	6081
MIR_7051_3P	77	0.323239	0.889732	0.807	0.853736	6208
MIR_7084_5P	35	0.340891	0.889568	0.737738	0.853583	6985
MIR_326_3P	105	0.317528	0.887922	0.843	0.856553	6778
MIR_7039_5P	26	0.350166	0.887899	0.710421	0.856093	8161
MIR_741_3P	58	0.331617	0.887891	0.797	0.855603	6440
MIR_6942_3P	54	0.332147	0.886791	0.785	0.857306	4566
MIR_15B_3P	49	0.333517	0.885466	0.77	0.859517	6956
MIR_12192_5P	42	0.333689	0.885117	0.778	0.8597	5255
MIR_215_5P	27	0.353058	0.88504	0.74	0.859354	6081
MIR_6380	51	0.33159	0.883324	0.782	0.862298	5178
MIR_466A_5P_MIR_466P_5P	168	0.308718	0.883308	0.893	0.861823	4553
MIR_466E_5P	139	0.308894	0.880849	0.886	0.866048	4553
MIR_146B_3P	15	0.369136	0.878712	0.688641	0.869713	1660
MIR_151_3P	32	0.34135	0.874896	0.752	0.876287	5516
MIR_466N_5P	97	0.31359	0.873872	0.871	0.877604	5880
MIR_3082_5P	101	0.314789	0.873751	0.877	0.877301	7587
MIR_7009_5P	33	0.338693	0.873642	0.759	0.876985	8101
CBX6_TARGET_GENES	114	0.309143	0.871132	0.887	0.880999	5260
MIR_7010_3P	52	0.320717	0.865298	0.811	0.890338	7989
MIR_361_3P	50	0.320347	0.861676	0.833	0.895711	1647
MIR_7037_3P	71	0.312862	0.86076	0.839	0.896685	7075
SMARCC2_TARGET_GENES	175	0.301417	0.860416	0.943	0.896702	6589
MIR_1982_3P	34	0.330994	0.8591	0.819	0.898222	7113
CGAS_TARGET_GENES	74	0.312717	0.855746	0.871	0.902784	5818
MIR_509_3P	42	0.32326	0.855689	0.823	0.902335	5191
MIR_804	66	0.314432	0.854713	0.869	0.90326	3530
MIR_574_5P	82	0.308532	0.851553	0.894	0.907363	7785
MIR_6964_5P	44	0.318018	0.849646	0.831	0.909584	3694
MIR_432	66	0.31121	0.8471	0.877	0.912604	7435
MIR_12179_5P	95	0.303158	0.845704	0.914	0.913937	5342
MIR_7069_5P	54	0.314363	0.843043	0.868	0.916914	5749
MIR_3475_3P	84	0.304865	0.842948	0.898	0.916502	5140
MIR_582_3P	49	0.313865	0.841265	0.856	0.918162	7868
MIR_6928_3P	49	0.313138	0.840779	0.857	0.918309	7740
MIR_7673_5P	55	0.309099	0.830384	0.89	0.930299	5617
MIR_135A_2_3P	37	0.316214	0.826449	0.836	0.934142	7521
MIR_5118	23	0.335224	0.825198	0.817818	0.934958	7587
MIR_6933_3P	70	0.299649	0.823766	0.911	0.935992	6287
MIR_6955_3P	32	0.321208	0.823088	0.857	0.936189	8165
MIR_328_5P	34	0.314967	0.820913	0.854	0.937939	6013
MIR_3062_3P	84	0.295895	0.819463	0.934	0.938946	5939
SOX15_TARGET_GENES	16	0.342589	0.819451	0.794118	0.938411	7167
MIR_6969_3P	74	0.295903	0.816441	0.924	0.940902	7985
MIR_669A_5P_MIR_669L_5P_MIR_669P_5P	44	0.307569	0.8159	0.888	0.940888	4401
MIR_1943_3P	19	0.333561	0.814058	0.799395	0.942105	5366
MIR_8098	19	0.331398	0.808737	0.811434	0.94648	6056
MIR_6982_3P	34	0.310168	0.805838	0.866	0.948459	6471
MIR_451B	55	0.300757	0.805135	0.909	0.94853	8621
MIR_6919_3P	72	0.292426	0.804259	0.935	0.948745	6573
MIR_669F_5P	45	0.301762	0.803721	0.902	0.948677	4401
MIR_7000_5P	84	0.288638	0.800089	0.949	0.951259	5939
MIR_7006_5P	94	0.288067	0.79991	0.969	0.950861	5519
MIR_3963	23	0.319594	0.797647	0.848241	0.95218	6946
MIR_7060_3P	38	0.298199	0.791604	0.893	0.956253	5085
MIR_7076_3P	15	0.328594	0.786288	0.828077	0.959477	5233
MIR_1948_5P	39	0.297741	0.785857	0.9	0.959228	7521
MIR_6929_3P	38	0.298205	0.785085	0.912	0.959216	4023
MIR_193B_5P	32	0.304794	0.784918	0.873	0.958789	1624
MIR_7241_3P	34	0.298081	0.781657	0.896897	0.96041	6322
MIR_5119	48	0.290927	0.781158	0.934	0.960174	6579
MIR_6926_3P	53	0.288149	0.775084	0.939	0.96347	7721
MIR_3076_3P	29	0.305142	0.772202	0.88989	0.964643	7122
MIR_7228_3P	26	0.305909	0.77114	0.882766	0.964713	6887
MIR_34A_3P	43	0.292966	0.770514	0.932	0.964497	5738
MIR_6972_5P	70	0.281601	0.765078	0.976	0.967015	5140
MIR_1298_5P	23	0.304602	0.753902	0.903904	0.972085	6020
MIR_344F_5P	45	0.283529	0.751845	0.953	0.972455	7359
MIR_7056_3P	18	0.310266	0.749325	0.882412	0.973024	6083
MIR_376B_5P_MIR_376C_5P	39	0.283801	0.745661	0.947	0.974055	4439
PHC1_TARGET_GENES	29	0.288167	0.739651	0.912913	0.975928	1416
MIR_7685_5P	38	0.267661	0.708137	0.949	0.985604	3264
MIR_3074_1_3P	37	0.267605	0.702113	0.957	0.986529	4172
MIR_879_3P	17	0.290732	0.699819	0.913968	0.986574	8214
MIR_6897_5P	42	0.261414	0.688306	0.963	0.988579	8346
MIR_6996_3P	34	0.262726	0.684626	0.964	0.988778	4579
MIR_2136	20	0.269274	0.666488	0.94995	0.991363	2896
MIR_12186_5P	35	0.231869	0.6037	0.992993	0.997152	6229
MIR_7014_5P	21	0.232569	0.5737	0.984894	0.998114	7885
MIR_7233_5P	19	0.216233	0.529898	0.99496	0.998914	8554

## Sheet: GSEA of Burst Size
NAME	SIZE	ES	NES	NOM p-val	FDR q-val	RANK AT MAX
HALLMARK_MYC_TARGETS_V1	106	0.561039	3.94958	0	0	3843
HALLMARK_E2F_TARGETS	134	0.53289	3.94208	0	0	3463
HALLMARK_G2M_CHECKPOINT	141	0.50973	3.83159	0	0	4120
HALLMARK_MTORC1_SIGNALING	136	0.42811	3.19696	0	0	3117
HALLMARK_MITOTIC_SPINDLE	177	0.38248	2.9705	0	0	6757
HALLMARK_MYC_TARGETS_V2	26	0.583546	2.81713	0	0	2404
HALLMARK_UNFOLDED_PROTEIN_RESPONSE	66	0.441156	2.77174	0	0	2736
HALLMARK_ANDROGEN_RESPONSE	70	0.423326	2.70617	0	0	4319
HALLMARK_DNA_REPAIR	80	0.381912	2.5437	0	0	6655
HALLMARK_OXIDATIVE_PHOSPHORYLATION	101	0.346485	2.43572	0	0	7946
HALLMARK_PROTEIN_SECRETION	79	0.346473	2.30763	0	0.000172268	7189
HALLMARK_TGF_BETA_SIGNALING	39	0.409341	2.20297	0	0.000706875	6891
HALLMARK_WNT_BETA_CATENIN_SIGNALING	30	0.409102	2.08008	0.00350877	0.00211085	6678
HALLMARK_PI3K_AKT_MTOR_SIGNALING	74	0.314676	2.07434	0.00208333	0.00202847	7531
HALLMARK_GLYCOLYSIS	137	0.253324	1.88851	0.00202224	0.00899371	6099
HALLMARK_ADIPOGENESIS	136	0.247535	1.8335	0.00304569	0.0126925	6371
HALLMARK_FATTY_ACID_METABOLISM	101	0.252256	1.76661	0.00925926	0.020355	5398
HALLMARK_REACTIVE_OXIGEN_SPECIES_PATHWAY	28	0.3482	1.71311	0.0216346	0.0289656	4501
HALLMARK_UV_RESPONSE_DN	126	0.233727	1.69926	0.0121457	0.0304375	7119
HALLMARK_UV_RESPONSE_UP	79	0.254823	1.69417	0.0176899	0.0299678	6587
HALLMARK_HEME_METABOLISM	146	0.221868	1.67157	0.00604839	0.0337658	8205
HALLMARK_P53_PATHWAY	105	0.233514	1.64344	0.0143003	0.0399898	7508
HALLMARK_CHOLESTEROL_HOMEOSTASIS	48	0.28484	1.6352	0.0344062	0.0405314	7415
HALLMARK_PEROXISOME	72	0.246823	1.61588	0.0296925	0.0459997	7018
HALLMARK_ESTROGEN_RESPONSE_EARLY	143	0.21466	1.60164	0.0122075	0.0487122	8536
HALLMARK_HYPOXIA	121	0.215808	1.58616	0.0233503	0.0521859	3471
HALLMARK_SPERMATOGENESIS	85	0.199699	1.34947	0.137357	0.21555	4710
HALLMARK_ESTROGEN_RESPONSE_LATE	129	0.172015	1.27374	0.172625	0.296711	8636
HALLMARK_APICAL_JUNCTION	150	0.165726	1.25694	0.175758	0.307447	6355
HALLMARK_HEDGEHOG_SIGNALING	28	0.250875	1.2155	0.227219	0.354804	2401
HALLMARK_TNFA_SIGNALING_VIA_NFKB	96	0.169543	1.17387	0.269825	0.40313	8582
HALLMARK_IL2_STAT5_SIGNALING	133	0.15378	1.13923	0.320448	0.442309	4590
HALLMARK_APOPTOSIS	96	0.161515	1.11899	0.346473	0.458651	7506
HALLMARK_INTERFERON_ALPHA_RESPONSE	51	0.166096	0.994091	0.480916	0.645583	4251
HALLMARK_ANGIOGENESIS	24	0.200724	0.926992	0.530879	0.739598	1432
HALLMARK_NOTCH_SIGNALING	19	0.212427	0.904676	0.555273	0.754745	9905
HALLMARK_INTERFERON_GAMMA_RESPONSE	121	0.115165	0.844528	0.686673	0.824889	3184
HALLMARK_APICAL_SURFACE	31	0.163718	0.827632	0.691228	0.827322	6830
HALLMARK_XENOBIOTIC_METABOLISM	140	0.0983149	0.7255	0.828283	0.934548	3479
HALLMARK_ALLOGRAFT_REJECTION	113	0.101285	0.717102	0.826923	0.920439	2252
HALLMARK_COAGULATION	91	0.0967323	0.659754	0.877446	0.95237	1383
HALLMARK_MYOGENESIS	133	0.0847364	0.634025	0.890705	0.951014	8107
HALLMARK_COMPLEMENT	133	0.0815498	0.603649	0.918946	0.952722	6404
HALLMARK_EPITHELIAL_MESENCHYMAL_TRANSITION	136	0.0729125	0.537387	0.954268	0.97068	637
HALLMARK_BILE_ACID_METABOLISM	86	0.0712991	0.481948	0.966701	0.971694	9070

## Sheet: AFF4_Genes
SYMBOL	RANK IN GENE LIST	RANK METRIC SCORE	RUNNING ES	CORE ENRICHMENT
Snx5	6	6.97472	0.00882671	Yes
Ncl	9	5.97956	0.0166349	Yes
Tet1	10	5.88427	0.0244695	Yes
Eef1g	13	5.687	0.0318882	Yes
Ctbp2	14	5.60709	0.0393538	Yes
Hnrnpu	15	5.53566	0.0467242	Yes
Slc38a2	16	5.52183	0.0540762	Yes
Jade1	17	5.49319	0.0613902	Yes
Elovl6	25	5.23656	0.067826	Yes
Mybl2	29	5.10482	0.0743929	Yes
Rbpms	30	5.06707	0.0811394	Yes
Mllt6	31	5.0547	0.0878695	Yes
Jarid2	36	4.99363	0.0942117	Yes
Zfp42	37	4.98411	0.100848	Yes
Zfp532	45	4.8978	0.106833	Yes
Enah	47	4.88184	0.113256	Yes
Pcgf2	49	4.87585	0.119671	Yes
Tmem131	50	4.87585	0.126163	Yes
Eif4g2	60	4.78081	0.131839	Yes
Rcc2	68	4.65437	0.1375	Yes
Tdh	74	4.62289	0.143272	Yes
Pabpc1	75	4.60152	0.149398	Yes
Lncenc1	77	4.57335	0.155411	Yes
Atxn2l	81	4.51464	0.161192	Yes
Slc7a7	87	4.49586	0.166795	Yes
Fam169a	88	4.48617	0.172768	Yes
Amd1	91	4.47167	0.178568	Yes
Nufip2	92	4.46538	0.184514	Yes
Hs6st1	102	4.42971	0.189722	Yes
Slc2a3	106	4.41084	0.195365	Yes
Tmpo	107	4.4047	0.20123	Yes
Serbp1	108	4.37597	0.207056	Yes
Suz12	116	4.32424	0.212277	Yes
Mkrn1	117	4.3087	0.218014	Yes
Tardbp	118	4.29889	0.223738	Yes
Kpnb1	120	4.29202	0.229376	Yes
Zfp710	125	4.27284	0.234758	Yes
Ddx3x	129	4.25952	0.2402	Yes
Zfp219	131	4.2482	0.245779	Yes
Ube2k	138	4.21197	0.250928	Yes
Nop2	140	4.20919	0.256455	Yes
Rbpms2	146	4.19288	0.261655	Yes
Alg13	157	4.12416	0.26638	Yes
Jmjd1c	176	4.06419	0.270412	Yes
E2f3	180	4.05352	0.275579	Yes
L1td1	181	4.05157	0.280973	Yes
Phc1	183	4.04977	0.286289	Yes
Lmnb1	184	4.03257	0.291658	Yes
Pml	186	4.02858	0.296945	Yes
Tle4	188	4.02579	0.302228	Yes
Hnrnpf	191	4.00894	0.307413	Yes
Cdh1	194	4.00442	0.312591	Yes
Eno1	198	3.99507	0.317681	Yes
Epha2	204	3.97431	0.322589	Yes
Cbx7	215	3.92411	0.327048	Yes
Gabbr1	223	3.90112	0.331705	Yes
Ipo7	228	3.88302	0.336569	Yes
Xpo1	234	3.8733	0.341343	Yes
Gatad2a	236	3.86222	0.346409	Yes
Ubtf	243	3.84717	0.351071	Yes
Glud1	246	3.83709	0.356027	Yes
Gid8	263	3.77986	0.359833	Yes
Igfbp2	271	3.75875	0.364302	Yes
Slc2a1	285	3.72748	0.368268	Yes
Zfp740	289	3.71754	0.372988	Yes
Ctnnd1	295	3.7009	0.377532	Yes
Trip12	302	3.69681	0.381995	Yes
Arid1a	309	3.68585	0.386443	Yes
Grik3	320	3.66397	0.390555	Yes
Cradd	333	3.6257	0.394463	Yes
Ptp4a2	334	3.62431	0.399288	Yes
Sumo2	351	3.58209	0.402832	Yes
Tfrc	352	3.57985	0.407598	Yes
Hells	353	3.57909	0.412363	Yes
G3bp2	354	3.57865	0.417128	Yes
Rbbp4	357	3.57467	0.421734	Yes
Kansl1	362	3.55174	0.426157	Yes
Azin1	365	3.54827	0.430728	Yes
Sulf2	377	3.53516	0.434592	Yes
Rest	378	3.53367	0.439297	Yes
Rps15a	392	3.5116	0.442976	Yes
Ndufa7	395	3.50812	0.447494	Yes
Raly	413	3.46805	0.450809	Yes
Setd5	414	3.46805	0.455426	Yes
2810004N23Rik	439	3.42472	0.458147	Yes
Prdx1	441	3.42047	0.462624	Yes
Hcfc1	447	3.40538	0.466775	Yes
Klf3	449	3.40268	0.471229	Yes
Usp37	474	3.36429	0.473869	Yes
Rnf165	481	3.34736	0.477867	Yes
Agpat4	504	3.31997	0.480601	Yes
Hmgcr	509	3.31582	0.484709	Yes
Fxr1	512	3.30753	0.48896	Yes
Lbr	546	3.26064	0.490773	Yes
Lrrc8d	552	3.2555	0.494724	Yes
Sulf1	567	3.2387	0.497963	Yes
Ppp1r10	581	3.2178	0.501251	Yes
Bcat1	597	3.20553	0.50437	Yes
Sema4b	623	3.18178	0.506691	Yes
Arrdc3	634	3.17095	0.510146	Yes
Fblim1	662	3.14506	0.512265	Yes
Fut9	684	3.11734	0.514806	Yes
Arl15	685	3.1172	0.518957	Yes
Zfp704	697	3.10048	0.522242	Yes
Spen	699	3.09742	0.526289	Yes
Etf1	716	3.07953	0.529164	Yes
Ino80d	722	3.07342	0.532872	Yes
Kat6b	724	3.07261	0.536887	Yes
Mtcl1	736	3.06253	0.540122	Yes
Sall1	743	3.0558	0.54373	Yes
B3gnt2	786	3.01191	0.544522	Yes
Tbl1xr1	836	2.9731	0.544726	Yes
Slc38a1	840	2.96534	0.548444	Yes
Etv4	843	2.96534	0.552239	Yes
Gpi1	849	2.96333	0.555802	Yes
Dpy30	852	2.963	0.559593	Yes
BC005537	877	2.9389	0.561667	Yes
C330002G04Rik	889	2.93222	0.564729	Yes
Lypla1	905	2.9203	0.567467	Yes
Etnk1	910	2.91436	0.571041	Yes
Snurf	957	2.86532	0.571331	Yes
Fscn1	962	2.86096	0.574834	Yes
Ywhaq	972	2.85101	0.57794	Yes
Acp6	994	2.83146	0.580101	Yes
Rad21	1007	2.81822	0.582934	Yes
Pdia3	1010	2.81723	0.586532	Yes
Acsl3	1024	2.81398	0.589282	Yes
Ino80dos	1041	2.80357	0.591789	Yes
Msh2	1042	2.80357	0.595522	Yes
Fem1b	1044	2.80235	0.599176	Yes
Nrf1	1064	2.7893	0.601434	Yes
Nfyb	1066	2.78818	0.60507	Yes
Zmynd8	1068	2.78818	0.608706	Yes
Tbc1d10b	1105	2.76196	0.609624	Yes
Upp1	1136	2.74344	0.610978	Yes
Asns	1165	2.73094	0.612469	Yes
Zwilch	1166	2.73094	0.616105	Yes
Plekhf2	1228	2.67601	0.614993	Yes
Usp31	1243	2.66959	0.617475	Yes
Wapl	1247	2.66942	0.620799	Yes
Cd9	1302	2.63456	0.620169	Yes
Dnaja1	1306	2.63185	0.623444	Yes
Sema6a	1327	2.62055	0.6254	Yes
Bend3	1328	2.62034	0.628889	Yes
Dnmt3b	1343	2.61258	0.631295	Yes
Eif4e2	1344	2.61104	0.634771	Yes
Nfib	1353	2.60971	0.637633	Yes
Rcc1	1411	2.58176	0.636702	Yes
Tbx3	1412	2.58176	0.64014	Yes
Cdk5rap2	1438	2.56264	0.641636	Yes
Itga6	1444	2.56148	0.644664	Yes
Ndufs1	1474	2.5423	0.645826	Yes
Chd2	1480	2.54131	0.648827	Yes
Tanc1	1488	2.53596	0.651667	Yes
Ints6	1555	2.50705	0.649947	Yes
Bcat2	1610	2.47561	0.649106	Yes
Spred1	1618	2.46813	0.651855	Yes
Pym1	1622	2.46408	0.654906	Yes
Tjp2	1638	2.46095	0.657034	Yes
Nr5a2	1641	2.46095	0.660157	Yes
Wsb2	1677	2.4506	0.660738	Yes
Mad1l1	1684	2.44739	0.663537	Yes
Trim6	1690	2.44352	0.666407	Yes
Sde2	1716	2.42946	0.667726	Yes
Ep300	1719	2.42821	0.670806	Yes
Cyfip1	1740	2.41918	0.672494	Yes
Pten	1766	2.40488	0.67378	Yes
Ccne2	1776	2.40051	0.676287	Yes
1700019D03Rik	1787	2.39509	0.678709	Yes
Birc6	1789	2.3918	0.681817	Yes
Trim8	1835	2.37635	0.681533	Yes
Myl12b	1863	2.35614	0.682601	Yes
Tet2	1874	2.35399	0.684969	Yes
Anp32a	1934	2.33032	0.683551	Yes
Pdk1	1983	2.30638	0.682943	Yes
Rfc4	2004	2.2983	0.684471	Yes
Gse1	2019	2.29146	0.686449	Yes
Zbtb8os	2033	2.28983	0.688502	Yes
Ubl3	2049	2.27836	0.690386	Yes
Cbx5	2095	2.25533	0.68994	No
Zbtb7a	2239	2.19442	0.681904	No
Schip1	2277	2.18499	0.681978	No
Cdc73	2323	2.16499	0.681412	No
Setd1b	2344	2.16335	0.68276	No
Kmt5a	2362	2.15181	0.684323	No
Slmap	2369	2.14649	0.686721	No
Rbm47	2393	2.13643	0.687803	No
Dedd	2535	2.08266	0.679771	No
Lasp1	2538	2.08266	0.682391	No
Cltc	2591	2.06918	0.681161	No
Nynrin	2597	2.06918	0.683533	No
Slbp	2658	2.05011	0.681665	No
Rnd3	2720	2.02531	0.679687	No
Slc25a12	2791	2.00219	0.676989	No
Polr2a	2794	2.00206	0.679502	No
5730420D15Rik	2809	1.99669	0.681087	No
C77080	2841	1.98672	0.681357	No
Pgk1	2867	1.9769	0.682073	No
Msantd3	2880	1.97437	0.683783	No
Bahcc1	2897	1.96469	0.685172	No
Il17d	2964	1.94047	0.682699	No
Gldc	3047	1.91511	0.678965	No
Amotl2	3080	1.9061	0.679051	No
Stx3	3199	1.87296	0.672502	No
Zfhx2	3201	1.87218	0.674918	No
Sumo1	3289	1.84179	0.670704	No
Pdgfa	3343	1.82232	0.669069	No
1700008O03Rik	3441	1.79385	0.664025	No
Rnf157	3451	1.79385	0.665723	No
Fbxo38	3496	1.77225	0.664711	No
Arhgef2	3531	1.7677	0.664459	No
Hnrnpll	3538	1.7677	0.666353	No
Gtf2a1	3593	1.76078	0.66456	No
Fbxo36	3629	1.74402	0.6642	No
Traf7	3756	1.70945	0.656821	No
Trp53bp1	3829	1.68595	0.653548	No
Pank1	3908	1.65875	0.64978	No
Slc25a36	3929	1.65666	0.650453	No
Tdrd3	3930	1.65666	0.652659	No
Bcl7a	3998	1.63158	0.649697	No
Trps1	4026	1.6277	0.649795	No
Lmln	4044	1.62301	0.650654	No
Lemd2	4066	1.62025	0.651202	No
Zbtb37	4095	1.60425	0.651192	No
Vangl1	4187	1.59453	0.646342	No
Sdc4	4209	1.57777	0.646833	No
Mfsd11	4220	1.57732	0.648167	No
Lrrc2	4287	1.56153	0.645189	No
Bcl3	4335	1.54812	0.643649	No
Pipox	4361	1.53955	0.643783	No
Tbc1d8	4384	1.53759	0.644144	No
Znfx1	4427	1.52319	0.642954	No
Fgfr1	4663	1.46437	0.626896	No
Scd1	4675	1.46437	0.628003	No
Dsg2	4862	1.41532	0.615634	No
Trp53cor1	4948	1.39522	0.610978	No
2900009J06Rik	5502	1.25285	0.570271	No
Dst	6164	1.09566	0.521078	No
Esrrb	6334	1.05353	0.509531	No
Kcnh8	6537	1.01692	0.495406	No
Fam169b	6687	0.98438	0.485299	No
Gm13830	6780	0.96365	0.479532	No
Spink10	6940	0.912887	0.468564	No
Dnajb14	6956	0.911162	0.468628	No
Iqcg	6968	0.911162	0.468998	No
Mllt10	7084	0.906666	0.461393	No
4931406C07Rik	7138	0.882688	0.458507	No
Smim14	7517	0.802218	0.430609	No
Rab13	7590	0.797267	0.426154	No
Plekha4	7743	0.768793	0.41553	No
Catsper2	7790	0.748084	0.413001	No
Ddx58	7853	0.740319	0.409236	No
Mobp	7883	0.740319	0.407999	No
Prickle1	8031	0.711845	0.397682	No
Cnot8	8075	0.694218	0.395312	No
Abcg1	8252	0.658965	0.382703	No
Tbx3os1	8260	0.658965	0.383044	No
Gm32950	9340	0.484055	0.301006	No
Clhc1	9529	0.455581	0.287206	No
a	9709	0.427107	0.274059	No
Irak3	10023	0.398633	0.250605	No
Otop1	10613	0.329483	0.205909	No
E230029C05Rik	10972	0.284738	0.178856	No
6530411M01Rik	12062	0.170843	0.0956347	No
Slc9a2	12262	0.170843	0.0806131	No

## Sheet: MYC_Genes
SYMBOL	RANK IN GENE LIST	RANK METRIC SCORE	RUNNING ES	CORE ENRICHMENT
Hnrnpu	2	4.43387	0.0244596	Yes
Eif4g2	29	2.91837	0.0386902	Yes
Tardbp	34	2.84149	0.0541596	Yes
Pabpc1	35	2.83406	0.0698906	Yes
Nap1l1	46	2.70561	0.0841515	Yes
Tfdp1	64	2.57895	0.0971794	Yes
Hnrnpd	66	2.56794	0.111358	Yes
Kpnb1	81	2.47453	0.124033	Yes
Sf3b3	109	2.39785	0.135299	Yes
Tra2b	114	2.36943	0.148148	Yes
Etf1	151	2.26531	0.157996	Yes
Hnrnpc	174	2.23134	0.168716	Yes
Ywhaq	194	2.18721	0.179418	Yes
Rad23b	195	2.18227	0.191532	Yes
Ddx21	211	2.15385	0.202351	Yes
Cct3	229	2.12299	0.212848	Yes
Eif3b	231	2.11842	0.224531	Yes
Cct2	272	2.08333	0.233067	Yes
Serbp1	285	2.06918	0.243644	Yes
Dek	302	2.05263	0.253826	Yes
Canx	313	2.04348	0.264412	Yes
G3bp1	334	2.01796	0.274099	Yes
Dut	337	2.01626	0.285139	Yes
Eif3d	389	1.98958	0.292321	Yes
Xpo1	408	1.97015	0.301894	Yes
Dhx15	447	1.95023	0.309843	Yes
Rnps1	472	1.93137	0.318746	Yes
Syncrip	524	1.90452	0.325457	Yes
Eif3j1	525	1.90226	0.336015	Yes
Cad	567	1.87629	0.343326	Yes
Ifrd1	569	1.875	0.353658	Yes
Orc2	700	1.82353	0.353938	Yes
Uba2	758	1.80402	0.359636	Yes
Xrcc6	766	1.8	0.369098	Yes
Cct4	808	1.78652	0.37591	Yes
Stard7	970	1.74074	0.373384	Yes
Pabpc4	975	1.73892	0.382733	Yes
Ywhae	1081	1.71161	0.384285	Yes
Ctps	1113	1.70312	0.391391	Yes
Bub3	1118	1.70175	0.400534	Yes
Tomm70a	1155	1.69444	0.407214	Yes
Srpk1	1168	1.69149	0.415695	Yes
Cbx3	1175	1.68966	0.424619	Yes
Eif4e	1209	1.68293	0.431462	Yes
Snrpd3	1388	1.65217	0.427157	Yes
Eif4h	1404	1.65	0.43518	Yes
Prpf31	1414	1.64706	0.443641	Yes
Clns1a	1459	1.6383	0.449404	Yes
Mcm4	1469	1.63725	0.45781	Yes
Hnrnpr	1478	1.63492	0.46628	Yes
Mcm5	1564	1.62295	0.468853	Yes
Exosc7	1600	1.61224	0.475152	Yes
Sf3a1	1649	1.60403	0.480422	Yes
Eprs	1683	1.59829	0.486795	Yes
Psmc6	1716	1.59211	0.49321	Yes
Ilf2	1719	1.5914	0.501892	Yes
Pgk1	1943	1.55556	0.493644	Yes
Psmd1	1960	1.55556	0.501067	Yes
Psmd3	2022	1.54795	0.505041	Yes
Xpot	2023	1.54795	0.513633	Yes
Prdx4	2025	1.54795	0.52215	Yes
Mcm2	2033	1.54645	0.530204	Yes
Eif2s2	2092	1.53763	0.534348	Yes
Psmd14	2148	1.5303	0.538678	Yes
Gspt1	2203	1.52288	0.543043	Yes
Mcm6	2224	1.52023	0.549967	Yes
Psma6	2475	1.48611	0.53929	Yes
Ndufab1	2518	1.48	0.544325	Yes
Kars	2880	1.4386	0.52498	Yes
Cul1	2883	1.43796	0.53281	Yes
Cox5a	2897	1.43478	0.53979	Yes
Usp1	3043	1.41667	0.536676	Yes
Iars	3048	1.41667	0.544237	Yes
Psma2	3184	1.40404	0.54181	Yes
Tyms	3285	1.39474	0.541981	Yes
Vdac1	3371	1.3876	0.543248	Yes
Eif2s1	3377	1.38462	0.550555	Yes
Ppm1g	3533	1.37383	0.546447	Yes
Smarcc1	3536	1.37383	0.553921	Yes
Snrpa1	3556	1.37037	0.560089	Yes
Ruvbl2	3771	1.35088	0.551386	Yes
Psma1	3814	1.34884	0.555694	Yes
Cstf2	3843	1.34483	0.561039	Yes
Cdc45	3955	1.33333	0.560036	No
Cct7	4131	1.31746	0.5541	No
Abce1	4439	1.2907	0.538023	No
Rfc4	4468	1.28846	0.543055	No
Ddx18	4481	1.28571	0.549283	No
Cops5	4552	1.28169	0.551098	No
Pwp1	4573	1.28037	0.556691	No
Prps2	4938	1.25	0.536072	No
Vdac3	5066	1.2381	0.53333	No
Rrm1	5098	1.23529	0.53784	No
Got2	5272	1.21978	0.531513	No
Ncbp1	5483	1.2	0.522276	No
Fam120a	5514	1.19608	0.526644	No
Phb	5547	1.19417	0.530849	No
Ap3s1	5562	1.19231	0.536408	No
Hddc2	5738	1.17544	0.529684	No
Hprt	5935	1.15625	0.521263	No
Vbp1	5985	1.15385	0.523958	No
Hdac2	6123	1.13889	0.519908	No
Glo1	6171	1.13333	0.522641	No
Psmb2	6321	1.11364	0.517542	No
Ube2e1	6342	1.11111	0.522195	No
Acp1	6935	1	0.482928	No
