# Supplementary material for: Single-cell nascent RNA sequencing unveils coordinated global transcription
Source: Nature. 2024 Jun 5;631(8019):216–23. doi: 10.1038/s41586-024-07517-7 (PMC11222150; doi:10.1038/s41586-024-07517-7)
Supplement: Supplementary file 6 — Supplementary Table 3 [file 41586_2024_7517_MOESM6_ESM.xlsx]

## Sheet: Table-3_CellCycle_genes_discove
gene	Cell State	avg_log2FC	pct.1	pct.2	p_val	p_val_adj
Histones	S	0.873393	1	0.617	8.18e-62	1.96e-57
Cdk1	G2/M	0.464126	0.5	0.173	5.05e-23	1.21e-18
Wee1	G2/M	0.387195	0.389	0.118	4.66e-19	1.11e-14
Dab1	G2/M	0.434282	0.77	0.659	1.61e-18	3.84e-14
Dpp6	G2/M	0.399522	0.734	0.604	1.44e-15	3.44e-11
Ccnf	G2/M	0.348868	0.443	0.191	4.43e-14	1.06e-09
Dip2c	G2/M	0.366372	0.709	0.589	1.01e-12	2.42e-08
Fmnl2	G2/M	0.361705	0.721	0.614	2.78e-12	6.65e-08
Platr22	G2/M	0.347826	0.705	0.536	2.49e-11	5.96e-07
Orc1	G1/S	0.738912	0.73	0.238	1.7e-36	4.07e-32
Mcm6	G1/S	0.708742	0.689	0.221	2.23e-34	5.33e-30
Bnc2	G1/S	0.50748	0.861	0.701	1.71e-18	4.09e-14
Cadm1	G1/S	0.478733	0.861	0.722	9.51e-17	2.27e-12
Ccne2	G1/S	0.362514	0.352	0.072	5.09e-16	1.22e-11
Auts2	G1/S	0.404514	0.975	0.824	8.42e-15	2.01e-10
Tcf7l1	G1/S	0.453656	0.82	0.672	2.58e-14	6.17e-10
Thada	G1/S	0.459972	0.82	0.653	4.09e-14	9.79e-10
Diaph2	G1/S	0.447662	0.73	0.621	2.49e-13	5.97e-09
Ccne1	G1/S	0.330075	0.328	0.093	5.28e-13	1.26e-08
Elmo1	G1/S	0.420459	0.836	0.65	1.56e-12	3.73e-08
Morc1	G1/S	0.448819	0.697	0.481	1.88e-12	4.5e-08
Nsd1	G1/S	0.432465	0.762	0.602	6.29e-12	1.5e-07
Nav2	G1/S	0.42811	0.738	0.62	9.95e-12	2.38e-07
Megf11	G1/S	0.431728	0.648	0.456	2.08e-11	4.98e-07
Rbfox2	G1/S	0.400167	0.861	0.71	2.65e-11	6.33e-07
Cog5	G1/S	0.426252	0.631	0.465	3.85e-11	9.21e-07
Bcat1	G1/S	0.423902	0.639	0.488	4.8e-11	1.15e-06
Cecr2	G1/S	0.421549	0.639	0.437	6.31e-11	1.51e-06
Pawr	G1/S	0.409162	0.516	0.342	6.54e-11	1.56e-06
Luc7l2	G1/S	0.418206	0.656	0.498	9.29e-11	2.22e-06
Stag1	G1/S	0.4164	0.68	0.524	9.6e-11	2.3e-06
Zfp462	G1/S	0.3936	0.811	0.689	1.43e-10	3.43e-06
Suclg2	G1/S	0.409644	0.648	0.521	1.7e-10	4.06e-06
Bre	G1/S	0.408721	0.721	0.52	2.51e-10	6e-06
Cdyl	G1/S	0.388551	0.836	0.693	2.6e-10	6.21e-06
Pms1	G1/S	0.346359	0.369	0.173	2.6e-10	6.23e-06
Uty	G1/S	0.39532	0.516	0.328	6.22e-10	1.49e-05
Prpf40a	G1/S	0.383317	0.541	0.307	6.5e-10	1.55e-05
Lrpprc	G1/S	0.393408	0.549	0.393	6.97e-10	1.67e-05
Slc25a13	G1/S	0.392816	0.705	0.556	7.71e-10	1.85e-05
Ube2e2	G1/S	0.393261	0.631	0.474	1.21e-09	2.91e-05
Asxl1	G1/S	0.392784	0.648	0.509	1.26e-09	3.02e-05
Mob3b	G1/S	0.374072	0.508	0.302	1.53e-09	3.66e-05
Phf21a	G1/S	0.387149	0.795	0.593	1.74e-09	4.15e-05
Eda	G1/S	0.380069	0.525	0.362	1.88e-09	4.49e-05
Yes1	G1/S	0.387169	0.541	0.412	2.05e-09	4.91e-05
B3galt1	G1/S	0.387524	0.541	0.416	2.24e-09	5.37e-05
Setx	G1/S	0.387524	0.631	0.433	2.24e-09	5.37e-05
Exoc6b	G1/S	0.385187	0.549	0.39	2.31e-09	5.52e-05
Plxdc2	G1/S	0.386346	0.615	0.495	2.48e-09	5.94e-05
Fbxl17	G1/S	0.37346	0.746	0.621	2.94e-09	7.04e-05
Fars2	G1/S	0.375337	0.705	0.588	4.61e-09	0.000110346
2610307P16Rik	G1/S	0.37127	0.689	0.533	5.36e-09	0.000128183
Psip1	G1/S	0.338006	0.377	0.21	5.7e-09	0.000136317
Hpse2	G1/S	0.360559	0.475	0.3	7.88e-09	0.000188447
Tmem57	G1/S	0.345208	0.475	0.271	1.16e-08	0.000278222
Etf1	G1/S	0.358498	0.484	0.342	1.23e-08	0.000293561
Tns3	G1/S	0.354454	0.803	0.701	1.25e-08	0.000298726
Gmds	G1/S	0.36785	0.557	0.396	1.32e-08	0.000315781
Exoc4	G1/S	0.360854	0.73	0.617	1.48e-08	0.000355095
Sik3	G1/S	0.366175	0.631	0.467	1.7e-08	0.000406361
Acaca	G1/S	0.367028	0.598	0.45	1.76e-08	0.000420199
Huwe1	G1/S	0.350529	0.82	0.651	2.41e-08	0.000576216
Gpatch2	G1/S	0.347473	0.508	0.329	2.49e-08	0.000594971
Lin28b	G1/S	0.353655	0.492	0.351	3.09e-08	0.000738089
Rsf1	G1/S	0.347782	0.5	0.342	4.23e-08	0.00101287
Smg1	G1/S	0.357267	0.689	0.492	4.53e-08	0.00108322
Cers6	G1/S	0.353134	0.582	0.408	4.84e-08	0.00115842
Spin1	G1/S	0.348544	0.557	0.354	5.11e-08	0.00122125
Stk39	G1/S	0.33374	0.434	0.288	5.28e-08	0.00126216
Apex2	G1/S	0.351228	0.525	0.38	5.34e-08	0.00127705
Braf	G1/S	0.353175	0.541	0.419	5.73e-08	0.00137029
Grhl2	G1/S	0.35252	0.574	0.419	5.78e-08	0.00138217
Plce1	G1/S	0.351765	0.574	0.412	6.11e-08	0.00146199
Trip12	G1/S	0.339504	0.754	0.653	6.17e-08	0.00147485
Mms22l	G1/S	0.352671	0.656	0.538	6.6e-08	0.00157902
Lin52	G1/S	0.348407	0.566	0.39	6.67e-08	0.00159528
Tmem132d	G1/S	0.352698	0.639	0.463	6.88e-08	0.00164485
Dgki	G1/S	0.346385	0.549	0.357	7.3e-08	0.00174739
Srbd1	G1/S	0.348407	0.689	0.555	8.08e-08	0.00193405
Ktn1	G1/S	0.344722	0.582	0.371	8.1e-08	0.00193681
Rims1	G1/S	0.338959	0.459	0.324	8.52e-08	0.00203911
Sulf1	G1/S	0.346916	0.672	0.509	9.85e-08	0.00235514
Adk	G1/S	0.335591	0.795	0.62	1.02e-07	0.00242923
Slit3	G1/S	0.340807	0.721	0.611	1.09e-07	0.00261766
Ppm1l	G1/S	0.345491	0.533	0.427	1.15e-07	0.0027518
Dip2b	G1/S	0.340606	0.598	0.396	1.32e-07	0.00316677
Usp34	G1/S	0.342419	0.639	0.533	1.63e-07	0.0039062
Bach2	G1/S	0.337675	0.59	0.391	1.65e-07	0.003958
Cenpp	G1/S	0.341822	0.623	0.455	1.79e-07	0.00428587
Slc1a3	G1/S	0.338743	0.541	0.386	1.84e-07	0.00441255
Epb41l2	G1/S	0.340046	0.656	0.516	2.11e-07	0.00503908
Aff3	G1/S	0.330188	0.738	0.575	2.11e-07	0.00504931
Magi2	G1/S	0.339679	0.68	0.495	2.14e-07	0.00511943
Son	G1/S	0.333317	0.533	0.394	2.17e-07	0.00518009
Lef1	G1/S	0.33747	0.598	0.466	2.31e-07	0.00551453
Cobl	G1/S	0.33127	0.754	0.631	2.58e-07	0.00617806
Trps1	G1/S	0.334926	0.689	0.526	2.89e-07	0.00690855
Wdr33	G1/S	0.335093	0.689	0.508	3.25e-07	0.0077783
Fhod3	G1/S	0.334661	0.598	0.466	3.38e-07	0.00808408
Zfp280d	G1/S	0.334012	0.574	0.432	3.46e-07	0.00826749
Srcap	G1/S	0.332717	0.59	0.45	3.48e-07	0.0083179
Smarcc1	G1/S	0.333684	0.631	0.458	3.57e-07	0.00854766
Wdfy3	G1/S	0.333651	0.664	0.548	3.59e-07	0.00859451
Ttn	G1/S	0.332982	0.615	0.42	3.61e-07	0.00862596
Abl2	G1/S	0.33278	0.615	0.459	3.78e-07	0.0090324
