# Supplementary material for: Single-cell nascent RNA sequencing unveils coordinated global transcription
Source: Nature. 2024 Jun 5;631(8019):216–23. doi: 10.1038/s41586-024-07517-7 (PMC11222150; doi:10.1038/s41586-024-07517-7)
Supplement: Supplementary file 7 — Supplementary Table 4 [file 41586_2024_7517_MOESM7_ESM.xlsx]

## Sheet: scGROv2p8_GxG_co-transcribed_pa
geneA	geneB	corr	pVal	pAdj	pA	pB	expAB	obsAB	emp_p_pos_100	emp_p_pos_250	emp_p_pos_500	emp_p_pos_1000	emp_p_pos_2500	emp_p_pos_5000
GN-Pcmtd1	GN-Sulf1	0.106608	4.43958e-08	9.01033e-06	0.0667932	0.0903226	0.00603293	0.0136622	0.01	0.008	0.008	0.009	0.0156	0.0146
GN-A830018L16Rik	GN-Sulf1	0.126127	9.52142e-11	6.24874e-08	0.029222	0.0903226	0.00263941	0.00872865	0	0	0	0	0	0.0002
GN-Atp6v1h	GN-B3gat2	0.102278	1.5195e-07	2.34315e-05	0.0413662	0.00645161	0.000266879	0.00189753	0	0	0	0	0.0008	0.001
GN-B3gat2	GN-Khdrbs2	0.105407	6.27576e-08	1.16924e-05	0.00645161	0.00189753	1.22421e-05	0.000379507	0	0.004	0.006	0.01	0.0096	0.0098
GN-Lmbrd1	GN-Khdrbs2	0.145111	9.41378e-14	1.72064e-10	0.0136622	0.00189753	2.59246e-05	0.000759013	0.02	0.008	0.004	0.002	0.0012	0.0016
GN-A830018L16Rik	GN-Rab23	0.115095	3.46068e-09	1.18496e-06	0.029222	0.0500949	0.00146387	0.0056926	0.01	0.004	0.002	0.001	0.0012	0.001
GN-Sulf1	GN-Imp4	0.127986	5.03721e-11	3.73704e-08	0.0903226	0.0523719	0.00473037	0.0129032	0	0	0	0.001	0.0012	0.001
GN-Gdap1	GN-Amer3	0.163455	4.84118e-17	1.92758e-13	0.00493359	0.00417457	2.05956e-05	0.000759013	0	0	0.002	0.002	0.0024	0.0036
GN-Rrs1	GN-Plekhb2	0.118944	1.02367e-09	4.45758e-07	0.00607211	0.0132827	8.06542e-05	0.00113852	0	0	0	0.002	0.0008	0.0014
GN-Fam150a	GN-Gm33176	0.164859	2.61506e-17	1.11523e-13	0.00455408	0.00113852	5.18491e-06	0.000379507	0.01	0.016	0.016	0.017	0.0236	0.0214
GN-B3gat2	GN-Gm33176	0.137841	1.48687e-12	1.86692e-09	0.00645161	0.00113852	7.34529e-06	0.000379507	0	0	0	0.002	0.0032	0.0034
GN-Ly96	GN-Gm39623	0.174811	2.87452e-19	1.84191e-15	0.00796964	0.00227704	1.81472e-05	0.000759013	0	0.004	0.006	0.003	0.0028	0.0024
GN-Tmem70	GN-Cox5b	0.107477	3.44781e-08	7.34681e-06	0.0220114	0.0201139	0.000442734	0.00265655	0	0.004	0.002	0.001	0.0016	0.0008
GN-1700034P13Rik	GN-Zap70	0.121363	4.66927e-10	2.33802e-07	0.0102467	0.00759013	7.77737e-05	0.00113852	0.01	0.008	0.008	0.006	0.0048	0.006
GN-A830018L16Rik	GN-Zap70	0.114636	3.99238e-09	1.31931e-06	0.029222	0.00759013	0.000221799	0.00189753	0.01	0.004	0.002	0.001	0.0004	0.0004
GN-Rrs1	GN-Lipt1	0.107069	3.88268e-08	8.09054e-06	0.00607211	0.0159393	9.6785e-05	0.00113852	0	0.004	0.002	0.008	0.0084	0.0094
GN-Amer3	GN-Eif5b	0.152743	4.48171e-15	1.19396e-11	0.00417457	0.0330171	0.000137832	0.00189753	0	0	0	0.001	0.0004	0.0002
GN-Il1r2	GN-Il18r1	0.120397	6.40048e-10	2.99237e-07	0.00417457	0.00227704	9.50567e-06	0.000379507	0	0.004	0.002	0.002	0.0036	0.0038
GN-1700034P13Rik	GN-Slc9a2	0.153265	3.61911e-15	9.78368e-12	0.0102467	0.00227704	2.33321e-05	0.000759013	0	0	0	0.002	0.0044	0.0044
GN-Gdap1	GN-1500015O10Rik	0.223911	1.41632e-30	5.20768e-26	0.00493359	0.00227704	1.1234e-05	0.000759013	0	0	0	0.001	0.0012	0.0014
GN-Npas2	GN-1500015O10Rik	0.142086	3.01824e-13	4.65908e-10	0.00303605	0.00227704	6.91321e-06	0.000379507	0.03	0.016	0.026	0.032	0.0284	0.0316
GN-Il1r1	GN-1500015O10Rik	0.120397	6.40048e-10	2.99237e-07	0.00417457	0.00227704	9.50567e-06	0.000379507	0.03	0.028	0.034	0.047	0.0452	0.0406
GN-Pcmtd1	GN-Tpp2	0.11341	5.82864e-09	1.80331e-06	0.0667932	0.029981	0.00200253	0.00683112	0.01	0.004	0.004	0.002	0.0024	0.0016
GN-LOC108167597	GN-Tpp2	0.104138	9.01076e-08	1.55832e-05	0.00341556	0.029981	0.000102402	0.00113852	0	0	0.006	0.005	0.0052	0.0046
GN-Ptpn18	GN-Ercc5	0.119661	8.12505e-10	3.67265e-07	0.00872865	0.0330171	0.000288195	0.00227704	0	0	0	0	0.0004	0.0004
GN-Fam150a	GN-Gulp1	0.114529	4.12684e-09	1.35838e-06	0.00455408	0.0189753	8.64152e-05	0.00113852	0.01	0.004	0.002	0.001	0.002	0.0026
GN-Prex2	GN-Gulp1	0.102624	1.37979e-07	2.17417e-05	0.0383302	0.0189753	0.000727328	0.00341556	0	0.004	0.002	0.002	0.002	0.003
GN-Sulf1	GN-Gulp1	0.111437	1.06314e-08	2.91004e-06	0.0903226	0.0189753	0.0017139	0.00607211	0	0	0	0.001	0.002	0.0018
GN-Mrpl30	GN-Dnah7b	0.101862	1.70602e-07	2.54206e-05	0.0235294	0.0155598	0.000366112	0.00227704	0	0.004	0.002	0.002	0.0032	0.0028
GN-Gdap1	GN-Dnah7c	0.110274	1.50849e-08	3.82395e-06	0.00493359	0.00227704	1.1234e-05	0.000379507	0.03	0.024	0.038	0.039	0.0468	0.0488
GN-Gm39623	GN-Dnah7c	0.164765	2.7259e-17	1.11523e-13	0.00227704	0.00227704	5.18491e-06	0.000379507	0.02	0.02	0.02	0.028	0.0256	0.027
GN-1500015O10Rik	GN-Dnah7c	0.164765	2.7259e-17	1.11523e-13	0.00227704	0.00227704	5.18491e-06	0.000379507	0.01	0.016	0.022	0.016	0.0204	0.023
GN-Gm33176	GN-Gm31636	0.172356	8.958e-19	5.14449e-15	0.00113852	0.00417457	4.75283e-06	0.000379507	0.01	0.016	0.028	0.024	0.0236	0.0204
GN-Il18r1	GN-Gm31636	0.120397	6.40048e-10	2.99237e-07	0.00227704	0.00417457	9.50567e-06	0.000379507	0.04	0.04	0.04	0.042	0.0384	0.0422
GN-Amer3	GN-Stat4	0.126591	8.12794e-11	5.52568e-08	0.00417457	0.00796964	3.32698e-05	0.000759013	0	0	0.006	0.008	0.0084	0.009
GN-Ptpn18	GN-Tmem194b	0.106702	4.31916e-08	8.81623e-06	0.00872865	0.0394687	0.000344508	0.00227704	0	0.004	0.006	0.003	0.0036	0.0032
GN-Ercc5	GN-Ormdl1	0.102355	1.4873e-07	2.3034e-05	0.0330171	0.0144213	0.000476148	0.00265655	0	0	0	0.003	0.0024	0.0024
GN-Il1r2	GN-Ccdc150	0.133617	6.94062e-12	6.97567e-09	0.00417457	0.00721063	3.01013e-05	0.000759013	0	0	0.002	0.001	0.0008	0.0012
GN-Rrs1	GN-Coq10b	0.142308	2.77238e-13	4.53511e-10	0.00607211	0.0166983	0.000101394	0.00151803	0	0	0	0.001	0.0008	0.0006
GN-Gm39623	GN-Mars2	0.113613	5.47661e-09	1.71213e-06	0.00227704	0.0390892	8.90076e-05	0.00113852	0.01	0.008	0.006	0.004	0.0024	0.003
GN-Stat1	GN-Mars2	0.133098	8.36183e-12	8.1564e-09	0.0129032	0.0390892	0.000504377	0.00341556	0	0	0	0	0	0
GN-Khdrbs2	GN-Plcl1	0.12139	4.6284e-10	2.32324e-07	0.00189753	0.00493359	9.36164e-06	0.000379507	0.07	0.044	0.046	0.049	0.038	0.0422
GN-Osgepl1	GN-Plcl1	0.100186	2.70704e-07	3.63532e-05	0.0220114	0.00493359	0.000108595	0.00113852	0.01	0.004	0.004	0.006	0.0072	0.0086
GN-Rb1cc1	GN-9430016H08Rik	0.104982	7.08575e-08	1.28726e-05	0.0201139	0.0227704	0.000458	0.00265655	0	0	0.002	0.003	0.004	0.0036
GN-Terf1	GN-Spats2l	0.108305	2.70471e-08	6.04975e-06	0.0770398	0.0144213	0.00111101	0.00455408	0.01	0.004	0.002	0.003	0.002	0.001
GN-Tmem194b	GN-Bzw1	0.102289	1.5151e-07	2.33783e-05	0.0394687	0.0614801	0.00242654	0.00721063	0	0.004	0.008	0.006	0.0064	0.0054
GN-Ccdc150	GN-Nif3l1	0.101102	2.10526e-07	2.99233e-05	0.00721063	0.0375712	0.000270912	0.00189753	0.02	0.008	0.006	0.005	0.0036	0.0026
GN-Atp6v1h	GN-Ndufb3	0.113212	6.19431e-09	1.89644e-06	0.0413662	0.0216319	0.000894829	0.00417457	0	0	0	0	0.0004	0.0008
GN-Pcmtd1	GN-Casp8	0.100984	2.17466e-07	3.06989e-05	0.0667932	0.0056926	0.000380227	0.00227704	0	0	0.002	0.003	0.0036	0.0034
GN-Cnnm4	GN-Casp8	0.108239	2.75822e-08	6.1455e-06	0.0166983	0.0056926	9.50567e-05	0.00113852	0	0.012	0.01	0.008	0.0076	0.0064
GN-Spats2l	GN-Casp8	0.117781	1.48509e-09	6.02489e-07	0.0144213	0.0056926	8.20944e-05	0.00113852	0	0.004	0.004	0.004	0.004	0.0028
GN-Bivm	GN-Cdk15	0.166904	1.05681e-17	5.04593e-14	0.0144213	0.00303605	4.37837e-05	0.00113852	0	0	0	0	0.0012	0.0008
GN-Bzw1	GN-Fzd7	0.139783	7.21214e-13	1.00283e-09	0.0614801	0.0834915	0.00513306	0.0144213	0	0	0	0	0.0004	0.0002
GN-Slc9a2	GN-Carf	0.126017	9.8816e-11	6.45067e-08	0.00227704	0.0148008	3.37019e-05	0.000759013	0	0	0.004	0.006	0.0044	0.005
GN-A830018L16Rik	GN-Abi2	0.122953	2.76404e-10	1.51801e-07	0.029222	0.0273245	0.000798476	0.00417457	0	0	0	0.001	0.0004	0.0004
GN-Cnot11	GN-Abi2	0.106249	4.92518e-08	9.77761e-06	0.0409867	0.0273245	0.00111994	0.00455408	0	0	0	0.003	0.0028	0.0032
GN-Tpp2	GN-Abi2	0.120688	5.82087e-10	2.80594e-07	0.029981	0.0273245	0.000819216	0.00417457	0	0.004	0.002	0.001	0.0008	0.0006
GN-Spats2l	GN-Abi2	0.116407	2.29458e-09	8.52157e-07	0.0144213	0.0273245	0.000394053	0.00265655	0	0	0	0	0.0004	0.0004
GN-Rdh10	GN-Nrp2	0.1023	1.51024e-07	2.332e-05	0.0409867	0.0178368	0.000731072	0.00341556	0.03	0.012	0.006	0.006	0.0032	0.0028
GN-Gulp1	GN-Nrp2	0.128364	4.42101e-11	3.32882e-08	0.0189753	0.0178368	0.000338459	0.00265655	0	0	0	0	0.0004	0.0004
GN-Nrp2	GN-Zdbf2	0.125926	1.01937e-10	6.63018e-08	0.0178368	0.0368121	0.000656611	0.00379507	0	0	0	0	0	0
GN-Nop58	GN-Adam23	0.13235	1.09187e-11	1.0221e-08	0.116509	0.119545	0.013928	0.027704	0.02	0.016	0.01	0.005	0.0068	0.006
GN-Rab23	GN-Fastkd2	0.101965	1.6582e-07	2.4851e-05	0.0500949	0.0371917	0.00186311	0.00607211	0	0	0.002	0.005	0.0044	0.0044
GN-Nop58	GN-Fastkd2	0.103654	1.03303e-07	1.73802e-05	0.116509	0.0371917	0.00433314	0.0106262	0.01	0.008	0.008	0.008	0.0068	0.0082
GN-Lypla1	GN-Creb1	0.10773	3.20234e-08	6.92258e-06	0.0550285	0.0417457	0.0022972	0.00721063	0.01	0.004	0.002	0.001	0.002	0.0024
GN-Sulf1	GN-Ccnyl1	0.111822	9.46375e-09	2.64167e-06	0.0903226	0.0288425	0.00260513	0.00796964	0	0	0	0	0	0.0004
GN-Tmem194b	GN-Ccnyl1	0.104818	7.42566e-08	1.33752e-05	0.0394687	0.0288425	0.00113838	0.00455408	0	0.004	0.002	0.003	0.0036	0.0024
GN-Lipt1	GN-Map2	0.128974	3.57972e-11	2.78754e-08	0.0159393	0.0159393	0.000254061	0.00227704	0	0	0	0	0	0.0006
GN-Ccnyl1	GN-Map2	0.104806	7.45091e-08	1.34098e-05	0.0288425	0.0159393	0.000459729	0.00265655	0	0.004	0.002	0.001	0.0016	0.0024
GN-Map2	GN-Unc80	0.120783	5.64452e-10	2.74353e-07	0.0159393	0.00493359	7.86378e-05	0.00113852	0.01	0.008	0.004	0.004	0.0048	0.0036
GN-Adam23	GN-Rpe	0.104302	8.60134e-08	1.49985e-05	0.119545	0.0880455	0.0105254	0.0201139	0.03	0.036	0.028	0.042	0.046	0.0464
GN-Gm33176	GN-Spag16	0.108313	2.69831e-08	6.03765e-06	0.00113852	0.0102467	1.1666e-05	0.000379507	0.05	0.028	0.026	0.038	0.0468	0.0502
GN-Pdcl3	GN-Spag16	0.151571	7.2237e-15	1.75714e-11	0.0189753	0.0102467	0.000194434	0.00227704	0	0	0	0	0	0
GN-Terf1	GN-Atic	0.114307	4.42026e-09	1.43731e-06	0.0770398	0.0679317	0.00523345	0.0129032	0	0	0	0.005	0.004	0.004
GN-LOC108167597	GN-Atic	0.113449	5.76047e-09	1.78443e-06	0.00341556	0.0679317	0.000232025	0.00189753	0	0	0	0.001	0.0004	0.0006
GN-Il1r2	GN-Tmem169	0.103413	1.10574e-07	1.82376e-05	0.00417457	0.00303605	1.26742e-05	0.000379507	0.01	0.008	0.006	0.009	0.0052	0.0056
GN-Pcmtd1	GN-Igfbp2	0.122273	3.46217e-10	1.82218e-07	0.0667932	0.100949	0.00674269	0.0159393	0	0.004	0.002	0.002	0.0024	0.0032
GN-A830018L16Rik	GN-Igfbp2	0.106408	4.70403e-08	9.43195e-06	0.029222	0.100949	0.00294993	0.00834915	0	0.012	0.01	0.007	0.0056	0.0046
GN-Sulf1	GN-Igfbp2	0.100966	2.18567e-07	3.08298e-05	0.0903226	0.100949	0.00911795	0.0178368	0.06	0.064	0.06	0.04	0.0464	0.0508
GN-Rpe	GN-Igfbp2	0.104828	7.40456e-08	1.33428e-05	0.0880455	0.100949	0.00888809	0.0178368	0.06	0.048	0.05	0.047	0.0372	0.0346
GN-Dst	GN-Arpc2	0.106176	5.02932e-08	9.94715e-06	0.056926	0.0409867	0.00233321	0.00721063	0.01	0.004	0.002	0.004	0.004	0.0048
GN-Cox5b	GN-Cnot9	0.114942	3.62938e-09	1.22008e-06	0.0201139	0.0436433	0.000877834	0.00417457	0	0.004	0.002	0.002	0.0008	0.0012
GN-Pcmtd1	GN-Ttll4	0.108305	2.70501e-08	6.0502e-06	0.0667932	0.058444	0.00390366	0.0102467	0	0	0.002	0.007	0.0052	0.0048
GN-A830018L16Rik	GN-Ttll4	0.100854	2.25413e-07	3.15792e-05	0.029222	0.058444	0.00170785	0.0056926	0	0.004	0.008	0.008	0.006	0.0058
GN-Sulf1	GN-Ttll4	0.119033	9.94845e-10	4.35193e-07	0.0903226	0.058444	0.00527881	0.0132827	0	0	0.004	0.003	0.002	0.002
GN-Nrp2	GN-Ttll4	0.100878	2.23951e-07	3.14093e-05	0.0178368	0.058444	0.00104246	0.00417457	0.02	0.008	0.004	0.005	0.0024	0.0026
GN-Cspp1	GN-Cyp27a1	0.102848	1.29583e-07	2.06905e-05	0.0314991	0.00834915	0.00026299	0.00189753	0	0	0	0.002	0.0036	0.0042
GN-Gm33176	GN-Cyp27a1	0.120581	6.02777e-10	2.87274e-07	0.00113852	0.00834915	9.50567e-06	0.000379507	0.03	0.044	0.042	0.047	0.0428	0.0422
GN-Gm31636	GN-Cyp27a1	0.123434	2.35559e-10	1.34105e-07	0.00417457	0.00834915	3.48541e-05	0.000759013	0.04	0.02	0.012	0.01	0.0084	0.0096
GN-Rb1cc1	GN-Wnt6	0.115589	2.96612e-09	1.05298e-06	0.0201139	0.00721063	0.000145033	0.00151803	0	0	0.002	0.004	0.0048	0.0032
GN-B3gat2	GN-Wnt6	0.105181	6.69487e-08	1.23096e-05	0.00645161	0.00721063	4.65202e-05	0.000759013	0	0.008	0.008	0.004	0.0048	0.0034
GN-Gm33176	GN-Wnt6	0.130132	2.39004e-11	1.96726e-08	0.00113852	0.00721063	8.20944e-06	0.000379507	0.03	0.024	0.03	0.038	0.0356	0.032
GN-Gpr45	GN-Cdk5r2	0.105167	6.72167e-08	1.23444e-05	0.0212524	0.00796964	0.000169374	0.00151803	0	0	0.008	0.009	0.0072	0.006
GN-Map2	GN-Zfand2b	0.12191	3.90119e-10	2.0177e-07	0.0159393	0.0125237	0.000199619	0.00189753	0	0	0	0	0.0008	0.0008
GN-Gulp1	GN-Des	0.111556	1.02566e-08	2.822e-06	0.0189753	0.0121442	0.00023044	0.00189753	0	0	0	0.001	0.0012	0.0016
GN-Ptpn18	GN-Gmppa	0.136724	2.24493e-12	2.67515e-09	0.00872865	0.0265655	0.000231881	0.00227704	0	0	0	0	0.0004	0.0002
GN-Ercc5	GN-Gmppa	0.101552	1.85931e-07	2.71476e-05	0.0330171	0.0265655	0.000877114	0.00379507	0	0	0.002	0.004	0.0036	0.0036
GN-Dnah7c	GN-Inha	0.120397	6.40048e-10	2.99237e-07	0.00227704	0.00417457	9.50567e-06	0.000379507	0.01	0.032	0.03	0.04	0.0416	0.0462
GN-Sulf1	GN-Acsl3	0.101247	2.0226e-07	2.9032e-05	0.0903226	0.0641366	0.00579299	0.0129032	0.01	0.02	0.016	0.02	0.016	0.0162
GN-Gulp1	GN-Acsl3	0.111186	1.14709e-08	3.09603e-06	0.0189753	0.0641366	0.00121701	0.00493359	0	0	0.002	0.003	0.0016	0.0016
GN-Nrp2	GN-Acsl3	0.116865	1.98632e-09	7.65145e-07	0.0178368	0.0641366	0.00114399	0.00493359	0	0	0	0	0	0.0002
GN-Rpe	GN-Acsl3	0.120924	5.39099e-10	2.64223e-07	0.0880455	0.0641366	0.00564694	0.0140417	0	0	0	0	0.0024	0.0028
GN-Ly96	GN-Mrpl44	0.122197	3.54962e-10	1.86142e-07	0.00796964	0.0250474	0.000199619	0.00189753	0	0.004	0.002	0.002	0.0016	0.0016
GN-Lypla1	GN-Gm39667	0.104202	8.8468e-08	1.53593e-05	0.0550285	0.00189753	0.000104418	0.00113852	0	0.008	0.004	0.006	0.0092	0.0082
GN-Cnnm4	GN-Gm39667	0.130427	2.15486e-11	1.81094e-08	0.0166983	0.00189753	3.16856e-05	0.000759013	0	0.008	0.014	0.009	0.0072	0.007
GN-9130024F11Rik	GN-Gm39667	0.167166	9.40328e-18	4.51081e-14	0.00265655	0.00189753	5.04089e-06	0.000379507	0.01	0.008	0.014	0.021	0.0236	0.0244
GN-Casp8	GN-Gm39667	0.228521	8.89265e-32	3.5776e-27	0.0056926	0.00189753	1.08019e-05	0.000759013	0	0.004	0.002	0.001	0.0016	0.0008
GN-Nrp2	GN-Gm39667	0.125894	1.03035e-10	6.68564e-08	0.0178368	0.00189753	3.38459e-05	0.000759013	0.01	0.012	0.012	0.006	0.006	0.0062
GN-LOC108167597	GN-Col4a3	0.115002	3.56289e-09	1.20161e-06	0.00341556	0.00303605	1.03698e-05	0.000379507	0.07	0.052	0.05	0.045	0.0556	0.0504
GN-Sulf1	GN-Mff	0.115162	3.38908e-09	1.17181e-06	0.0903226	0.0409867	0.00370203	0.0102467	0	0	0	0.001	0.0028	0.0028
GN-Nif3l1	GN-Mff	0.11015	1.56547e-08	3.94121e-06	0.0375712	0.0409867	0.00153992	0.0056926	0	0	0.002	0.002	0.0012	0.0014
GN-Rhbdd1	GN-Agfg1	0.100335	2.59922e-07	3.5284e-05	0.0208729	0.0500949	0.00104562	0.00417457	0	0	0.006	0.005	0.0048	0.004
GN-Mcmdc2	GN-Daw1	0.116724	2.07636e-09	7.83548e-07	0.00379507	0.00265655	1.00818e-05	0.000379507	0	0	0.002	0.003	0.0024	0.0028
GN-Zdbf2	GN-Daw1	0.107375	3.55146e-08	7.5229e-06	0.0368121	0.00265655	9.77932e-05	0.00113852	0	0.004	0.004	0.003	0.0016	0.0012
GN-Eif5b	GN-Fbxo36	0.101552	1.85931e-07	2.71476e-05	0.0330171	0.0265655	0.000877114	0.00379507	0.01	0.008	0.006	0.005	0.0036	0.003
GN-LOC108167597	GN-Fbxo36	0.111679	9.8823e-09	2.7377e-06	0.00341556	0.0265655	9.07359e-05	0.00113852	0	0.004	0.002	0.004	0.0032	0.004
GN-Bmpr2	GN-Fbxo36	0.103682	1.02494e-07	1.72678e-05	0.026945	0.0265655	0.000715806	0.00341556	0	0.004	0.002	0.002	0.0028	0.0024
GN-Stk16	GN-Fbxo36	0.107113	3.83379e-08	8.00696e-06	0.0417457	0.0265655	0.00110899	0.00455408	0	0	0.002	0.001	0.002	0.0018
GN-Gm39667	GN-Fbxo36	0.101253	2.01917e-07	2.899e-05	0.00189753	0.0265655	5.04089e-05	0.000759013	0	0.012	0.016	0.015	0.0164	0.0166
GN-Cox5b	GN-Cab39	0.107007	3.95329e-08	8.20634e-06	0.0201139	0.0341556	0.000687001	0.00341556	0.01	0.004	0.002	0.001	0.0016	0.0018
GN-Ormdl1	GN-Armc9	0.10077	2.30642e-07	3.21701e-05	0.0144213	0.0258065	0.000372161	0.00227704	0.01	0.004	0.002	0.002	0.0032	0.0042
GN-Abi2	GN-B3gnt7	0.11464	3.98693e-09	1.31793e-06	0.0273245	0.0538899	0.00147251	0.0056926	0	0	0	0	0	0.0006
GN-Wdr75	GN-C130036L24Rik	0.123453	2.34103e-10	1.3365e-07	0.0629981	0.0425047	0.00267772	0.00872865	0	0	0	0	0.0008	0.0006
GN-Gm973	GN-C130036L24Rik	0.113987	4.88032e-09	1.55549e-06	0.00531309	0.0425047	0.000225832	0.00189753	0	0	0.002	0.004	0.0036	0.0034
GN-Cdk15	GN-Cops7b	0.15105	8.924e-15	2.13981e-11	0.00303605	0.0303605	9.21762e-05	0.00151803	0	0	0	0	0	0
GN-Psmd1	GN-Cops7b	0.106017	5.26593e-08	1.02269e-05	0.0273245	0.0303605	0.000829586	0.00379507	0	0	0.002	0.002	0.0024	0.0016
GN-Ccnyl1	GN-Dis3l2	0.105378	6.32686e-08	1.17579e-05	0.0288425	0.0242884	0.000700539	0.00341556	0	0	0.002	0.001	0.0024	0.0026
GN-Cyp27a1	GN-Efhd1	0.112522	7.64944e-09	2.23161e-06	0.00834915	0.0106262	8.87196e-05	0.00113852	0	0	0	0.002	0.0044	0.0044
GN-Sulf1	GN-Gigyf2	0.110712	1.32279e-08	3.46327e-06	0.0903226	0.0356736	0.00322213	0.00910816	0	0.008	0.006	0.003	0.004	0.0034
GN-Creb1	GN-Dgkd	0.107007	3.95406e-08	8.20772e-06	0.0417457	0.0341556	0.00142585	0.00531309	0	0	0.002	0.002	0.0024	0.0022
GN-Cab39	GN-Cops8	0.113239	6.14293e-09	1.88381e-06	0.0341556	0.0436433	0.00149066	0.0056926	0	0	0	0	0.0012	0.0012
GN-Gm33176	GN-Mlph	0.147028	4.44456e-14	8.8555e-11	0.00113852	0.0056926	6.48114e-06	0.000379507	0	0.032	0.03	0.028	0.024	0.0256
GN-Gm33176	GN-Lrrfip1	0.12357	2.25134e-10	1.30004e-07	0.00113852	0.0311195	3.54302e-05	0.000759013	0.01	0.004	0.006	0.004	0.0072	0.0058
GN-Dnah7c	GN-Rbm44	0.106033	5.24128e-08	1.02247e-05	0.00227704	0.00531309	1.20981e-05	0.000379507	0.05	0.052	0.048	0.043	0.0608	0.0604
GN-Abi2	GN-Rbm44	0.115837	2.74513e-09	9.89179e-07	0.0273245	0.00531309	0.000145177	0.00151803	0	0	0	0	0.0008	0.0014
GN-Slc9a2	GN-Ramp1	0.115024	3.53861e-09	1.20161e-06	0.00227704	0.00455408	1.03698e-05	0.000379507	0.05	0.052	0.046	0.042	0.0448	0.0444
GN-Bivm	GN-Ramp1	0.133654	6.85064e-12	6.91455e-09	0.0144213	0.00455408	6.56755e-05	0.00113852	0	0.004	0.002	0.002	0.0016	0.0022
GN-Efhc1	GN-Twist2	0.139134	9.19443e-13	1.23053e-09	0.00189753	0.00379507	7.20126e-06	0.000379507	0.08	0.064	0.042	0.04	0.036	0.0316
GN-Cyp27a1	GN-Twist2	0.130001	2.50236e-11	2.04434e-08	0.00834915	0.00379507	3.16856e-05	0.000759013	0	0.024	0.018	0.014	0.0096	0.008
GN-Gm39667	GN-Twist2	0.139134	9.19443e-13	1.23053e-09	0.00189753	0.00379507	7.20126e-06	0.000379507	0.03	0.024	0.022	0.023	0.028	0.0316
GN-Daw1	GN-Dusp28	0.140574	5.35462e-13	7.70935e-10	0.00265655	0.00265655	7.05724e-06	0.000379507	0	0.004	0.002	0.001	0.0028	0.0022
GN-Mcmdc2	GN-Capn10	0.102323	1.50079e-07	2.31968e-05	0.00379507	0.0129032	4.89686e-05	0.000759013	0	0.004	0.008	0.011	0.0076	0.0078
GN-Gm39623	GN-Capn10	0.135639	3.33916e-12	3.75894e-09	0.00227704	0.0129032	2.93812e-05	0.000759013	0.01	0.012	0.01	0.006	0.0028	0.0024
GN-Gdap1	GN-Crocc2	0.112592	7.48696e-09	2.19573e-06	0.00493359	0.00834915	4.11912e-05	0.000759013	0.01	0.012	0.012	0.012	0.0124	0.0144
GN-1500015O10Rik	GN-Crocc2	0.170625	1.9777e-18	1.08159e-14	0.00227704	0.00834915	1.90113e-05	0.000759013	0	0	0.002	0.004	0.0044	0.004
GN-Gulp1	GN-Gm28535	0.103438	1.09791e-07	1.8209e-05	0.0189753	0.0136622	0.000259246	0.00189753	0	0	0	0	0.0012	0.0026
GN-Abi2	GN-Gm28535	0.100594	2.42114e-07	3.34131e-05	0.0273245	0.0136622	0.000373314	0.00227704	0	0	0.004	0.003	0.0024	0.0022
GN-Gigyf2	GN-Gm28535	0.136	2.92726e-12	3.35389e-09	0.0356736	0.0136622	0.000487382	0.00341556	0	0	0	0	0	0
GN-Gm33176	GN-Sept2	0.104967	7.11669e-08	1.29176e-05	0.00113852	0.0421252	4.79604e-05	0.000759013	0.01	0.012	0.008	0.012	0.014	0.0152
GN-LOC108167597	GN-Sept2	0.117252	1.75722e-09	6.91435e-07	0.00341556	0.0421252	0.000143881	0.00151803	0.01	0.004	0.002	0.002	0.0028	0.0028
GN-Fam117b	GN-Sept2	0.100093	2.7767e-07	3.71333e-05	0.0212524	0.0421252	0.000895261	0.00379507	0.01	0.008	0.006	0.004	0.0032	0.0026
GN-Cyp27a1	GN-Sept2	0.105337	6.40305e-08	1.18744e-05	0.00834915	0.0421252	0.00035171	0.00227704	0.02	0.008	0.004	0.004	0.0032	0.0044
GN-Sh3bp4	GN-Sept2	0.105064	6.92177e-08	1.26476e-05	0.0470588	0.0421252	0.00198236	0.00645161	0	0	0.002	0.003	0.0028	0.0024
GN-Sgk3	GN-Farp2	0.104855	7.34873e-08	1.32593e-05	0.00948767	0.00493359	4.68082e-05	0.000759013	0.03	0.024	0.022	0.022	0.0208	0.02
GN-Mob4	GN-Farp2	0.10229	1.51439e-07	2.33702e-05	0.0212524	0.00493359	0.00010485	0.00113852	0	0	0.002	0.002	0.0016	0.0022
GN-Dnah7c	GN-Ing5	0.107248	3.68622e-08	7.74333e-06	0.00227704	0.0432638	9.85133e-05	0.00113852	0	0.008	0.004	0.007	0.0052	0.0036
GN-Bcs1l	GN-Ing5	0.113246	6.13089e-09	1.88069e-06	0.0239089	0.0432638	0.00103439	0.00455408	0	0	0	0.001	0.0004	0.0002
GN-Acsl3	GN-Ing5	0.104221	8.80028e-08	1.52888e-05	0.0641366	0.0432638	0.00277479	0.00796964	0.01	0.004	0.006	0.01	0.0064	0.0054
GN-Cops7b	GN-D2hgdh	0.10358	1.05487e-07	1.76713e-05	0.0303605	0.0193548	0.000587623	0.00303605	0	0.004	0.002	0.004	0.0032	0.0038
GN-Rrs1	GN-Fam174a	0.112134	8.60804e-09	2.45196e-06	0.00607211	0.00683112	4.14793e-05	0.000759013	0.04	0.016	0.012	0.01	0.0152	0.0162
GN-Fam132b	GN-Fam174a	0.10368	1.02562e-07	1.72748e-05	0.0254269	0.00683112	0.000173695	0.00151803	0.01	0.012	0.006	0.01	0.0096	0.0074
GN-Gpc1	GN-Panct2	0.106869	4.11501e-08	8.48803e-06	0.0349146	0.0235294	0.00082152	0.00379507	0	0.004	0.002	0.003	0.0024	0.0016
GN-Fam174a	GN-Panct2	0.108713	2.39853e-08	5.50465e-06	0.00683112	0.0235294	0.000160732	0.00151803	0	0	0	0.003	0.0032	0.0032
GN-Nif3l1	GN-Gin1	0.103374	1.11796e-07	1.83819e-05	0.0375712	0.0125237	0.000470531	0.00265655	0	0	0	0.001	0.0012	0.0014
GN-Khdrbs2	GN-Cntnap5b	0.126568	8.19209e-11	5.52568e-08	0.00189753	0.00455408	8.64152e-06	0.000379507	0.04	0.036	0.04	0.043	0.0436	0.039
GN-Panct2	GN-Cntnap5b	0.138243	1.28117e-12	1.65295e-09	0.0235294	0.00455408	0.000107155	0.00151803	0	0.004	0.002	0.001	0.0012	0.001
GN-Atp6v1h	GN-Cdh20	0.100353	2.58659e-07	3.51413e-05	0.0413662	0.00265655	0.000109891	0.00113852	0	0	0	0.001	0.0012	0.0024
GN-Kcnb2	GN-Cdh20	0.140574	5.35462e-13	7.70935e-10	0.00265655	0.00265655	7.05724e-06	0.000379507	0.01	0.024	0.022	0.025	0.0308	0.034
GN-Arid5a	GN-Cdh20	0.135895	3.0416e-12	3.46415e-09	0.0110057	0.00265655	2.92371e-05	0.000759013	0	0	0	0.001	0.0008	0.0006
GN-LOC108167597	GN-Cdh20	0.12335	2.42231e-10	1.35985e-07	0.00341556	0.00265655	9.07359e-06	0.000379507	0.05	0.032	0.038	0.041	0.0368	0.0378
GN-Bmpr2	GN-Cdh20	0.128012	4.9928e-11	3.70881e-08	0.026945	0.00265655	7.15806e-05	0.00113852	0	0.004	0.002	0.001	0.0004	0.0008
GN-Tmem169	GN-Cdh20	0.131164	1.66265e-11	1.43935e-08	0.00303605	0.00265655	8.06542e-06	0.000379507	0.03	0.04	0.036	0.036	0.0392	0.038
GN-Lrrfip1	GN-Cdh20	0.118132	1.32774e-09	5.50749e-07	0.0311195	0.00265655	8.26705e-05	0.00113852	0	0	0.002	0.001	0.0016	0.0028
GN-Dusp28	GN-Tnfrsf11a	0.18002	2.44597e-20	1.86941e-16	0.00265655	0.00645161	1.7139e-05	0.000759013	0	0.004	0.002	0.005	0.0036	0.0046
GN-Fam174a	GN-Tnfrsf11a	0.108414	2.61969e-08	5.91265e-06	0.00683112	0.00645161	4.40717e-05	0.000759013	0.02	0.02	0.016	0.02	0.0168	0.018
GN-Pikfyve	GN-Phlpp1	0.125245	1.28361e-10	8.07864e-08	0.0413662	0.0250474	0.00103612	0.00493359	0	0	0	0	0	0.0002
GN-Vwa3b	GN-Serpinb8	0.108781	2.35116e-08	5.41533e-06	0.00379507	0.00303605	1.1522e-05	0.000379507	0	0.004	0.002	0.004	0.0028	0.0026
GN-Cab39	GN-Cdh7	0.117452	1.64907e-09	6.55695e-07	0.0341556	0.00417457	0.000142585	0.00151803	0	0	0	0	0	0
GN-Sulf1	GN-Nifk	0.101391	1.94412e-07	2.81569e-05	0.0903226	0.056167	0.00507315	0.0117647	0.03	0.02	0.016	0.014	0.0164	0.0158
GN-Ttll4	GN-Nifk	0.107859	3.08361e-08	6.70647e-06	0.058444	0.056167	0.00328262	0.00910816	0	0	0.002	0.004	0.0036	0.0044
GN-Sept2	GN-Nifk	0.121158	4.99303e-10	2.47543e-07	0.0421252	0.056167	0.00236605	0.00796964	0	0	0	0.001	0.0004	0.0004
GN-Igfbp2	GN-Clasp1	0.104121	9.05357e-08	1.56396e-05	0.100949	0.0318786	0.0032181	0.00872865	0	0	0.002	0.002	0.0032	0.0042
GN-Spats2l	GN-Tmem185b	0.100877	2.24012e-07	3.14103e-05	0.0144213	0.0125237	0.000180608	0.00151803	0	0.008	0.012	0.012	0.0092	0.0086
GN-Capn10	GN-Tmem185b	0.108078	2.89119e-08	6.37739e-06	0.0129032	0.0125237	0.000161596	0.00151803	0.01	0.004	0.002	0.004	0.0024	0.0032
GN-Fam174a	GN-Gm41938	0.115112	3.44293e-09	1.18153e-06	0.00683112	0.00151803	1.03698e-05	0.000379507	0.04	0.048	0.056	0.049	0.0464	0.049
GN-Wnt6	GN-C1ql2	0.140638	5.22647e-13	7.61071e-10	0.00721063	0.00379507	2.73648e-05	0.000759013	0.02	0.012	0.012	0.008	0.0052	0.0062
GN-2810459M11Rik	GN-C1ql2	0.102323	1.50079e-07	2.31968e-05	0.0129032	0.00379507	4.89686e-05	0.000759013	0.01	0.024	0.018	0.021	0.0232	0.0194
GN-Pcmtd1	GN-Celrr	0.102355	1.48732e-07	2.3034e-05	0.0667932	0.00910816	0.000608363	0.00303605	0.01	0.004	0.004	0.004	0.0036	0.0028
GN-LOC108167597	GN-Celrr	0.131328	1.56905e-11	1.40084e-08	0.00341556	0.00910816	3.11095e-05	0.000759013	0.02	0.016	0.012	0.01	0.008	0.0086
GN-Cyp27a1	GN-Celrr	0.122911	2.80332e-10	1.53672e-07	0.00834915	0.00910816	7.60454e-05	0.00113852	0.01	0.008	0.006	0.005	0.0036	0.0044
GN-Abi2	GN-Ccnt2	0.101048	2.13667e-07	3.02645e-05	0.0273245	0.0982922	0.00268578	0.00759013	0.02	0.012	0.008	0.005	0.004	0.0044
GN-Rpe	GN-Ccnt2	0.108851	2.30248e-08	5.36235e-06	0.0880455	0.0982922	0.00865419	0.0178368	0.04	0.036	0.024	0.024	0.0204	0.0212
GN-Eif4e2	GN-Ccnt2	0.116912	1.95653e-09	7.56111e-07	0.054649	0.0982922	0.00537157	0.0132827	0	0	0	0.001	0.0024	0.0032
GN-Lipt1	GN-Rab3gap1	0.151883	6.36378e-15	1.56364e-11	0.0159393	0.0121442	0.00019357	0.00227704	0	0	0	0	0	0
GN-C130036L24Rik	GN-Rab3gap1	0.11404	4.80019e-09	1.53509e-06	0.0425047	0.0121442	0.000516187	0.00303605	0	0	0	0	0.0004	0.0008
GN-Atg16l1	GN-Rab3gap1	0.114856	3.72845e-09	1.2468e-06	0.0622391	0.0121442	0.000755845	0.00379507	0	0	0	0	0	0.0002
GN-Il1r2	GN-Ubxn4	0.109059	2.16514e-08	5.12901e-06	0.00417457	0.0387097	0.000161596	0.00151803	0	0	0	0	0.0012	0.0012
GN-Creb1	GN-Yod1	0.105887	5.46622e-08	1.05028e-05	0.0417457	0.026945	0.00112484	0.00455408	0	0	0	0	0.0012	0.0018
GN-Zfand2b	GN-Eif2d	0.100407	2.5482e-07	3.47589e-05	0.0125237	0.0493359	0.000617868	0.00303605	0.01	0.008	0.006	0.005	0.0036	0.0036
GN-Terf1	GN-Fam72a	0.108889	2.27716e-08	5.32215e-06	0.0770398	0.0204934	0.00157881	0.0056926	0.01	0.004	0.002	0.002	0.0012	0.0008
GN-Il1r1	GN-Avpr1b	0.148662	2.32699e-14	4.97559e-11	0.00417457	0.00151803	6.33711e-06	0.000379507	0.03	0.044	0.042	0.034	0.0284	0.0298
GN-Tmem169	GN-Avpr1b	0.175028	2.59663e-19	1.67863e-15	0.00303605	0.00151803	4.60881e-06	0.000379507	0.01	0.016	0.02	0.022	0.0216	0.0212
GN-Farp2	GN-Avpr1b	0.136379	2.54839e-12	2.95395e-09	0.00493359	0.00151803	7.48932e-06	0.000379507	0.03	0.028	0.03	0.036	0.03	0.03
GN-Gm39623	GN-Rab29	0.150356	1.18078e-14	2.77739e-11	0.00227704	0.0106262	2.41962e-05	0.000759013	0	0	0.01	0.005	0.0032	0.0044
GN-Igfbp2	GN-Nucks1	0.10464	7.81273e-08	1.39342e-05	0.100949	0.0933586	0.00942444	0.0185958	0.03	0.016	0.016	0.033	0.0376	0.0368
GN-Inha	GN-Slc45a3	0.126591	8.12794e-11	5.52568e-08	0.00417457	0.00796964	3.32698e-05	0.000759013	0	0.016	0.01	0.01	0.01	0.009
GN-Gigyf2	GN-Elk4	0.114527	4.12885e-09	1.35893e-06	0.0356736	0.0368121	0.00131322	0.00531309	0	0	0	0.001	0.0004	0.0002
GN-Cdh20	GN-Elk4	0.107375	3.55146e-08	7.5229e-06	0.00265655	0.0368121	9.77932e-05	0.00113852	0	0	0.004	0.004	0.004	0.0038
GN-Dnah7b	GN-Lemd1	0.102671	1.36184e-07	2.15144e-05	0.0155598	0.0383302	0.000596409	0.00303605	0	0.008	0.004	0.003	0.0012	0.0022
GN-Bmpr2	GN-Lemd1	0.101061	2.12926e-07	3.01931e-05	0.026945	0.0383302	0.00103281	0.00417457	0.01	0.004	0.004	0.003	0.0032	0.0024
GN-Ccnt2	GN-Lemd1	0.100076	2.78998e-07	3.72702e-05	0.0982922	0.0383302	0.00376756	0.00948767	0.04	0.032	0.024	0.02	0.0124	0.0118
GN-Khdrbs2	GN-Klhdc8a	0.126568	8.19209e-11	5.52568e-08	0.00189753	0.00455408	8.64152e-06	0.000379507	0.08	0.048	0.054	0.042	0.0444	0.0434
GN-Gm31636	GN-Nuak2	0.149061	1.98418e-14	4.42965e-11	0.00417457	0.0129032	5.38655e-05	0.00113852	0	0	0	0.001	0.0008	0.0012
GN-Ccnyl1	GN-Rbbp5	0.102406	1.46656e-07	2.27844e-05	0.0288425	0.0406072	0.00117121	0.00455408	0.01	0.012	0.01	0.005	0.0036	0.0032
GN-Ankzf1	GN-Pik3c2b	0.130137	2.38607e-11	1.96726e-08	0.0371917	0.0113852	0.000423434	0.00303605	0	0	0	0	0.0004	0.0008
GN-LOC108167597	GN-Ppp1r15b	0.127968	5.06866e-11	3.75751e-08	0.00341556	0.0785579	0.000268319	0.00227704	0	0	0	0	0	0
GN-Nck2	GN-Ppp1r15b	0.102278	1.51979e-07	2.34347e-05	0.0387097	0.0785579	0.00304095	0.00834915	0	0.004	0.002	0.004	0.0056	0.007
GN-Adam23	GN-Ppp1r15b	0.114149	4.64205e-09	1.49226e-06	0.119545	0.0785579	0.00939117	0.0193548	0.02	0.024	0.018	0.016	0.0144	0.014
GN-Acsl3	GN-Ppp1r15b	0.102044	1.62211e-07	2.44191e-05	0.0641366	0.0785579	0.00503844	0.0117647	0.02	0.032	0.018	0.016	0.0132	0.013
GN-Plekhb2	GN-Chit1	0.106845	4.14415e-08	8.52682e-06	0.0132827	0.00341556	4.5368e-05	0.000759013	0.01	0.012	0.01	0.007	0.0064	0.0076
GN-Ccdc150	GN-Chit1	0.148772	2.22699e-14	4.89643e-11	0.00721063	0.00341556	2.46283e-05	0.000759013	0.02	0.008	0.006	0.01	0.0076	0.0058
GN-Cdk15	GN-Chit1	0.233234	4.95452e-33	2.07618e-28	0.00303605	0.00341556	1.03698e-05	0.000759013	0	0	0.002	0.003	0.0012	0.001
GN-Ackr3	GN-Chit1	0.114266	4.47676e-09	1.45214e-06	0.0117647	0.00341556	4.01831e-05	0.000759013	0.01	0.008	0.006	0.008	0.0156	0.0142
GN-3110009E18Rik	GN-Chit1	0.148364	2.61986e-14	5.56646e-11	0.0159393	0.00341556	5.44416e-05	0.00113852	0	0	0	0.002	0.0016	0.002
GN-Ccdc150	GN-Myog	0.130132	2.39004e-11	1.96726e-08	0.00721063	0.00113852	8.20944e-06	0.000379507	0.02	0.052	0.048	0.046	0.04	0.0428
GN-AI597479	GN-Adipor1	0.108865	2.29329e-08	5.35166e-06	0.0197343	0.0478178	0.000943654	0.00417457	0	0	0	0.001	0.0016	0.001
GN-Oprk1	GN-Klhl12	0.100018	2.83418e-07	3.77736e-05	0.00683112	0.026945	0.000184064	0.00151803	0.03	0.016	0.01	0.01	0.0076	0.0078
GN-Plekhb2	GN-Klhl12	0.103528	1.0705e-07	1.78271e-05	0.0132827	0.026945	0.000357903	0.00227704	0	0	0	0.002	0.0024	0.0026
GN-Stat1	GN-Klhl12	0.105579	5.97309e-08	1.12716e-05	0.0129032	0.026945	0.000347677	0.00227704	0	0	0	0	0.0008	0.0008
GN-Gm39667	GN-Klhl12	0.100455	2.51485e-07	3.43823e-05	0.00189753	0.026945	5.1129e-05	0.000759013	0.02	0.016	0.028	0.022	0.0164	0.0176
GN-Agfg1	GN-Klhl12	0.101461	1.90684e-07	2.77112e-05	0.0500949	0.026945	0.00134981	0.00493359	0	0.004	0.002	0.004	0.0044	0.004
GN-Fbxo36	GN-Klhl12	0.103682	1.02494e-07	1.72678e-05	0.0265655	0.026945	0.000715806	0.00341556	0	0	0.002	0.001	0.0032	0.003
GN-Twist2	GN-Klhl12	0.104083	9.15258e-08	1.57775e-05	0.00379507	0.026945	0.000102258	0.00113852	0.01	0.008	0.006	0.007	0.0064	0.0072
GN-Ing5	GN-Klhl12	0.102854	1.29377e-07	2.06729e-05	0.0432638	0.026945	0.00116574	0.00455408	0.01	0.004	0.002	0.002	0.0036	0.0026
GN-Efhc1	GN-Gm29376	0.139134	9.19443e-13	1.23053e-09	0.00189753	0.00379507	7.20126e-06	0.000379507	0.03	0.016	0.024	0.028	0.0324	0.0344
GN-Rnpepl1	GN-Gm29376	0.102401	1.46824e-07	2.27997e-05	0.027704	0.00379507	0.000105138	0.00113852	0	0	0.002	0.002	0.0032	0.003
GN-Zfand2b	GN-Syt2	0.151495	7.45186e-15	1.80807e-11	0.0125237	0.00417457	5.22812e-05	0.00113852	0	0	0	0.001	0.0024	0.002
GN-Ackr3	GN-Syt2	0.156701	8.70818e-16	2.76531e-12	0.0117647	0.00417457	4.91126e-05	0.00113852	0	0	0	0	0.0012	0.001
GN-Smarcal1	GN-Lmod1	0.102852	1.29458e-07	2.06774e-05	0.0182163	0.0056926	0.000103698	0.00113852	0.01	0.008	0.004	0.003	0.0032	0.0032
GN-Traf3ip1	GN-Lmod1	0.105016	7.01901e-08	1.27834e-05	0.029981	0.0056926	0.00017067	0.00151803	0	0	0	0.001	0.0016	0.0014
GN-Zfand2b	GN-Tmem9	0.113756	5.24029e-09	1.64937e-06	0.0125237	0.0326376	0.000408744	0.00265655	0	0	0	0.003	0.002	0.0016
GN-Rbm44	GN-Tmem9	0.104095	9.1208e-08	1.57352e-05	0.00531309	0.0326376	0.000173406	0.00151803	0.02	0.016	0.014	0.009	0.0072	0.0068
GN-Fam150a	GN-Kif21b	0.157906	5.24508e-16	1.74564e-12	0.00455408	0.0106262	4.83925e-05	0.00113852	0	0	0	0	0.0008	0.0006
GN-Gm33176	GN-Kif21b	0.106257	4.91361e-08	9.75827e-06	0.00113852	0.0106262	1.20981e-05	0.000379507	0.03	0.028	0.024	0.019	0.0184	0.0166
GN-Mlph	GN-Kif21b	0.139748	7.30583e-13	1.01188e-09	0.0056926	0.0106262	6.04906e-05	0.00113852	0	0	0	0	0.0012	0.001
GN-Fam174a	GN-Ddx59	0.119394	8.85591e-10	3.943e-07	0.00683112	0.0201139	0.0001374	0.00151803	0	0	0	0.002	0.0024	0.0024
GN-Tmem194b	GN-Kif14	0.105561	6.00467e-08	1.1321e-05	0.0394687	0.0409867	0.00161769	0.0056926	0.01	0.008	0.004	0.002	0.0024	0.0018
GN-Kcnb2	GN-Gm41958	0.124758	1.51237e-10	9.30708e-08	0.00265655	0.0129032	3.4278e-05	0.000759013	0.01	0.008	0.006	0.006	0.0072	0.0084
GN-Ackr3	GN-Gm41958	0.143459	1.78389e-13	3.04485e-10	0.0117647	0.0129032	0.000151803	0.00189753	0	0	0	0	0.0004	0.0004
GN-Ube2f	GN-Gm41958	0.111894	9.25966e-09	2.59683e-06	0.0246679	0.0129032	0.000318296	0.00227704	0	0	0	0.001	0.002	0.002
GN-Rab3gap1	GN-Gm41958	0.140831	4.86033e-13	7.13789e-10	0.0121442	0.0129032	0.0001567	0.00189753	0	0	0	0	0.0004	0.0002
GN-Elk4	GN-Gm41958	0.102656	1.3674e-07	2.15865e-05	0.0368121	0.0129032	0.000474995	0.00265655	0.01	0.008	0.004	0.002	0.0032	0.003
GN-Fastkd2	GN-Gm19705	0.121915	3.89487e-10	2.01545e-07	0.0371917	0.0326376	0.00121385	0.00531309	0	0	0.002	0.001	0.0008	0.0004
GN-Terf1	GN-Platr22	0.110873	1.26014e-08	3.32612e-06	0.0770398	0.141935	0.0109347	0.0212524	0.05	0.032	0.03	0.033	0.0296	0.0266
GN-Dst	GN-Platr22	0.106585	4.46859e-08	9.05437e-06	0.056926	0.141935	0.00807982	0.0166983	0.02	0.008	0.016	0.015	0.0156	0.0128
GN-Unc50	GN-Platr22	0.103531	1.06956e-07	1.78163e-05	0.0356736	0.141935	0.00506335	0.0117647	0.02	0.012	0.012	0.009	0.0104	0.01
GN-Gm28535	GN-Aspm	0.119587	8.32201e-10	3.74428e-07	0.0136622	0.0614801	0.000839955	0.00417457	0	0	0	0.001	0.0008	0.0004
GN-Sulf1	GN-Glrx2	0.102544	1.41081e-07	2.20971e-05	0.0903226	0.029222	0.00263941	0.00759013	0.02	0.008	0.006	0.005	0.0052	0.0056
GN-Rpe	GN-Glrx2	0.105126	6.80009e-08	1.24644e-05	0.0880455	0.029222	0.00257287	0.00759013	0	0.004	0.002	0.004	0.0032	0.0044
GN-Terf1	GN-Uchl5	0.112557	7.56731e-09	2.21226e-06	0.0770398	0.0409867	0.00315761	0.00910816	0	0	0	0.001	0.0032	0.0036
GN-1500015O10Rik	GN-Uchl5	0.110604	1.36627e-08	3.54935e-06	0.00227704	0.0409867	9.33284e-05	0.00113852	0.01	0.004	0.004	0.003	0.0036	0.0036
GN-Twist2	GN-Uchl5	0.111767	9.62373e-09	2.6765e-06	0.00379507	0.0409867	0.000155547	0.00151803	0	0	0	0.001	0.0008	0.0016
GN-Nucks1	GN-Uchl5	0.104727	7.62108e-08	1.36525e-05	0.0933586	0.0409867	0.00382646	0.00986717	0.01	0.012	0.014	0.01	0.0088	0.0098
GN-A830018L16Rik	GN-Ivns1abp	0.121006	5.24757e-10	2.58368e-07	0.029222	0.0694497	0.00202946	0.00721063	0	0.004	0.002	0.001	0.0012	0.0006
GN-Igfbp2	GN-Ivns1abp	0.101715	1.77724e-07	2.62393e-05	0.100949	0.0694497	0.00701086	0.0148008	0.06	0.036	0.028	0.026	0.0292	0.031
GN-Ttll4	GN-Ivns1abp	0.103761	1.00235e-07	1.69594e-05	0.058444	0.0694497	0.00405892	0.0102467	0	0.004	0.004	0.008	0.0072	0.0094
GN-Ccnt2	GN-Ivns1abp	0.105366	6.34955e-08	1.17918e-05	0.0982922	0.0694497	0.00682637	0.0148008	0.01	0.004	0.012	0.016	0.0188	0.019
GN-Ppp1r15b	GN-Ivns1abp	0.103337	1.12967e-07	1.85473e-05	0.0785579	0.0694497	0.00545582	0.0125237	0.03	0.024	0.018	0.017	0.0168	0.0186
GN-Arl8a	GN-Ivns1abp	0.100788	2.29558e-07	3.20467e-05	0.029981	0.0694497	0.00208217	0.00645161	0.01	0.012	0.012	0.007	0.0056	0.0048
GN-Rab23	GN-Trmt1l	0.100335	2.59922e-07	3.5284e-05	0.0500949	0.0208729	0.00104562	0.00417457	0.01	0.008	0.004	0.003	0.0056	0.004
GN-B3gnt7	GN-Trmt1l	0.106234	4.94652e-08	9.81171e-06	0.0538899	0.0208729	0.00112484	0.00455408	0	0.004	0.002	0.002	0.0024	0.0018
GN-Yod1	GN-Trmt1l	0.123255	2.50031e-10	1.39625e-07	0.026945	0.0208729	0.000562419	0.00341556	0	0	0	0	0.0004	0.0004
GN-A830018L16Rik	GN-Fam129a	0.118036	1.3691e-09	5.65054e-07	0.029222	0.0204934	0.000598857	0.00341556	0	0	0	0	0.0004	0.0004
GN-Crocc2	GN-Fam129a	0.10448	8.17666e-08	1.4447e-05	0.00834915	0.0204934	0.000171102	0.00151803	0	0.008	0.012	0.008	0.0072	0.0064
GN-Tcea1	GN-Edem3	0.105008	7.0336e-08	1.28052e-05	0.0500949	0.0197343	0.00098859	0.00417457	0.01	0.008	0.004	0.004	0.0052	0.0038
GN-Efhc1	GN-Edem3	0.11921	9.39911e-10	4.15086e-07	0.00189753	0.0197343	3.74466e-05	0.000759013	0.01	0.004	0.004	0.005	0.006	0.0078
GN-Glrx2	GN-Edem3	0.104985	7.08079e-08	1.28676e-05	0.029222	0.0197343	0.000576677	0.00303605	0	0.004	0.002	0.001	0.002	0.0028
GN-Bmpr2	GN-Arpc5	0.101547	1.86162e-07	2.7175e-05	0.026945	0.0223909	0.000603322	0.00303605	0.01	0.008	0.004	0.005	0.0048	0.0054
GN-Crispld1	GN-Nmnat2	0.110651	1.34708e-08	3.51038e-06	0.0102467	0.0151803	0.000155547	0.00151803	0	0	0	0	0.0012	0.0008
GN-Nck2	GN-Nmnat2	0.103808	9.89075e-08	1.67763e-05	0.0387097	0.0151803	0.000587623	0.00303605	0	0.004	0.002	0.003	0.0044	0.0032
GN-Ivns1abp	GN-Nmnat2	0.100386	2.5628e-07	3.4884e-05	0.0694497	0.0151803	0.00105427	0.00417457	0.01	0.004	0.002	0.004	0.0032	0.0036
GN-Gm15834	GN-Shcbp1l	0.104137	9.01241e-08	1.55832e-05	0.0178368	0.0056926	0.000101538	0.00113852	0	0	0	0.001	0.0036	0.0026
GN-Stk16	GN-Shcbp1l	0.110311	1.49187e-08	3.80465e-06	0.0417457	0.0056926	0.000237642	0.00189753	0	0.008	0.006	0.003	0.0024	0.0014
GN-Tnfrsf11a	GN-Shcbp1l	0.119913	7.48922e-10	3.42621e-07	0.00645161	0.0056926	3.67264e-05	0.000759013	0	0	0	0.001	0.0012	0.0014
GN-Trmt1l	GN-Rgs8	0.130093	2.42245e-11	1.99081e-08	0.0208729	0.0056926	0.000118821	0.00151803	0	0	0	0	0.0004	0.0004
GN-Lypla1	GN-Rnasel	0.104202	8.8468e-08	1.53593e-05	0.0550285	0.00189753	0.000104418	0.00113852	0	0	0.004	0.003	0.004	0.0034
GN-C1ql2	GN-Rnasel	0.139134	9.19443e-13	1.23053e-09	0.00379507	0.00189753	7.20126e-06	0.000379507	0.04	0.028	0.04	0.033	0.0348	0.0296
GN-Rb1cc1	GN-Acbd6	0.110584	1.37454e-08	3.56611e-06	0.0201139	0.0390892	0.000786234	0.00379507	0	0	0.002	0.001	0.0008	0.0018
GN-Dnah7b	GN-Acbd6	0.101217	2.03962e-07	2.92212e-05	0.0155598	0.0390892	0.000608219	0.00303605	0.01	0.004	0.002	0.006	0.0028	0.003
GN-Spats2l	GN-Acbd6	0.107002	3.95968e-08	8.21751e-06	0.0144213	0.0390892	0.000563715	0.00303605	0.01	0.004	0.002	0.002	0.0012	0.0016
GN-A830018L16Rik	GN-Tor1aip2	0.107204	3.73379e-08	7.82857e-06	0.029222	0.10019	0.00292775	0.00834915	0	0	0	0.002	0.0016	0.0026
GN-Sulf1	GN-Tor1aip2	0.106511	4.56555e-08	9.20788e-06	0.0903226	0.10019	0.0090494	0.0182163	0.03	0.04	0.032	0.031	0.0296	0.0268
GN-Rab23	GN-Tor1aip2	0.108786	2.34714e-08	5.41533e-06	0.0500949	0.10019	0.00501899	0.0121442	0	0	0.004	0.008	0.0052	0.005
GN-Gm15834	GN-Tor1aip2	0.117374	1.69035e-09	6.68885e-07	0.0178368	0.10019	0.00178707	0.00645161	0	0	0	0.001	0.0004	0.0006
GN-Tpr	GN-Tor1aip2	0.103149	1.19112e-07	1.93634e-05	0.0409867	0.10019	0.00410645	0.0102467	0	0.012	0.008	0.006	0.0088	0.0086
GN-Sulf1	GN-Abl2	0.142024	3.08991e-13	4.74787e-10	0.0903226	0.0675522	0.00610149	0.0163188	0	0	0	0	0	0
GN-Gulp1	GN-Abl2	0.106644	4.39323e-08	8.92975e-06	0.0189753	0.0675522	0.00128183	0.00493359	0	0	0	0	0.0004	0.0004
GN-Abi2	GN-Abl2	0.103292	1.14412e-07	1.87523e-05	0.0273245	0.0675522	0.00184583	0.00607211	0	0	0.006	0.006	0.0044	0.0054
GN-Ino80dos	GN-Abl2	0.121516	4.44108e-10	2.2571e-07	0.0607211	0.0675522	0.00410184	0.0113852	0	0	0	0	0.0004	0.0008
GN-Creb1	GN-Abl2	0.110148	1.56602e-08	3.94251e-06	0.0417457	0.0675522	0.00282002	0.00834915	0	0	0.004	0.006	0.0048	0.0034
GN-Mff	GN-Abl2	0.11215	8.56631e-09	2.44595e-06	0.0409867	0.0675522	0.00276874	0.00834915	0	0	0	0.002	0.0024	0.003
GN-Cab39	GN-Abl2	0.124217	1.81381e-10	1.08568e-07	0.0341556	0.0675522	0.00230729	0.00796964	0	0	0	0	0	0.0006
GN-Klhl12	GN-Abl2	0.104627	7.84078e-08	1.39751e-05	0.026945	0.0675522	0.00182019	0.00607211	0.01	0.004	0.002	0.002	0.002	0.002
GN-Amer3	GN-Gm39683	0.148662	2.32699e-14	4.97559e-11	0.00417457	0.00151803	6.33711e-06	0.000379507	0.02	0.024	0.024	0.021	0.0228	0.0244
GN-Pard3b	GN-Gm39683	0.118611	1.13912e-09	4.83388e-07	0.00645161	0.00151803	9.79372e-06	0.000379507	0	0.008	0.008	0.009	0.0072	0.0058
GN-Lypla1	GN-4930439D14Rik	0.109389	1.9634e-08	4.72597e-06	0.0550285	0.00796964	0.000438557	0.00265655	0	0	0	0	0.0004	0.0008
GN-Fam150a	GN-4930439D14Rik	0.12072	5.7616e-10	2.78606e-07	0.00455408	0.00796964	3.62944e-05	0.000759013	0.01	0.004	0.012	0.01	0.0124	0.012
GN-Kcnb2	GN-4930439D14Rik	0.161213	1.27994e-16	4.76414e-13	0.00265655	0.00796964	2.11717e-05	0.000759013	0.01	0.004	0.004	0.006	0.0052	0.004
GN-Ackr3	GN-4930439D14Rik	0.108972	2.222e-08	5.22856e-06	0.0117647	0.00796964	9.37605e-05	0.00113852	0.02	0.012	0.008	0.006	0.0072	0.0076
GN-Atg4b	GN-4930439D14Rik	0.105212	6.63508e-08	1.22351e-05	0.0318786	0.00796964	0.000254061	0.00189753	0	0	0.002	0.002	0.0012	0.001
GN-Gm41958	GN-4930439D14Rik	0.103209	1.17113e-07	1.90821e-05	0.0129032	0.00796964	0.000102834	0.00113852	0	0.008	0.01	0.009	0.0076	0.0092
GN-Zbtb41	GN-4930439D14Rik	0.128576	4.10852e-11	3.13168e-08	0.0322581	0.00796964	0.000257085	0.00227704	0	0	0	0	0	0.0004
GN-Dnah7c	GN-2810025M15Rik	0.127792	5.38589e-11	3.96072e-08	0.00227704	0.0144213	3.28378e-05	0.000759013	0	0.004	0.008	0.009	0.0076	0.009
GN-Cdk15	GN-BC026585	0.131379	1.54129e-11	1.38164e-08	0.00303605	0.0102467	3.11095e-05	0.000759013	0	0.004	0.004	0.009	0.0088	0.008
GN-4930439D14Rik	GN-BC026585	0.118027	1.3734e-09	5.66409e-07	0.00796964	0.0102467	8.16623e-05	0.00113852	0.01	0.008	0.01	0.007	0.008	0.0068
GN-Ccdc150	GN-Rfwd2	0.107267	3.66497e-08	7.70494e-06	0.00721063	0.0227704	0.000164189	0.00151803	0	0	0.002	0.002	0.0032	0.0024
GN-Plekhb2	GN-4930523C07Rik	0.100665	2.37403e-07	3.28767e-05	0.0132827	0.00379507	5.04089e-05	0.000759013	0.01	0.008	0.004	0.008	0.0116	0.0096
GN-Dnah7c	GN-4930523C07Rik	0.126544	8.25989e-11	5.52568e-08	0.00227704	0.00379507	8.64152e-06	0.000379507	0.03	0.044	0.042	0.032	0.038	0.0378
GN-Spag16	GN-4930523C07Rik	0.116297	2.37541e-09	8.76556e-07	0.0102467	0.00379507	3.88868e-05	0.000759013	0.02	0.012	0.014	0.009	0.0124	0.0096
GN-Prex2	GN-Rc3h1	0.118435	1.20533e-09	5.06791e-07	0.0383302	0.0254269	0.000974619	0.00455408	0	0	0.002	0.001	0.0004	0.0004
GN-Gm28535	GN-Cenpl	0.103068	1.21845e-07	1.97151e-05	0.0136622	0.0345351	0.000471827	0.00265655	0	0	0	0.002	0.0016	0.0016
GN-9430016H08Rik	GN-Ankrd45	0.106939	4.03269e-08	8.34002e-06	0.0227704	0.0246679	0.000561699	0.00303605	0	0	0	0.003	0.0028	0.0022
GN-Terf1	GN-Vamp4	0.120243	6.72856e-10	3.12765e-07	0.0770398	0.0144213	0.00111101	0.00493359	0	0	0	0	0.0004	0.0006
GN-Abi2	GN-Vamp4	0.116407	2.29458e-09	8.52157e-07	0.0273245	0.0144213	0.000394053	0.00265655	0	0	0	0	0.0004	0.0008
GN-Gm39667	GN-Kifap3	0.126568	8.19209e-11	5.52568e-08	0.00189753	0.00455408	8.64152e-06	0.000379507	0.02	0.024	0.032	0.036	0.042	0.0406
GN-Agfg1	GN-Kifap3	0.113662	5.39503e-09	1.69051e-06	0.0500949	0.00455408	0.000228136	0.00189753	0	0	0	0.002	0.0016	0.0012
GN-9130024F11Rik	GN-F5	0.11101	1.20956e-08	3.21429e-06	0.00265655	0.00417457	1.10899e-05	0.000379507	0.05	0.032	0.034	0.044	0.0552	0.0538
GN-Rab23	GN-Nme7	0.103475	1.08659e-07	1.8054e-05	0.0500949	0.0231499	0.00115969	0.00455408	0	0	0	0.001	0.0016	0.0016
GN-Atg16l1	GN-Nme7	0.117032	1.88404e-09	7.32912e-07	0.0622391	0.0231499	0.00144083	0.0056926	0	0	0	0	0.0004	0.0004
GN-Panct2	GN-Nme7	0.109298	2.01747e-08	4.83335e-06	0.0235294	0.0231499	0.000544704	0.00303605	0	0	0	0	0	0.0004
GN-Il18r1	GN-Gm32391	0.133674	6.79928e-12	6.87033e-09	0.00227704	0.00341556	7.77737e-06	0.000379507	0.04	0.048	0.048	0.042	0.042	0.0368
GN-Mrps9	GN-Gm32391	0.109018	2.19172e-08	5.174e-06	0.027704	0.00341556	9.46246e-05	0.00113852	0.01	0.004	0.004	0.006	0.004	0.0046
GN-Cab39	GN-Gm32391	0.132245	1.1336e-11	1.05755e-08	0.0341556	0.00341556	0.00011666	0.00151803	0	0	0	0	0	0
GN-Eif4e2	GN-Gm32391	0.100398	2.55487e-07	3.48003e-05	0.054649	0.00341556	0.000186657	0.00151803	0	0.004	0.004	0.004	0.004	0.0038
GN-Nck2	GN-Mpc2	0.101238	2.02767e-07	2.90873e-05	0.0387097	0.0125237	0.000484789	0.00265655	0	0.008	0.004	0.002	0.0036	0.0034
GN-Nrp2	GN-Mpc2	0.139524	7.94761e-13	1.09131e-09	0.0178368	0.0125237	0.000223383	0.00227704	0	0	0	0	0.0008	0.0004
GN-Ttll4	GN-Mpc2	0.102872	1.28715e-07	2.05828e-05	0.058444	0.0125237	0.000731937	0.00341556	0	0	0.002	0.002	0.002	0.002
GN-Gm41958	GN-Mpc2	0.108078	2.89119e-08	6.37739e-06	0.0129032	0.0125237	0.000161596	0.00151803	0.02	0.008	0.008	0.006	0.0048	0.0052
GN-Npas2	GN-Creg1	0.148913	2.10551e-14	4.68136e-11	0.00303605	0.0178368	5.41535e-05	0.00113852	0	0	0	0	0.0004	0.0004
GN-Slc9a2	GN-Creg1	0.113874	5.05331e-09	1.59883e-06	0.00227704	0.0178368	4.06151e-05	0.000759013	0.02	0.02	0.016	0.016	0.0156	0.0154
GN-Ttll4	GN-Creg1	0.100878	2.23951e-07	3.14093e-05	0.058444	0.0178368	0.00104246	0.00417457	0.01	0.004	0.002	0.001	0.0024	0.003
GN-Gm33176	GN-Cd247	0.172356	8.958e-19	5.14449e-15	0.00113852	0.00417457	4.75283e-06	0.000379507	0.01	0.02	0.024	0.016	0.0188	0.0222
GN-Rrs1	GN-Tada1	0.100191	2.70331e-07	3.63196e-05	0.00607211	0.0178368	0.000108307	0.00113852	0.01	0.012	0.008	0.007	0.0076	0.008
GN-Slc9a2	GN-Tada1	0.113874	5.05331e-09	1.59883e-06	0.00227704	0.0178368	4.06151e-05	0.000759013	0	0	0.004	0.006	0.0076	0.0086
GN-Fam132b	GN-Tada1	0.105733	5.71394e-08	1.08749e-05	0.0254269	0.0178368	0.000453536	0.00265655	0.01	0.004	0.004	0.003	0.0024	0.0024
GN-Nop58	GN-Tmco1	0.107765	3.1689e-08	6.8645e-06	0.116509	0.0322581	0.00375834	0.00986717	0	0	0.002	0.001	0.004	0.0044
GN-Bmpr2	GN-Tmco1	0.10227	1.52298e-07	2.34732e-05	0.026945	0.0322581	0.000869193	0.00379507	0	0	0.004	0.002	0.0028	0.0026
GN-Acsl3	GN-Tmco1	0.101247	2.02269e-07	2.9033e-05	0.0641366	0.0322581	0.00206892	0.00645161	0	0.004	0.01	0.008	0.006	0.0062
GN-Mettl18	GN-Tmco1	0.109768	1.75445e-08	4.33026e-06	0.00493359	0.0322581	0.000159148	0.00151803	0	0	0.004	0.002	0.0024	0.002
GN-Rbbp5	GN-Aldh9a1	0.10708	3.8705e-08	8.07101e-06	0.0406072	0.0478178	0.00194175	0.00645161	0.01	0.008	0.006	0.004	0.0032	0.0036
GN-Lipt1	GN-Rxrg	0.121531	4.41883e-10	2.24882e-07	0.0159393	0.00834915	0.000133079	0.00151803	0	0	0	0.002	0.0028	0.0024
GN-Gpr35	GN-Rxrg	0.100203	2.69474e-07	3.62558e-05	0.00607211	0.00834915	5.06969e-05	0.000759013	0.03	0.02	0.016	0.019	0.0196	0.021
GN-Nifk	GN-Rxrg	0.104419	8.31941e-08	1.46388e-05	0.056167	0.00834915	0.000468946	0.00265655	0	0.004	0.002	0.001	0.0012	0.0014
GN-Rrs1	GN-Lmx1a	0.115734	2.83525e-09	1.01405e-06	0.00607211	0.00645161	3.91749e-05	0.000759013	0.05	0.028	0.024	0.021	0.0192	0.0188
GN-Bmpr2	GN-Lmx1a	0.103687	1.02362e-07	1.72492e-05	0.026945	0.00645161	0.000173839	0.00151803	0.02	0.008	0.008	0.004	0.0044	0.0038
GN-Fam134a	GN-Lmx1a	0.14714	4.25234e-14	8.70957e-11	0.0148008	0.00645161	9.54888e-05	0.00151803	0	0	0	0	0	0.0004
GN-Pm20d1	GN-Lmx1a	0.114865	3.718e-09	1.2443e-06	0.0132827	0.00645161	8.5695e-05	0.00113852	0.01	0.008	0.008	0.005	0.004	0.0032
GN-Gulp1	GN-Olfml2b	0.104622	7.8536e-08	1.399e-05	0.0189753	0.00531309	0.000100818	0.00113852	0	0	0.006	0.004	0.006	0.0066
GN-Ccnyl1	GN-Olfml2b	0.112172	8.50881e-09	2.43215e-06	0.0288425	0.00531309	0.000153243	0.00151803	0	0	0	0.002	0.002	0.003
GN-Crocc2	GN-Olfml2b	0.108038	2.92521e-08	6.41444e-06	0.00834915	0.00531309	4.43598e-05	0.000759013	0.02	0.012	0.01	0.015	0.0152	0.017
GN-Plekha6	GN-Olfml2b	0.110872	1.26083e-08	3.32612e-06	0.00796964	0.00531309	4.23434e-05	0.000759013	0.02	0.02	0.016	0.016	0.016	0.0162
GN-Myog	GN-Olfml2b	0.152336	5.2937e-15	1.35772e-11	0.00113852	0.00531309	6.04906e-06	0.000379507	0.01	0.02	0.03	0.031	0.0296	0.0288
GN-Rgs8	GN-Mpz	0.10668	4.34682e-08	8.85435e-06	0.0056926	0.00796964	4.5368e-05	0.000759013	0.03	0.012	0.014	0.014	0.0164	0.0156
GN-Chit1	GN-Apoa2	0.112285	8.22121e-09	2.36686e-06	0.00341556	0.0121442	4.14793e-05	0.000759013	0	0	0.002	0.004	0.0048	0.0044
GN-LOC108167597	GN-Dedd	0.19692	5.07383e-24	6.95971e-20	0.00341556	0.0364326	0.000124438	0.00227704	0	0	0	0	0	0
GN-Elk4	GN-Dedd	0.101824	1.72419e-07	2.56156e-05	0.0368121	0.0364326	0.00134116	0.00493359	0.01	0.012	0.01	0.006	0.006	0.0048
GN-Cnot9	GN-Pfdn2	0.109949	1.66237e-08	4.1435e-06	0.0436433	0.0557875	0.00243475	0.00759013	0.01	0.008	0.006	0.003	0.002	0.0018
GN-Nucks1	GN-Pfdn2	0.115242	3.30642e-09	1.15263e-06	0.0933586	0.0557875	0.00520824	0.0129032	0.01	0.008	0.006	0.006	0.0048	0.0046
GN-Gm41958	GN-Pfdn2	0.118726	1.09806e-09	4.72189e-07	0.0129032	0.0557875	0.000719838	0.00379507	0	0	0	0.002	0.0016	0.0012
GN-Unc80	GN-Nectin4	0.101225	2.03493e-07	2.91699e-05	0.00493359	0.0216319	0.000106723	0.00113852	0.01	0.004	0.004	0.005	0.0032	0.0032
GN-Nmnat2	GN-Nectin4	0.130887	1.83291e-11	1.56895e-08	0.0151803	0.0216319	0.000328378	0.00265655	0	0	0	0	0	0
GN-Gm31636	GN-Usf1	0.118223	1.29e-09	5.37018e-07	0.00417457	0.0337761	0.000141001	0.00151803	0.01	0.004	0.002	0.002	0.0016	0.001
GN-Tmem169	GN-Usf1	0.104234	8.76711e-08	1.52458e-05	0.00303605	0.0337761	0.000102546	0.00113852	0.02	0.012	0.016	0.011	0.0088	0.0076
GN-Fam150a	GN-Tstd1	0.109667	1.80776e-08	4.42615e-06	0.00455408	0.00948767	4.32076e-05	0.000759013	0.03	0.02	0.018	0.019	0.0228	0.0196
GN-Lmbrd1	GN-Alyref2	0.163356	5.05509e-17	2.00054e-13	0.0136622	0.00151803	2.07396e-05	0.000759013	0	0	0.002	0.002	0.002	0.0016
GN-LOC108167597	GN-Alyref2	0.164796	2.68847e-17	1.11523e-13	0.00341556	0.00151803	5.18491e-06	0.000379507	0.01	0.024	0.024	0.024	0.024	0.022
GN-Tmem169	GN-Alyref2	0.175028	2.59663e-19	1.67863e-15	0.00303605	0.00151803	4.60881e-06	0.000379507	0.04	0.04	0.038	0.029	0.0228	0.0202
GN-Cdh20	GN-Alyref2	0.187365	6.72038e-22	6.54899e-18	0.00265655	0.00151803	4.03271e-06	0.000379507	0.02	0.032	0.036	0.035	0.026	0.0212
GN-Gm29376	GN-Alyref2	0.156129	1.1065e-15	3.28199e-12	0.00379507	0.00151803	5.76101e-06	0.000379507	0.02	0.024	0.03	0.027	0.0256	0.0232
GN-Nrp2	GN-Copa	0.105221	6.61763e-08	1.22082e-05	0.0178368	0.0322581	0.000575381	0.00303605	0	0	0.002	0.002	0.0012	0.0012
GN-Kifap3	GN-Copa	0.115257	3.29053e-09	1.14825e-06	0.00455408	0.0322581	0.000146906	0.00151803	0	0	0	0.002	0.0012	0.0016
GN-B4galt3	GN-Copa	0.105689	5.787e-08	1.09818e-05	0.0349146	0.0322581	0.00112628	0.00455408	0	0.004	0.002	0.002	0.0016	0.0014
GN-Gm33176	GN-Pex19	0.100124	2.75356e-07	3.68892e-05	0.00113852	0.0459203	5.22812e-05	0.000759013	0	0.008	0.014	0.017	0.018	0.02
GN-Alyref2	GN-Pex19	0.131159	1.66583e-11	1.44156e-08	0.00151803	0.0459203	6.97082e-05	0.00113852	0	0.004	0.002	0.001	0.002	0.002
GN-Gm28535	GN-Dcaf8	0.112727	7.18564e-09	2.1376e-06	0.0136622	0.0383302	0.000523676	0.00303605	0	0	0	0.001	0.0012	0.0012
GN-Aspm	GN-Dcaf8	0.105253	6.55794e-08	1.21112e-05	0.0614801	0.0383302	0.00235654	0.00721063	0	0.004	0.002	0.004	0.004	0.0032
GN-Lrrfip1	GN-Gm17224	0.117391	1.68134e-09	6.65633e-07	0.0311195	0.0125237	0.000389732	0.00265655	0	0	0	0.003	0.002	0.002
GN-2810025M15Rik	GN-Gm17224	0.100877	2.24012e-07	3.14103e-05	0.0144213	0.0125237	0.000180608	0.00151803	0.01	0.004	0.004	0.006	0.0076	0.0088
GN-Dnah7c	GN-Igsf8	0.106713	4.30635e-08	8.79598e-06	0.00227704	0.0436433	9.93775e-05	0.00113852	0	0	0	0.001	0.0032	0.003
GN-Dst	GN-Pigm	0.105241	6.58099e-08	1.21487e-05	0.056926	0.0413662	0.00235481	0.00721063	0	0	0.006	0.005	0.0048	0.0046
GN-Cflar	GN-Pigm	0.119748	7.90038e-10	3.5835e-07	0.0265655	0.0413662	0.00109891	0.00493359	0	0	0	0.001	0.0008	0.0004
GN-Platr22	GN-Pigm	0.139412	8.28763e-13	1.13431e-09	0.141935	0.0413662	0.00587134	0.0155598	0	0	0	0	0	0
GN-Tor1aip2	GN-Pigm	0.102059	1.61529e-07	2.4352e-05	0.10019	0.0413662	0.00414447	0.0102467	0.02	0.016	0.016	0.012	0.0136	0.0116
GN-Mrps14	GN-Pigm	0.119402	8.83355e-10	3.93471e-07	0.0337761	0.0413662	0.00139719	0.0056926	0	0	0	0	0	0.0002
GN-Platr22	GN-Igsf9	0.100336	2.59826e-07	3.52723e-05	0.141935	0.0648956	0.00921099	0.0178368	0.05	0.044	0.036	0.049	0.046	0.0428
GN-Npas2	GN-Cfap45	0.121927	3.87966e-10	2.00825e-07	0.00303605	0.0117647	3.57183e-05	0.000759013	0	0.004	0.01	0.008	0.0088	0.0096
GN-Gm33176	GN-Aim2	0.125206	1.30071e-10	8.16956e-08	0.00113852	0.0303605	3.45661e-05	0.000759013	0	0.004	0.008	0.005	0.0044	0.0046
GN-Cyp27a1	GN-Aim2	0.105306	6.45881e-08	1.19604e-05	0.00834915	0.0303605	0.000253485	0.00189753	0	0.004	0.002	0.002	0.0016	0.0026
GN-Tfcp2l1	GN-Aim2	0.100339	2.59652e-07	3.52509e-05	0.0626186	0.0303605	0.00190113	0.00607211	0.01	0.004	0.006	0.006	0.0064	0.0058
GN-Usf1	GN-Aim2	0.101598	1.83569e-07	2.68878e-05	0.0337761	0.0303605	0.00102546	0.00417457	0	0.004	0.002	0.004	0.0036	0.0034
GN-LOC108167597	GN-Spta1	0.118521	1.17248e-09	4.94909e-07	0.00341556	0.0110057	3.75906e-05	0.000759013	0	0	0	0	0	0.0008
GN-Cdh7	GN-Spta1	0.106006	5.28333e-08	1.02328e-05	0.00417457	0.0110057	4.59441e-05	0.000759013	0	0	0.004	0.004	0.002	0.0024
GN-Syt2	GN-Spta1	0.106006	5.28333e-08	1.02328e-05	0.00417457	0.0110057	4.59441e-05	0.000759013	0	0.004	0.002	0.001	0.0016	0.0016
GN-Lrrn2	GN-Fmn2	0.100878	2.23903e-07	3.14036e-05	0.0333966	0.0406072	0.00135614	0.00493359	0.01	0.004	0.002	0.002	0.002	0.0026
GN-Tpp2	GN-Exo1	0.107152	3.78996e-08	7.92707e-06	0.029981	0.0421252	0.00126296	0.00493359	0	0	0.002	0.001	0.002	0.0032
GN-Speg	GN-Sdccag8	0.108766	2.36096e-08	5.43221e-06	0.0201139	0.00796964	0.0001603	0.00151803	0	0.004	0.002	0.002	0.0044	0.005
GN-Scyl3	GN-Sdccag8	0.102117	1.5895e-07	2.40556e-05	0.0333966	0.00796964	0.000266159	0.00189753	0	0.004	0.004	0.004	0.0044	0.0054
GN-Gm41958	GN-Zbtb18	0.116569	2.18089e-09	8.16429e-07	0.0129032	0.0231499	0.000298708	0.00227704	0	0.004	0.002	0.003	0.0024	0.0018
GN-A830018L16Rik	GN-Cox20	0.102762	1.32763e-07	2.10945e-05	0.029222	0.0512334	0.00149714	0.00531309	0	0.004	0.006	0.004	0.004	0.003
GN-Wdr75	GN-Cox20	0.102696	1.35214e-07	2.13996e-05	0.0629981	0.0512334	0.00322761	0.00872865	0	0.008	0.006	0.007	0.0064	0.0056
GN-Ccnyl1	GN-Cox20	0.114227	4.53097e-09	1.46482e-06	0.0288425	0.0512334	0.0014777	0.0056926	0	0	0	0	0	0.0002
GN-Nifk	GN-Cox20	0.107786	3.14953e-08	6.82987e-06	0.056167	0.0512334	0.00287763	0.00834915	0	0.004	0.008	0.007	0.0048	0.0052
GN-Mrps14	GN-Cox20	0.128064	4.90472e-11	3.6503e-08	0.0337761	0.0512334	0.00173046	0.00683112	0	0	0	0	0	0
GN-Scyl3	GN-Cox20	0.110094	1.59177e-08	3.99766e-06	0.0333966	0.0512334	0.00171102	0.00607211	0	0	0	0	0.002	0.0016
GN-Igsf9	GN-Cox20	0.106484	4.6014e-08	9.26569e-06	0.0648956	0.0512334	0.00332482	0.00910816	0.01	0.004	0.006	0.004	0.0052	0.005
GN-Bivm	GN-Cnst	0.116981	1.91482e-09	7.42784e-07	0.0144213	0.0148008	0.000213445	0.00189753	0.01	0.004	0.002	0.002	0.002	0.0026
GN-Col4a3	GN-Cnst	0.107485	3.43985e-08	7.33265e-06	0.00303605	0.0148008	4.49359e-05	0.000759013	0.03	0.028	0.02	0.017	0.016	0.0146
GN-Panct2	GN-Cnst	0.105377	6.32967e-08	1.17612e-05	0.0235294	0.0148008	0.000348253	0.00227704	0	0.004	0.002	0.004	0.0052	0.0054
GN-Shcbp1l	GN-Sccpdh	0.109625	1.83059e-08	4.46899e-06	0.0056926	0.00759013	4.32076e-05	0.000759013	0	0.004	0.002	0.001	0.0036	0.0036
GN-Gigyf2	GN-Cdc42bpa	0.102569	1.4012e-07	2.19973e-05	0.0356736	0.0242884	0.000866456	0.00379507	0	0.004	0.004	0.004	0.002	0.0034
GN-Twist2	GN-Cdc42bpa	0.110543	1.39172e-08	3.59981e-06	0.00379507	0.0242884	9.21762e-05	0.00113852	0.01	0.008	0.006	0.004	0.006	0.0066
GN-Fam117b	GN-Parp1	0.103216	1.16864e-07	1.90574e-05	0.0212524	0.0705882	0.00150017	0.00531309	0	0.004	0.004	0.002	0.0032	0.0024
GN-Igfbp2	GN-Lin9	0.115121	3.43295e-09	1.18153e-06	0.100949	0.0368121	0.00371614	0.0102467	0	0	0.002	0.003	0.0036	0.0026
GN-Lrrfip1	GN-Lin9	0.104246	8.7373e-08	1.52042e-05	0.0311195	0.0368121	0.00114558	0.00455408	0	0	0	0	0.0028	0.0022
GN-Eif2d	GN-Acbd3	0.103367	1.12004e-07	1.84078e-05	0.0493359	0.0235294	0.00116084	0.00455408	0	0	0	0.001	0.002	0.002
GN-Creg1	GN-Acbd3	0.111494	1.04504e-08	2.86476e-06	0.0178368	0.0235294	0.00041969	0.00265655	0	0	0	0	0	0
GN-Zap70	GN-LOC102634584	0.144777	1.07204e-13	1.93196e-10	0.00759013	0.00341556	2.59246e-05	0.000759013	0.03	0.012	0.01	0.009	0.0084	0.0068
GN-9430016H08Rik	GN-LOC102634584	0.121882	3.93758e-10	2.03367e-07	0.0227704	0.00341556	7.77737e-05	0.00113852	0	0	0.004	0.004	0.0052	0.0058
GN-Gm39667	GN-LOC102634584	0.146916	4.64544e-14	9.03083e-11	0.00189753	0.00341556	6.48114e-06	0.000379507	0.02	0.036	0.026	0.029	0.032	0.031
GN-Aspm	GN-LOC102634584	0.147494	3.698e-14	7.65345e-11	0.0614801	0.00341556	0.000209989	0.00227704	0	0	0	0	0	0
GN-Kifap3	GN-LOC102634584	0.18926	2.59842e-22	2.83155e-18	0.00455408	0.00341556	1.55547e-05	0.000759013	0	0.004	0.002	0.003	0.0028	0.0026
GN-Des	GN-G370120E05Rik	0.101184	2.05812e-07	2.94393e-05	0.0121442	0.0148008	0.000179744	0.00151803	0.01	0.008	0.004	0.005	0.0052	0.0066
GN-AI597479	GN-Sde2	0.101879	1.6982e-07	2.53321e-05	0.0197343	0.0444023	0.00087625	0.00379507	0	0	0.004	0.004	0.0024	0.0024
GN-Imp4	GN-Tmem63a	0.104061	9.20968e-08	1.58577e-05	0.0523719	0.0220114	0.00115278	0.00455408	0	0	0.002	0.003	0.0016	0.0028
GN-Nrp2	GN-Tmem63a	0.11658	2.1733e-09	8.13855e-07	0.0178368	0.0220114	0.000392613	0.00265655	0	0	0.004	0.003	0.002	0.0018
GN-Ano7	GN-Tmem63a	0.105103	6.84624e-08	1.25299e-05	0.00455408	0.0220114	0.000100242	0.00113852	0.01	0.016	0.012	0.011	0.0112	0.009
GN-Vamp4	GN-9130409I23Rik	0.117443	1.65362e-09	6.56388e-07	0.0144213	0.00265655	3.83107e-05	0.000759013	0.01	0.004	0.008	0.009	0.0076	0.009
GN-Sulf1	GN-Cnih4	0.108484	2.56569e-08	5.81903e-06	0.0903226	0.0409867	0.00370203	0.00986717	0	0.008	0.006	0.008	0.006	0.0042
GN-Abi2	GN-Cnih4	0.106249	4.92518e-08	9.77761e-06	0.0273245	0.0409867	0.00111994	0.00455408	0	0	0.002	0.004	0.0036	0.0022
GN-Adam23	GN-Cnih4	0.11853	1.16911e-09	4.94344e-07	0.119545	0.0409867	0.00489974	0.0125237	0	0	0	0.001	0.0016	0.001
GN-Mff	GN-Cnih4	0.111741	9.69761e-09	2.69419e-06	0.0409867	0.0409867	0.00167991	0.00607211	0	0	0	0.001	0.0012	0.0012
GN-Cdk15	GN-Gm38664	0.110665	1.34157e-08	3.50179e-06	0.00303605	0.0140417	4.26315e-05	0.000759013	0	0	0.008	0.012	0.014	0.0148
GN-Gm32391	GN-Gm38664	0.10358	1.05508e-07	1.76713e-05	0.00341556	0.0140417	4.79604e-05	0.000759013	0	0.02	0.028	0.023	0.0204	0.019
GN-Rxrg	GN-Gm38664	0.130838	1.86535e-11	1.59439e-08	0.00834915	0.0140417	0.000117237	0.00151803	0	0.004	0.002	0.004	0.0024	0.0024
GN-Zdbf2	GN-Srp9	0.106774	4.2308e-08	8.67122e-06	0.0368121	0.026186	0.000963961	0.00417457	0	0	0	0.001	0.0004	0.0014
GN-Scyl3	GN-Srp9	0.101793	1.73924e-07	2.57936e-05	0.0333966	0.026186	0.000874522	0.00379507	0	0	0.002	0.003	0.0056	0.0048
GN-Olfml2b	GN-Trp53bp2	0.115837	2.74513e-09	9.89179e-07	0.00531309	0.0273245	0.000145177	0.00151803	0	0	0	0.001	0.002	0.0018
GN-Tmem169	GN-Susd4	0.103133	1.19633e-07	1.94223e-05	0.00303605	0.0159393	4.83925e-05	0.000759013	0.01	0.012	0.008	0.009	0.0092	0.009
GN-Zfand2b	GN-Susd4	0.12191	3.90119e-10	2.0177e-07	0.0125237	0.0159393	0.000199619	0.00189753	0	0	0.002	0.002	0.0012	0.0006
GN-Atg16l1	GN-Susd4	0.117727	1.51108e-09	6.11391e-07	0.0622391	0.0159393	0.000992046	0.00455408	0	0	0	0.003	0.0016	0.001
GN-Nme7	GN-Susd4	0.101311	1.98748e-07	2.86385e-05	0.0231499	0.0159393	0.000368993	0.00227704	0	0	0.002	0.002	0.0024	0.0018
GN-Unc50	GN-Tlr5	0.113212	6.19426e-09	1.89644e-06	0.0356736	0.0178368	0.000636304	0.00341556	0	0	0	0.001	0.0012	0.0008
GN-Plcl1	GN-Tlr5	0.113278	6.06957e-09	1.86418e-06	0.00493359	0.0178368	8.79995e-05	0.00113852	0	0	0	0.003	0.0036	0.0036
GN-Crocc2	GN-Tlr5	0.11368	5.36384e-09	1.68239e-06	0.00834915	0.0178368	0.000148922	0.00151803	0.01	0.008	0.01	0.007	0.006	0.0044
GN-Farp2	GN-Tlr5	0.113278	6.06957e-09	1.86418e-06	0.00493359	0.0178368	8.79995e-05	0.00113852	0	0	0.002	0.004	0.004	0.0042
GN-Mgat5	GN-Tlr5	0.113395	5.85636e-09	1.80868e-06	0.0174573	0.0178368	0.000311383	0.00227704	0	0	0	0.002	0.0024	0.0018
GN-Ptpn18	GN-Aida	0.114431	4.25403e-09	1.39128e-06	0.00872865	0.0254269	0.000221943	0.00189753	0	0	0	0	0	0.001
GN-Pdcl3	GN-Aida	0.101224	2.03569e-07	2.91729e-05	0.0189753	0.0254269	0.000482485	0.00265655	0.01	0.008	0.004	0.005	0.0036	0.0026
GN-Ormdl1	GN-Aida	0.101792	1.73976e-07	2.57982e-05	0.0144213	0.0254269	0.000366688	0.00227704	0	0	0	0.003	0.0028	0.0022
GN-Uchl5	GN-Aida	0.100367	2.57652e-07	3.50281e-05	0.0409867	0.0254269	0.00104217	0.00417457	0	0.004	0.006	0.005	0.0036	0.003
GN-Rnasel	GN-Aida	0.159147	3.10012e-16	1.09157e-12	0.00189753	0.0254269	4.82485e-05	0.00113852	0	0	0	0	0	0
GN-Rb1cc1	GN-Gm34102	0.128538	4.16343e-11	3.16838e-08	0.0201139	0.00910816	0.0001832	0.00189753	0	0	0	0	0.0012	0.0012
GN-Tpp2	GN-Gm34102	0.100269	2.64623e-07	3.57588e-05	0.029981	0.00910816	0.000273072	0.00189753	0.01	0.008	0.004	0.004	0.0032	0.0032
GN-9430016H08Rik	GN-Gm34102	0.172824	7.22123e-19	4.38717e-15	0.0227704	0.00910816	0.000207396	0.00265655	0	0	0	0	0	0
GN-Inha	GN-Gm34102	0.117707	1.52043e-09	6.13499e-07	0.00417457	0.00910816	3.80227e-05	0.000759013	0.01	0.012	0.008	0.012	0.0092	0.0108
GN-Tfcp2l1	GN-Gm34102	0.123617	2.21662e-10	1.28355e-07	0.0626186	0.00910816	0.00057034	0.00341556	0	0	0	0	0	0.0002
GN-Cdc42bpa	GN-Taf1a	0.106494	4.58757e-08	9.24245e-06	0.0242884	0.0398482	0.00096785	0.00417457	0	0.004	0.002	0.001	0.0016	0.0014
GN-Spats2l	GN-Dusp10	0.118872	1.04772e-09	4.54519e-07	0.0144213	0.0144213	0.000207973	0.00189753	0	0	0	0.002	0.0028	0.0016
GN-Cdh20	GN-Dusp10	0.117443	1.65362e-09	6.56388e-07	0.00265655	0.0144213	3.83107e-05	0.000759013	0	0	0.002	0.003	0.0044	0.0058
GN-Serpinb8	GN-Gm34451	0.108781	2.35116e-08	5.41533e-06	0.00303605	0.00379507	1.1522e-05	0.000379507	0.01	0.004	0.004	0.002	0.0016	0.0018
GN-Kcnt2	GN-Gm34451	0.109559	1.86662e-08	4.53867e-06	0.0246679	0.00379507	9.36164e-05	0.00113852	0	0.004	0.004	0.005	0.0048	0.0042
GN-Gm17224	GN-Gm34451	0.104052	9.23136e-08	1.58745e-05	0.0125237	0.00379507	4.75283e-05	0.000759013	0.03	0.028	0.026	0.029	0.0256	0.023
GN-Efhd1	GN-Rab3gap2	0.111094	1.17928e-08	3.16718e-06	0.0106262	0.0303605	0.000322617	0.00227704	0.01	0.004	0.002	0.001	0.0008	0.0006
GN-Panct2	GN-Rab3gap2	0.118455	1.1975e-09	5.03856e-07	0.0235294	0.0303605	0.000714365	0.00379507	0	0	0	0	0	0.0002
GN-Gm33176	GN-Bpnt1	0.121224	4.88704e-10	2.42856e-07	0.00113852	0.0322581	3.67264e-05	0.000759013	0	0	0.006	0.003	0.0044	0.0044
GN-Lmod1	GN-Bpnt1	0.100385	2.56356e-07	3.48889e-05	0.0056926	0.0322581	0.000183632	0.00151803	0.01	0.004	0.004	0.004	0.0052	0.0036
GN-Aim2	GN-Eprs	0.100714	2.34228e-07	3.25872e-05	0.0303605	0.0447818	0.0013596	0.00493359	0	0	0	0.006	0.0048	0.0042
GN-Dst	GN-Slc30a10	0.114373	4.33112e-09	1.41262e-06	0.056926	0.00910816	0.000518491	0.00303605	0	0.004	0.002	0.001	0.0012	0.0006
GN-Mff	GN-Slc30a10	0.101075	2.12122e-07	3.00984e-05	0.0409867	0.00910816	0.000373314	0.00227704	0.01	0.004	0.004	0.003	0.004	0.0044
GN-Daw1	GN-Slc30a10	0.150269	1.22268e-14	2.85814e-11	0.00265655	0.00910816	2.41962e-05	0.000759013	0	0	0	0.001	0.0008	0.0004
GN-D2hgdh	GN-Slc30a10	0.102515	1.42229e-07	2.2251e-05	0.0193548	0.00910816	0.000176287	0.00151803	0.02	0.008	0.004	0.005	0.0064	0.0056
GN-F5	GN-A430105J06Rik	0.104012	9.33682e-08	1.60063e-05	0.00417457	0.0113852	4.75283e-05	0.000759013	0	0.008	0.004	0.002	0.002	0.004
GN-Mgat5	GN-D1Pas1	0.104117	9.06492e-08	1.56557e-05	0.0174573	0.0265655	0.000463761	0.00265655	0	0	0.004	0.004	0.0032	0.0028
GN-Tmco1	GN-D1Pas1	0.103409	1.10706e-07	1.82457e-05	0.0322581	0.0265655	0.00085695	0.00379507	0	0.004	0.004	0.004	0.002	0.0026
GN-Aim2	GN-D1Pas1	0.108314	2.69765e-08	6.03765e-06	0.0303605	0.0265655	0.000806542	0.00379507	0	0	0	0.003	0.0024	0.0018
GN-Ube2f	GN-Esrrg	0.116498	2.2298e-09	8.30819e-07	0.0246679	0.00341556	8.42548e-05	0.00113852	0	0.004	0.008	0.007	0.0068	0.0054
GN-Rgs16	GN-Esrrg	0.115002	3.56289e-09	1.20161e-06	0.00303605	0.00341556	1.03698e-05	0.000379507	0	0	0	0.003	0.0052	0.0042
GN-Gm32391	GN-Esrrg	0.108065	2.90278e-08	6.38139e-06	0.00341556	0.00341556	1.1666e-05	0.000379507	0.04	0.032	0.042	0.046	0.0524	0.051
GN-Gm38664	GN-Esrrg	0.10358	1.05508e-07	1.76713e-05	0.0140417	0.00341556	4.79604e-05	0.000759013	0.04	0.032	0.03	0.021	0.0184	0.019
GN-Gm34102	GN-Esrrg	0.131328	1.56905e-11	1.40084e-08	0.00910816	0.00341556	3.11095e-05	0.000759013	0	0.004	0.002	0.001	0.0064	0.007
GN-Sccpdh	GN-Ptpn14	0.110359	1.47041e-08	3.76007e-06	0.00759013	0.0432638	0.000328378	0.00227704	0.01	0.004	0.002	0.003	0.0028	0.0018
GN-Creb1	GN-Angel2	0.124138	1.86218e-10	1.11036e-07	0.0417457	0.0318786	0.00133079	0.0056926	0	0	0	0	0.0004	0.0002
GN-Rpe	GN-Angel2	0.103714	1.01583e-07	1.7149e-05	0.0880455	0.0318786	0.00280676	0.00796964	0	0	0	0	0.0024	0.0034
GN-Csrp1	GN-Angel2	0.107769	3.16587e-08	6.85834e-06	0.0174573	0.0318786	0.000556514	0.00303605	0	0	0	0.003	0.0016	0.0018
GN-Aim2	GN-Angel2	0.106387	4.73275e-08	9.48173e-06	0.0303605	0.0318786	0.00096785	0.00417457	0	0.004	0.002	0.004	0.0016	0.002
GN-Fam150a	GN-A230020J21Rik	0.14214	2.95646e-13	4.65519e-10	0.00455408	0.00151803	6.91321e-06	0.000379507	0.03	0.056	0.048	0.041	0.0308	0.0292
GN-Gm33176	GN-A230020J21Rik	0.287743	2.2709e-49	3.97787e-44	0.00113852	0.00151803	1.7283e-06	0.000379507	0.01	0.008	0.008	0.009	0.0072	0.0072
GN-Spag16	GN-A230020J21Rik	0.189623	2.16366e-22	2.41279e-18	0.0102467	0.00151803	1.55547e-05	0.000759013	0	0	0.002	0.004	0.0024	0.0016
GN-Clasp1	GN-A230020J21Rik	0.1039	9.63906e-08	1.64185e-05	0.0318786	0.00151803	4.83925e-05	0.000759013	0.02	0.008	0.01	0.011	0.012	0.0118
GN-Yod1	GN-A230020J21Rik	0.113913	4.99268e-09	1.585e-06	0.026945	0.00151803	4.09032e-05	0.000759013	0	0.004	0.004	0.013	0.0128	0.0122
GN-Pigc	GN-A230020J21Rik	0.106135	5.09005e-08	1.00139e-05	0.00796964	0.00151803	1.20981e-05	0.000379507	0.03	0.036	0.036	0.042	0.0464	0.0488
GN-Kcnj10	GN-A230020J21Rik	0.122429	3.28803e-10	1.74809e-07	0.00607211	0.00151803	9.21762e-06	0.000379507	0.02	0.024	0.024	0.033	0.0412	0.0386
GN-Trp53bp2	GN-A230020J21Rik	0.113051	6.50843e-09	1.97758e-06	0.0273245	0.00151803	4.14793e-05	0.000759013	0	0	0.004	0.006	0.0064	0.0066
GN-Mcmdc2	GN-Spata45	0.139134	9.19443e-13	1.23053e-09	0.00379507	0.00189753	7.20126e-06	0.000379507	0.03	0.024	0.038	0.04	0.04	0.0366
GN-A830018L16Rik	GN-Spata45	0.147761	3.32753e-14	6.95261e-11	0.029222	0.00189753	5.54497e-05	0.00113852	0	0	0	0	0	0
GN-Arhgef4	GN-Spata45	0.115633	2.926e-09	1.04167e-06	0.0208729	0.00189753	3.9607e-05	0.000759013	0	0	0.002	0.005	0.008	0.0088
GN-Arid5a	GN-Spata45	0.162572	7.11126e-17	2.731e-13	0.0110057	0.00189753	2.08837e-05	0.000759013	0	0	0	0.001	0.0004	0.0006
GN-Fam132b	GN-Spata45	0.10375	1.00545e-07	1.69984e-05	0.0254269	0.00189753	4.82485e-05	0.000759013	0	0.004	0.008	0.011	0.0068	0.0112
GN-Cdh20	GN-Spata45	0.167166	9.40328e-18	4.51081e-14	0.00265655	0.00189753	5.04089e-06	0.000379507	0.02	0.032	0.026	0.025	0.0252	0.0222
GN-3110009E18Rik	GN-Spata45	0.133709	6.71459e-12	6.87033e-09	0.0159393	0.00189753	3.02453e-05	0.000759013	0.02	0.012	0.01	0.008	0.0076	0.009
GN-Kifap3	GN-Spata45	0.126568	8.19209e-11	5.52568e-08	0.00455408	0.00189753	8.64152e-06	0.000379507	0.03	0.024	0.036	0.044	0.0384	0.039
GN-A230020J21Rik	GN-Spata45	0.222289	3.70142e-30	1.16082e-25	0.00151803	0.00189753	2.88051e-06	0.000379507	0.02	0.008	0.008	0.007	0.0104	0.013
GN-Mrps14	GN-Nsl1	0.129188	3.32301e-11	2.61063e-08	0.0337761	0.055408	0.00187146	0.00721063	0	0	0	0	0	0
GN-Taf1a	GN-Nsl1	0.103314	1.13687e-07	1.86539e-05	0.0398482	0.055408	0.00220791	0.00683112	0	0	0.002	0.004	0.0044	0.004
GN-Tada1	GN-Batf3	0.10512	6.81202e-08	1.24817e-05	0.0178368	0.00948767	0.00016923	0.00151803	0	0	0	0.001	0.0008	0.0014
GN-A830018L16Rik	GN-Tmem206	0.102142	1.57813e-07	2.39262e-05	0.029222	0.0163188	0.000476868	0.00265655	0	0.008	0.004	0.004	0.0016	0.0014
GN-Cab39	GN-Tmem206	0.124204	1.82187e-10	1.08992e-07	0.0341556	0.0163188	0.000557378	0.00341556	0	0	0	0	0.0004	0.0002
GN-Pcmtd1	GN-Ints7	0.100873	2.24205e-07	3.14297e-05	0.0667932	0.0311195	0.00207857	0.00645161	0	0	0.006	0.005	0.0044	0.0048
GN-Bmpr2	GN-Ints7	0.105154	6.74647e-08	1.23839e-05	0.026945	0.0311195	0.000838515	0.00379507	0	0	0.004	0.004	0.0024	0.0022
GN-Abi2	GN-Ints7	0.104024	9.30442e-08	1.59794e-05	0.0273245	0.0311195	0.000850325	0.00379507	0	0	0.002	0.001	0.0032	0.0026
GN-Ing5	GN-Ints7	0.101543	1.86379e-07	2.7197e-05	0.0432638	0.0311195	0.00134635	0.00493359	0	0	0	0.001	0.0024	0.0028
GN-Phlpp1	GN-Ints7	0.111134	1.16491e-08	3.1343e-06	0.0250474	0.0311195	0.000779465	0.00379507	0	0	0	0.002	0.0016	0.0018
GN-Bmpr2	GN-Nek2	0.114516	4.14292e-09	1.36285e-06	0.026945	0.0671727	0.00180997	0.00645161	0	0	0	0.001	0.0008	0.0012
GN-Xrcc5	GN-Nek2	0.106241	4.93665e-08	9.79857e-06	0.0724858	0.0671727	0.00486906	0.0117647	0	0	0.002	0.008	0.0092	0.0092
GN-Fam72a	GN-Nek2	0.110995	1.21493e-08	3.22762e-06	0.0204934	0.0671727	0.00137659	0.00531309	0	0	0	0	0.0012	0.0016
GN-Slc19a2	GN-Nek2	0.105652	5.84962e-08	1.10818e-05	0.0762808	0.0671727	0.00512399	0.0121442	0.01	0.012	0.014	0.016	0.0112	0.0098
GN-Copa	GN-Nek2	0.10546	6.18091e-08	1.15816e-05	0.0322581	0.0671727	0.00216686	0.00683112	0	0.004	0.004	0.003	0.0044	0.0038
GN-A830018L16Rik	GN-Slc30a1	0.102643	1.37258e-07	2.16565e-05	0.029222	0.0296015	0.000865016	0.00379507	0	0.004	0.004	0.005	0.0028	0.003
GN-Shcbp1l	GN-Slc30a1	0.105835	5.54873e-08	1.06198e-05	0.0056926	0.0296015	0.00016851	0.00151803	0	0	0.002	0.001	0.0008	0.0006
GN-Gm39667	GN-Gm39742	0.139134	9.19443e-13	1.23053e-09	0.00189753	0.00379507	7.20126e-06	0.000379507	0.03	0.028	0.034	0.034	0.0364	0.0338
GN-Kifap3	GN-Gm39742	0.179165	3.68305e-20	2.67963e-16	0.00455408	0.00379507	1.7283e-05	0.000759013	0	0	0	0.002	0.0016	0.002
GN-Gm17224	GN-Gm39742	0.104052	9.23136e-08	1.58745e-05	0.0125237	0.00379507	4.75283e-05	0.000759013	0.02	0.02	0.02	0.016	0.0156	0.017
GN-A230020J21Rik	GN-Gm39742	0.156129	1.1065e-15	3.28199e-12	0.00151803	0.00379507	5.76101e-06	0.000379507	0	0.028	0.02	0.022	0.0256	0.0282
GN-Spata45	GN-Gm39742	0.139134	9.19443e-13	1.23053e-09	0.00189753	0.00379507	7.20126e-06	0.000379507	0.03	0.032	0.03	0.032	0.0344	0.0348
GN-Gm29376	GN-Gm10516	0.130001	2.50236e-11	2.04434e-08	0.00379507	0.00834915	3.16856e-05	0.000759013	0.02	0.02	0.016	0.01	0.0092	0.0098
GN-Fzd7	GN-Kcnh1	0.101842	1.71567e-07	2.55091e-05	0.0834915	0.00455408	0.000380227	0.00227704	0	0	0	0.001	0.0016	0.0028
GN-Celrr	GN-Kcnh1	0.112177	8.49591e-09	2.42909e-06	0.00910816	0.00455408	4.14793e-05	0.000759013	0.02	0.024	0.02	0.015	0.016	0.0164
GN-Gm39623	GN-Gm15867	0.152219	5.55056e-15	1.38094e-11	0.00227704	0.00265655	6.04906e-06	0.000379507	0.04	0.048	0.038	0.031	0.0324	0.029
GN-Mars2	GN-Gm15867	0.14176	3.41621e-13	5.18778e-10	0.0390892	0.00265655	0.000103842	0.00151803	0	0	0.004	0.003	0.0012	0.001
GN-Cdh7	GN-Gm15867	0.11101	1.20956e-08	3.21429e-06	0.00417457	0.00265655	1.10899e-05	0.000379507	0.05	0.04	0.054	0.049	0.0428	0.0488
GN-LOC102634584	GN-Gm15867	0.12335	2.42231e-10	1.35985e-07	0.00341556	0.00265655	9.07359e-06	0.000379507	0.08	0.08	0.068	0.046	0.048	0.0458
GN-Wnt6	GN-A130010J15Rik	0.107652	3.27575e-08	7.04624e-06	0.00721063	0.0132827	9.57768e-05	0.00113852	0.02	0.012	0.02	0.014	0.0084	0.009
GN-C1ql2	GN-A130010J15Rik	0.100665	2.37403e-07	3.28767e-05	0.00379507	0.0132827	5.04089e-05	0.000759013	0.01	0.016	0.022	0.025	0.0208	0.0198
GN-Ndufb3	GN-Plxna2	0.117118	1.83331e-09	7.16515e-07	0.0216319	0.00986717	0.000213445	0.00189753	0	0.004	0.006	0.004	0.0032	0.0026
GN-Phlpp1	GN-Plxna2	0.106849	4.13982e-08	8.52682e-06	0.0250474	0.00986717	0.000247147	0.00189753	0.01	0.004	0.002	0.004	0.004	0.0028
GN-Lamb3	GN-Plxna2	0.107298	3.6321e-08	7.65635e-06	0.00455408	0.00986717	4.49359e-05	0.000759013	0.03	0.024	0.016	0.014	0.0144	0.0162
GN-Rnpepl1	GN-Cd34	0.112205	8.42376e-09	2.41424e-06	0.027704	0.00151803	4.20554e-05	0.000759013	0	0.012	0.012	0.01	0.006	0.005
GN-Syt2	GN-Cd34	0.148662	2.32699e-14	4.97559e-11	0.00417457	0.00151803	6.33711e-06	0.000379507	0.02	0.02	0.03	0.031	0.0368	0.0328
GN-Lmod1	GN-Cd34	0.126617	8.05802e-11	5.51224e-08	0.0056926	0.00151803	8.64152e-06	0.000379507	0.03	0.028	0.026	0.036	0.0372	0.0414
GN-A830018L16Rik	GN-Xkr4	0.104357	8.46761e-08	1.48455e-05	0.029222	0.0242884	0.000709757	0.00341556	0	0	0.002	0.004	0.002	0.0012
GN-Nck2	GN-Xkr4	0.147256	4.06308e-14	8.34938e-11	0.0387097	0.0242884	0.000940197	0.00531309	0	0	0	0	0	0
GN-Cyp20a1	GN-Xkr4	0.120987	5.28087e-10	2.59746e-07	0.0193548	0.0242884	0.000470099	0.00303605	0	0	0	0.001	0.0012	0.0008
GN-Stk16	GN-Xkr4	0.102652	1.36901e-07	2.16066e-05	0.0417457	0.0242884	0.00101394	0.00417457	0	0	0	0	0.0016	0.0022
GN-Fbxo36	GN-Xkr4	0.111907	9.2218e-09	2.59516e-06	0.0265655	0.0242884	0.000645233	0.00341556	0	0	0	0.003	0.0016	0.0012
GN-Dis3l2	GN-Xkr4	0.103219	1.16795e-07	1.90491e-05	0.0242884	0.0242884	0.000589928	0.00303605	0	0.004	0.004	0.003	0.0032	0.002
GN-Ppp1r15b	GN-Xkr4	0.1097	1.79002e-08	4.39433e-06	0.0785579	0.0242884	0.00190805	0.00645161	0	0.004	0.002	0.001	0.0008	0.0014
GN-Mrps14	GN-Xkr4	0.120611	5.9702e-10	2.86871e-07	0.0337761	0.0242884	0.000820368	0.00417457	0	0	0	0	0	0.0006
GN-Dedd	GN-Xkr4	0.114053	4.78152e-09	1.52954e-06	0.0364326	0.0242884	0.000884891	0.00417457	0	0	0	0	0.0012	0.0008
GN-Gm34102	GN-Xkr4	0.140571	5.36084e-13	7.71466e-10	0.00910816	0.0242884	0.000221223	0.00227704	0	0	0	0	0	0
GN-Ccnyl1	GN-Mrpl15	0.102326	1.49933e-07	2.31961e-05	0.0288425	0.0777989	0.00224391	0.00683112	0	0.004	0.006	0.004	0.0044	0.0044
GN-Rpe	GN-Mrpl15	0.104756	7.55929e-08	1.35605e-05	0.0880455	0.0777989	0.00684984	0.0148008	0.02	0.008	0.01	0.02	0.0232	0.0214
GN-Ccnt2	GN-Mrpl15	0.103987	9.40251e-08	1.61036e-05	0.0982922	0.0777989	0.00764702	0.0159393	0.03	0.028	0.024	0.027	0.0288	0.025
GN-Cnnm4	GN-Sntg1	0.118048	1.36387e-09	5.63094e-07	0.0166983	0.00227704	3.80227e-05	0.000759013	0.01	0.004	0.006	0.009	0.0096	0.0106
GN-Slc9a2	GN-Sntg1	0.164765	2.7259e-17	1.11523e-13	0.00227704	0.00227704	5.18491e-06	0.000379507	0.05	0.032	0.022	0.021	0.0256	0.0232
GN-D2hgdh	GN-Sntg1	0.108875	2.28623e-08	5.33772e-06	0.0193548	0.00227704	4.40717e-05	0.000759013	0.03	0.016	0.01	0.012	0.0128	0.0156
GN-Tmem206	GN-Sntg1	0.119533	8.4675e-10	3.79499e-07	0.0163188	0.00227704	3.71585e-05	0.000759013	0	0	0.002	0.003	0.002	0.0022
GN-Gm26901	GN-Sntg1	0.147595	3.55289e-14	7.37675e-11	0.0110057	0.00227704	2.50604e-05	0.000759013	0	0.008	0.006	0.005	0.0052	0.0058
GN-Slc9a2	GN-Mybl1	0.11007	1.60301e-08	4.01793e-06	0.00227704	0.0189753	4.32076e-05	0.000759013	0.02	0.016	0.014	0.012	0.012	0.0112
GN-Gulp1	GN-Mybl1	0.123366	2.41013e-10	1.35985e-07	0.0189753	0.0189753	0.000360063	0.00265655	0	0	0	0	0.0008	0.0006
GN-9430016H08Rik	GN-Mybl1	0.127944	5.11196e-11	3.78304e-08	0.0227704	0.0189753	0.000432076	0.00303605	0	0	0	0	0	0
GN-Ankzf1	GN-Mybl1	0.104958	7.13523e-08	1.29466e-05	0.0371917	0.0189753	0.000705724	0.00341556	0	0	0.002	0.001	0.0008	0.0022
GN-Dusp28	GN-Mybl1	0.100899	2.22615e-07	3.12677e-05	0.00265655	0.0189753	5.04089e-05	0.000759013	0.02	0.02	0.024	0.017	0.0176	0.0202
GN-Pex19	GN-Mybl1	0.115667	2.89526e-09	1.03223e-06	0.0459203	0.0189753	0.000871353	0.00417457	0.01	0.004	0.004	0.002	0.002	0.0014
GN-Cox5b	GN-Tcf24	0.117985	1.39191e-09	5.72817e-07	0.0201139	0.00189753	3.81667e-05	0.000759013	0	0	0	0	0.0008	0.0006
GN-Mrpl30	GN-Tcf24	0.108294	2.7139e-08	6.06278e-06	0.0235294	0.00189753	4.46478e-05	0.000759013	0	0.004	0.006	0.006	0.0052	0.0056
GN-Unc80	GN-Tcf24	0.12139	4.6284e-10	2.32324e-07	0.00493359	0.00189753	9.36164e-06	0.000379507	0.01	0.052	0.044	0.045	0.044	0.0426
GN-Fbxo36	GN-Tcf24	0.101253	2.01917e-07	2.899e-05	0.0265655	0.00189753	5.04089e-05	0.000759013	0.02	0.024	0.016	0.02	0.016	0.0164
GN-Ube2f	GN-Tcf24	0.105507	6.09818e-08	1.14606e-05	0.0246679	0.00189753	4.68082e-05	0.000759013	0.01	0.008	0.014	0.016	0.0144	0.0136
GN-Fam129a	GN-Tcf24	0.116793	2.03185e-09	7.79574e-07	0.0204934	0.00189753	3.88868e-05	0.000759013	0	0.008	0.006	0.007	0.0072	0.0082
GN-4930523C07Rik	GN-Tcf24	0.139134	9.19443e-13	1.23053e-09	0.00379507	0.00189753	7.20126e-06	0.000379507	0.05	0.044	0.034	0.035	0.0384	0.036
GN-Gm36904	GN-Tcf24	0.116769	2.04732e-09	7.79714e-07	0.00531309	0.00189753	1.00818e-05	0.000379507	0	0.028	0.038	0.049	0.0488	0.047
GN-LOC108167597	GN-Ppp1r42	0.133674	6.79928e-12	6.87033e-09	0.00341556	0.00227704	7.77737e-06	0.000379507	0.04	0.036	0.04	0.04	0.0336	0.033
GN-Nuak2	GN-Ppp1r42	0.135639	3.33916e-12	3.75894e-09	0.0129032	0.00227704	2.93812e-05	0.000759013	0	0.008	0.008	0.006	0.008	0.0076
GN-Spta1	GN-Ppp1r42	0.147595	3.55289e-14	7.37675e-11	0.0110057	0.00227704	2.50604e-05	0.000759013	0	0	0	0	0	0.0002
GN-Lamb3	GN-Ppp1r42	0.115024	3.53861e-09	1.20161e-06	0.00455408	0.00227704	1.03698e-05	0.000379507	0.04	0.048	0.054	0.049	0.0476	0.047
GN-9430016H08Rik	GN-Arfgef1	0.100294	2.62857e-07	3.55684e-05	0.0227704	0.026945	0.000613548	0.00303605	0	0	0.006	0.006	0.0036	0.0034
GN-Bok	GN-Arfgef1	0.104142	9.00083e-08	1.5575e-05	0.0216319	0.026945	0.00058287	0.00303605	0.01	0.004	0.004	0.003	0.0016	0.0024
GN-Plcl1	GN-Slco5a1	0.113278	6.06957e-09	1.86418e-06	0.00493359	0.0178368	8.79995e-05	0.00113852	0.01	0.008	0.004	0.007	0.0052	0.0054
GN-Gm19705	GN-Slco5a1	0.104341	8.50662e-08	1.49045e-05	0.0326376	0.0178368	0.00058215	0.00303605	0	0	0	0	0.0008	0.0014
GN-BC026585	GN-Gm39592	0.115968	2.63443e-09	9.57682e-07	0.0102467	0.0140417	0.000143881	0.00151803	0.01	0.004	0.002	0.005	0.0028	0.0016
GN-Spta1	GN-Gm39592	0.141988	3.13321e-13	4.81101e-10	0.0110057	0.0140417	0.000154539	0.00189753	0	0	0	0	0	0
GN-Tlr5	GN-Gm39592	0.10576	5.6698e-08	1.08129e-05	0.0178368	0.0140417	0.00025046	0.00189753	0	0	0.002	0.003	0.002	0.0018
GN-Sgk3	GN-Ncoa2	0.101457	1.90855e-07	2.77304e-05	0.00948767	0.0390892	0.000370865	0.00227704	0	0.004	0.002	0.003	0.004	0.0034
GN-Rpe	GN-Ncoa2	0.117004	1.90078e-09	7.38519e-07	0.0880455	0.0390892	0.00344163	0.00986717	0	0	0	0	0.0004	0.0012
GN-Tmem169	GN-Ncoa2	0.131239	1.61936e-11	1.42312e-08	0.00303605	0.0390892	0.000118677	0.00151803	0	0	0	0	0	0
GN-Arpc2	GN-Ncoa2	0.116332	2.3493e-09	8.69185e-07	0.0409867	0.0390892	0.00160214	0.00607211	0	0	0	0	0.0004	0.0006
GN-Csrp1	GN-Ncoa2	0.107679	3.24974e-08	7.00772e-06	0.0174573	0.0390892	0.000682392	0.00341556	0	0	0.004	0.002	0.002	0.0018
GN-Rfwd2	GN-Ncoa2	0.11361	5.48191e-09	1.71357e-06	0.0227704	0.0390892	0.000890076	0.00417457	0	0	0	0.001	0.0008	0.0006
GN-Spats2l	GN-Tram1	0.102355	1.4873e-07	2.3034e-05	0.0144213	0.0330171	0.000476148	0.00265655	0	0	0	0.003	0.0012	0.0014
GN-LOC108167597	GN-Lactb2	0.108307	2.70359e-08	6.04785e-06	0.00341556	0.0481973	0.000164621	0.00151803	0	0.004	0.004	0.002	0.0024	0.002
GN-D2hgdh	GN-Lactb2	0.10986	1.70678e-08	4.23622e-06	0.0193548	0.0481973	0.000932852	0.00417457	0	0	0.002	0.001	0.0004	0.001
GN-Lmx1a	GN-Lactb2	0.136785	2.19501e-12	2.61942e-09	0.00645161	0.0481973	0.000310951	0.00265655	0	0	0	0	0	0
GN-Esrrg	GN-Eya1	0.134366	5.30002e-12	5.64648e-09	0.00341556	0.00872865	2.98132e-05	0.000759013	0	0.004	0.008	0.008	0.0084	0.0076
GN-Gm39623	GN-Trpa1	0.133674	6.79928e-12	6.87033e-09	0.00227704	0.00341556	7.77737e-06	0.000379507	0.05	0.032	0.04	0.04	0.0428	0.0394
GN-Stx6	GN-Trpa1	0.100457	2.51336e-07	3.43823e-05	0.0318786	0.00341556	0.000108883	0.00113852	0.01	0.008	0.012	0.011	0.0096	0.01
GN-Lad1	GN-Sbspon	0.114529	4.12684e-09	1.35838e-06	0.0189753	0.00455408	8.64152e-05	0.00113852	0	0	0.002	0.005	0.004	0.0046
GN-Gm32391	GN-Sbspon	0.18926	2.59842e-22	2.83155e-18	0.00341556	0.00455408	1.55547e-05	0.000759013	0	0	0.002	0.001	0.0028	0.0024
GN-1700001G17Rik	GN-4930444P10Rik	0.122429	3.28803e-10	1.74809e-07	0.00151803	0.00607211	9.21762e-06	0.000379507	0.04	0.044	0.036	0.042	0.0428	0.0444
GN-Stradb	GN-4930444P10Rik	0.102875	1.28625e-07	2.05722e-05	0.00796964	0.00607211	4.83925e-05	0.000759013	0.03	0.016	0.022	0.021	0.0192	0.0188
GN-Wnt6	GN-4930444P10Rik	0.108814	2.3283e-08	5.39672e-06	0.00721063	0.00607211	4.37837e-05	0.000759013	0.01	0.008	0.008	0.013	0.016	0.0172
GN-1700066M21Rik	GN-Stau2	0.121363	4.66927e-10	2.33802e-07	0.0102467	0.00759013	7.77737e-05	0.00113852	0	0	0	0.001	0.0004	0.0004
GN-Lin9	GN-Stau2	0.122235	3.50593e-10	1.84168e-07	0.0368121	0.00759013	0.000279409	0.00227704	0	0	0	0.001	0.0004	0.0002
GN-A830018L16Rik	GN-Ube2w	0.100798	2.28876e-07	3.19636e-05	0.029222	0.0254269	0.000743026	0.00341556	0	0	0	0.003	0.0024	0.0018
GN-Atic	GN-Ube2w	0.109687	1.7969e-08	4.40745e-06	0.0679317	0.0254269	0.0017273	0.00607211	0	0	0	0.001	0.0016	0.0014
GN-B3gnt7	GN-Ube2w	0.100248	2.66141e-07	3.59275e-05	0.0538899	0.0254269	0.00137026	0.00493359	0	0	0.002	0.004	0.0028	0.0036
GN-Syt2	GN-Ube2w	0.101715	1.77712e-07	2.62383e-05	0.00417457	0.0254269	0.000106147	0.00113852	0.01	0.008	0.008	0.009	0.0064	0.006
GN-Arpc5	GN-Ube2w	0.105913	5.42673e-08	1.04481e-05	0.0223909	0.0254269	0.000569332	0.00303605	0	0	0.002	0.002	0.0036	0.003
GN-Sulf1	GN-Tceb1	0.111013	1.2084e-08	3.21429e-06	0.0903226	0.0447818	0.00404481	0.0106262	0	0.004	0.004	0.004	0.0048	0.0042
GN-Ccnyl1	GN-Tceb1	0.138105	1.34858e-12	1.73065e-09	0.0288425	0.0447818	0.00129162	0.00607211	0	0	0	0	0	0
GN-Spag16	GN-Tceb1	0.123734	2.13161e-10	1.24159e-07	0.0102467	0.0447818	0.000458865	0.00303605	0	0	0	0	0.0004	0.0004
GN-Cnot9	GN-Tceb1	0.115413	3.13411e-09	1.10147e-06	0.0436433	0.0447818	0.00195442	0.00683112	0	0	0.002	0.003	0.0016	0.0014
GN-Pcmtd1	GN-Jph1	0.110127	1.576e-08	3.96328e-06	0.0667932	0.0481973	0.00321925	0.00910816	0.01	0.004	0.002	0.003	0.0032	0.0038
GN-Gulp1	GN-Jph1	0.111558	1.02519e-08	2.82178e-06	0.0189753	0.0481973	0.000914561	0.00417457	0	0.004	0.002	0.001	0.0012	0.0014
GN-9430016H08Rik	GN-Jph1	0.131945	1.26111e-11	1.15986e-08	0.0227704	0.0481973	0.00109747	0.00531309	0	0	0	0	0.0004	0.0002
GN-Nrp2	GN-Jph1	0.103545	1.06544e-07	1.77607e-05	0.0178368	0.0481973	0.000859687	0.00379507	0.01	0.004	0.006	0.003	0.0016	0.0024
GN-Arpc2	GN-Jph1	0.105411	6.26751e-08	1.16924e-05	0.0409867	0.0481973	0.00197545	0.00645161	0	0	0.004	0.003	0.0028	0.0026
GN-Cox20	GN-Jph1	0.116479	2.24343e-09	8.35344e-07	0.0512334	0.0481973	0.00246931	0.00796964	0	0	0	0.001	0.0008	0.0008
GN-Sulf1	GN-Mcm3	0.117509	1.61931e-09	6.45473e-07	0.0903226	0.0960152	0.00867234	0.0185958	0.02	0.012	0.01	0.01	0.0128	0.0104
GN-Bmpr2	GN-Mcm3	0.112831	6.96152e-09	2.09289e-06	0.026945	0.0960152	0.00258713	0.00796964	0	0	0	0	0.0008	0.0004
GN-Ttll4	GN-Mcm3	0.100017	2.83515e-07	3.77844e-05	0.058444	0.0960152	0.00561151	0.0125237	0.02	0.02	0.016	0.021	0.018	0.0192
GN-Uchl5	GN-Mcm3	0.101556	1.85732e-07	2.71244e-05	0.0409867	0.0960152	0.00393535	0.00986717	0.01	0.012	0.008	0.008	0.01	0.0116
GN-Tor1aip2	GN-Mcm3	0.101473	1.9004e-07	2.763e-05	0.10019	0.0960152	0.00961974	0.0185958	0.06	0.036	0.048	0.043	0.0492	0.0558
GN-Ints7	GN-Mcm3	0.119637	8.18916e-10	3.69282e-07	0.0311195	0.0960152	0.00298795	0.00910816	0	0	0	0	0.0004	0.0004
GN-Serpinb8	GN-Gm28836	0.103413	1.10574e-07	1.82376e-05	0.00303605	0.00417457	1.26742e-05	0.000379507	0.01	0.004	0.002	0.003	0.0032	0.0028
GN-Sulf1	GN-Kcnq5	0.101734	1.76795e-07	2.61315e-05	0.0903226	0.0189753	0.0017139	0.0056926	0.01	0.008	0.006	0.004	0.0032	0.003
GN-Il18r1	GN-Kcnq5	0.11007	1.60301e-08	4.01793e-06	0.00227704	0.0189753	4.32076e-05	0.000759013	0	0.004	0.012	0.013	0.0144	0.0144
GN-Zfand2b	GN-Kcnq5	0.109399	1.95747e-08	4.71367e-06	0.0125237	0.0189753	0.000237642	0.00189753	0	0	0	0.002	0.0016	0.0016
GN-Edem3	GN-Kcnq5	0.100259	2.65358e-07	3.58347e-05	0.0197343	0.0189753	0.000374466	0.00227704	0	0	0.006	0.006	0.008	0.0066
GN-Alyref2	GN-Kcnq5	0.137468	1.70684e-12	2.09206e-09	0.00151803	0.0189753	2.88051e-05	0.000759013	0	0	0.002	0.004	0.0048	0.0046
GN-Gm10516	GN-Kcnq5	0.109516	1.89111e-08	4.58316e-06	0.00834915	0.0189753	0.000158428	0.00151803	0	0	0	0.001	0.0024	0.0032
GN-Ly96	GN-Rims1	0.141065	4.44846e-13	6.5938e-10	0.00796964	0.00341556	2.72208e-05	0.000759013	0.01	0.004	0.006	0.004	0.0044	0.0056
GN-Arid5a	GN-Rims1	0.118521	1.17248e-09	4.94909e-07	0.0110057	0.00341556	3.75906e-05	0.000759013	0	0	0	0.001	0.0016	0.0012
GN-Spats2l	GN-Rims1	0.102041	1.62335e-07	2.44191e-05	0.0144213	0.00341556	4.92566e-05	0.000759013	0.02	0.02	0.024	0.021	0.0172	0.0188
GN-Cdh20	GN-Rims1	0.12335	2.42231e-10	1.35985e-07	0.00265655	0.00341556	9.07359e-06	0.000379507	0.02	0.04	0.042	0.042	0.0412	0.0434
GN-Klhl12	GN-Rims1	0.110774	1.2983e-08	3.40719e-06	0.026945	0.00341556	9.20322e-05	0.00113852	0.03	0.016	0.014	0.01	0.008	0.006
GN-Spata45	GN-Rims1	0.146916	4.64544e-14	9.03083e-11	0.00189753	0.00341556	6.48114e-06	0.000379507	0.05	0.028	0.028	0.027	0.0232	0.0272
GN-Tcf24	GN-Rims1	0.146916	4.64544e-14	9.03083e-11	0.00189753	0.00341556	6.48114e-06	0.000379507	0.05	0.032	0.028	0.03	0.026	0.0276
GN-Wdr75	GN-Ogfrl1	0.10181	1.73113e-07	2.56894e-05	0.0629981	0.0140417	0.000884603	0.00379507	0	0	0	0.002	0.0032	0.0036
GN-2810459M11Rik	GN-Ogfrl1	0.100673	2.36924e-07	3.28469e-05	0.0129032	0.0140417	0.000181184	0.00151803	0	0.004	0.006	0.004	0.0044	0.008
GN-Fmn2	GN-Ogfrl1	0.106176	5.02914e-08	9.94689e-06	0.0406072	0.0140417	0.000570196	0.00303605	0	0	0	0.001	0.0028	0.0024
GN-Aida	GN-Ogfrl1	0.103659	1.03168e-07	1.73602e-05	0.0254269	0.0140417	0.000357039	0.00227704	0.01	0.008	0.004	0.002	0.0032	0.0034
GN-Rims1	GN-Ogfrl1	0.10358	1.05508e-07	1.76713e-05	0.00341556	0.0140417	4.79604e-05	0.000759013	0.02	0.04	0.028	0.019	0.0208	0.0186
GN-Cyp20a1	GN-Smap1	0.173501	5.28117e-19	3.26657e-15	0.0193548	0.0106262	0.000205668	0.00265655	0	0	0	0	0	0
GN-Ccnyl1	GN-Smap1	0.114831	3.75773e-09	1.25368e-06	0.0288425	0.0106262	0.000306486	0.00227704	0	0	0.002	0.001	0.0012	0.0008
GN-Cyb5r1	GN-Smap1	0.10603	5.24582e-08	1.02269e-05	0.0941176	0.0106262	0.00100011	0.00417457	0	0	0	0.002	0.0012	0.0012
GN-Pfdn2	GN-Smap1	0.136077	2.84591e-12	3.27139e-09	0.0557875	0.0106262	0.000592808	0.00379507	0	0	0	0	0	0
GN-Angel2	GN-Sdhaf4	0.111034	1.20069e-08	3.2125e-06	0.0318786	0.0132827	0.000423434	0.00265655	0	0	0	0	0.0008	0.001
GN-A830018L16Rik	GN-Fam135a	0.106467	4.62472e-08	9.3059e-06	0.029222	0.0193548	0.000565587	0.00303605	0	0	0	0.001	0.0012	0.0008
GN-Slc9a2	GN-Fam135a	0.108875	2.28623e-08	5.33772e-06	0.00227704	0.0193548	4.40717e-05	0.000759013	0	0	0.002	0.004	0.0044	0.0044
GN-Fastkd2	GN-Fam135a	0.103403	1.10901e-07	1.82752e-05	0.0371917	0.0193548	0.000719838	0.00341556	0	0	0	0.002	0.002	0.0022
GN-Sept2	GN-Fam135a	0.121385	4.63548e-10	2.32488e-07	0.0421252	0.0193548	0.000815327	0.00417457	0	0	0	0	0	0
GN-Ccnt2	GN-Fam135a	0.129421	3.06412e-11	2.42792e-08	0.0982922	0.0193548	0.00190243	0.00721063	0	0	0	0	0	0.0002
GN-Creg1	GN-Fam135a	0.105941	5.38266e-08	1.03783e-05	0.0178368	0.0193548	0.000345229	0.00227704	0.01	0.004	0.002	0.002	0.0012	0.002
GN-Aim2	GN-Fam135a	0.10358	1.05487e-07	1.76713e-05	0.0303605	0.0193548	0.000587623	0.00303605	0	0	0	0	0.0004	0.001
GN-Mybl1	GN-Fam135a	0.101601	1.83426e-07	2.68878e-05	0.0189753	0.0193548	0.000367264	0.00227704	0.01	0.008	0.008	0.007	0.0052	0.0042
GN-Traf3ip1	GN-Col19a1	0.104138	9.01076e-08	1.55832e-05	0.029981	0.00341556	0.000102402	0.00113852	0	0	0	0	0.0004	0.0018
GN-Gpc1	GN-Col19a1	0.130609	2.02164e-11	1.71201e-08	0.0349146	0.00341556	0.000119253	0.00151803	0	0	0	0	0.0004	0.0004
GN-Gm32391	GN-Col19a1	0.108065	2.90278e-08	6.38139e-06	0.00341556	0.00341556	1.1666e-05	0.000379507	0.04	0.036	0.046	0.041	0.0464	0.0466
GN-Tmem206	GN-Col19a1	0.146481	5.51077e-14	1.05224e-10	0.0163188	0.00341556	5.57378e-05	0.00113852	0	0	0	0	0.0004	0.0002
GN-Fam129a	GN-Adgrb3	0.108428	2.60835e-08	5.89893e-06	0.0204934	0.0117647	0.000241098	0.00189753	0	0	0.002	0.001	0.0016	0.002
GN-Tcf24	GN-Adgrb3	0.156993	7.70312e-16	2.46258e-12	0.00189753	0.0117647	2.23239e-05	0.000759013	0.01	0.004	0.006	0.005	0.0052	0.0056
GN-Pcmtd1	GN-Phf3	0.118106	1.33903e-09	5.54904e-07	0.0667932	0.059962	0.00400506	0.0110057	0	0	0	0	0.0004	0.001
GN-Tmem70	GN-Phf3	0.103742	1.00777e-07	1.70334e-05	0.0220114	0.059962	0.00131985	0.00493359	0	0	0.002	0.003	0.002	0.0016
GN-Fastkd2	GN-Phf3	0.110859	1.26545e-08	3.3366e-06	0.0371917	0.059962	0.00223009	0.00721063	0	0	0	0	0.0004	0.001
GN-Spag16	GN-Phf3	0.101285	2.00179e-07	2.88165e-05	0.0102467	0.059962	0.000614412	0.00303605	0.01	0.012	0.008	0.005	0.0052	0.0038
GN-Mff	GN-Phf3	0.109039	2.17803e-08	5.14629e-06	0.0409867	0.059962	0.00245765	0.00759013	0	0	0.002	0.002	0.0036	0.0026
GN-Psmd1	GN-Phf3	0.104744	7.58354e-08	1.3596e-05	0.0273245	0.059962	0.00163843	0.0056926	0	0	0.004	0.002	0.0044	0.0028
GN-Phlpp1	GN-Phf3	0.102725	1.34126e-07	2.12645e-05	0.0250474	0.059962	0.0015019	0.00531309	0	0	0.002	0.003	0.0024	0.0034
GN-Ccnt2	GN-Phf3	0.104539	8.04041e-08	1.42591e-05	0.0982922	0.059962	0.0058938	0.0132827	0	0.008	0.01	0.011	0.0116	0.013
GN-Abl2	GN-Phf3	0.123094	2.63822e-10	1.45909e-07	0.0675522	0.059962	0.00405057	0.0113852	0	0	0.002	0.001	0.0012	0.001
GN-Aim2	GN-Phf3	0.104372	8.43095e-08	1.47897e-05	0.0303605	0.059962	0.00182048	0.00607211	0	0	0.006	0.004	0.002	0.0028
GN-Lrrn2	GN-Prim2	0.104625	7.84547e-08	1.39821e-05	0.0333966	0.0296015	0.00098859	0.00417457	0	0.004	0.002	0.003	0.0028	0.003
GN-Sde2	GN-Prim2	0.103667	1.02929e-07	1.73294e-05	0.0444023	0.0296015	0.00131437	0.00493359	0.02	0.016	0.008	0.006	0.0028	0.0034
GN-Lefty1	GN-Prim2	0.102147	1.57605e-07	2.38997e-05	0.0246679	0.0296015	0.000730208	0.00341556	0	0	0	0	0.0016	0.0018
GN-LOC108167597	GN-Gm32229	0.12335	2.42231e-10	1.35985e-07	0.00341556	0.00265655	9.07359e-06	0.000379507	0.07	0.04	0.046	0.045	0.0444	0.043
GN-Tmem185b	GN-Gm32229	0.126786	7.60455e-11	5.32593e-08	0.0125237	0.00265655	3.32698e-05	0.000759013	0.01	0.016	0.014	0.012	0.0104	0.0104
GN-Tagln2	GN-Bag2	0.110821	1.28019e-08	3.36977e-06	0.0352941	0.0151803	0.000535774	0.00303605	0.01	0.004	0.002	0.003	0.0016	0.001
GN-Taf1a	GN-Bag2	0.117521	1.61332e-09	6.43351e-07	0.0398482	0.0151803	0.000604906	0.00341556	0	0	0	0	0.0008	0.0004
GN-Lypla1	GN-Zfp451	0.110081	1.59786e-08	4.01124e-06	0.0550285	0.0280835	0.00154539	0.0056926	0	0.008	0.004	0.003	0.0016	0.0018
GN-Sulf1	GN-Zfp451	0.114726	3.88162e-09	1.28927e-06	0.0903226	0.0280835	0.00253657	0.00796964	0	0	0	0	0.0012	0.001
GN-Adipor1	GN-Zfp451	0.112621	7.42295e-09	2.18751e-06	0.0478178	0.0280835	0.00134289	0.00531309	0	0	0.002	0.002	0.0012	0.0016
GN-Gm19705	GN-Zfp451	0.110983	1.21924e-08	3.23672e-06	0.0326376	0.0280835	0.000916577	0.00417457	0	0	0.002	0.001	0.0004	0.0004
GN-Gm32391	GN-Zfp451	0.108166	2.81797e-08	6.24882e-06	0.00341556	0.0280835	9.59208e-05	0.00113852	0	0.004	0.004	0.003	0.0012	0.0012
GN-Igsf8	GN-Zfp451	0.109856	1.70895e-08	4.24075e-06	0.0436433	0.0280835	0.00122566	0.00493359	0	0	0	0	0.0008	0.001
GN-Gm34102	GN-Zfp451	0.104601	7.89904e-08	1.40529e-05	0.00910816	0.0280835	0.000255789	0.00189753	0	0	0.002	0.001	0.0008	0.001
GN-Slc30a1	GN-Zfp451	0.119398	8.84438e-10	3.93917e-07	0.0296015	0.0280835	0.000831314	0.00417457	0	0.004	0.002	0.001	0.0004	0.0002
GN-Spag16	GN-Bend6	0.109003	2.20172e-08	5.19309e-06	0.0102467	0.0155598	0.000159436	0.00151803	0	0	0.002	0.001	0.0012	0.0018
GN-Fbxo36	GN-Bend6	0.112709	7.2252e-09	2.14787e-06	0.0265655	0.0155598	0.000413353	0.00265655	0	0	0	0	0.0012	0.0012
GN-Ccnyl1	GN-LOC108167617	0.107376	3.55054e-08	7.52238e-06	0.0288425	0.0117647	0.000339324	0.00227704	0	0	0	0	0.0012	0.001
GN-Atg4b	GN-LOC108167617	0.10041	2.54649e-07	3.47396e-05	0.0318786	0.0117647	0.000375042	0.00227704	0	0	0.002	0.001	0.002	0.0018
GN-Pycr2	GN-LOC108167617	0.101057	2.13151e-07	3.02051e-05	0.0413662	0.0117647	0.000486661	0.00265655	0	0	0	0	0.0016	0.002
GN-Phf3	GN-Fam168b	0.119518	8.50944e-10	3.81221e-07	0.059962	0.059203	0.00354994	0.0102467	0	0	0	0.001	0.0008	0.0006
GN-Mpc2	GN-Uggt1	0.102935	1.26461e-07	2.0344e-05	0.0125237	0.0288425	0.000361215	0.00227704	0.01	0.012	0.006	0.004	0.004	0.0042
GN-Gm33176	GN-Neurl3	0.172356	8.958e-19	5.14449e-15	0.00113852	0.00417457	4.75283e-06	0.000379507	0.02	0.024	0.022	0.024	0.0264	0.0212
GN-Spata45	GN-Neurl3	0.132428	1.06223e-11	9.98149e-09	0.00189753	0.00417457	7.92139e-06	0.000379507	0.05	0.06	0.042	0.048	0.0444	0.0432
GN-Dst	GN-Kansl3	0.120095	7.06064e-10	3.2632e-07	0.056926	0.0451613	0.00257085	0.00834915	0.01	0.004	0.002	0.001	0.0004	0.0006
GN-Gm39623	GN-Kansl3	0.104638	7.81685e-08	1.3939e-05	0.00227704	0.0451613	0.000102834	0.00113852	0	0	0.008	0.007	0.0068	0.006
GN-Acsl3	GN-Kansl3	0.114636	3.9917e-09	1.31931e-06	0.0641366	0.0451613	0.00289649	0.00872865	0.01	0.004	0.002	0.001	0.0008	0.0014
GN-Spata45	GN-Kansl3	0.1165	2.22858e-09	8.30793e-07	0.00189753	0.0451613	8.5695e-05	0.00113852	0.01	0.008	0.008	0.005	0.0032	0.0038
GN-Esrrg	GN-Ankrd39	0.10358	1.05508e-07	1.76713e-05	0.00341556	0.0140417	4.79604e-05	0.000759013	0.01	0.008	0.012	0.012	0.0188	0.0198
GN-Hibch	GN-Actr1b	0.105337	6.40305e-08	1.18744e-05	0.00834915	0.0421252	0.00035171	0.00227704	0	0.004	0.002	0.002	0.0024	0.0018
GN-Mars2	GN-Actr1b	0.113675	5.37343e-09	1.68475e-06	0.0390892	0.0421252	0.00164664	0.00607211	0	0.004	0.002	0.002	0.0012	0.0012
GN-A830018L16Rik	GN-Coa5	0.115937	2.65992e-09	9.64806e-07	0.029222	0.0296015	0.000865016	0.00417457	0	0	0.002	0.001	0.0004	0.0002
GN-Nrp2	GN-Coa5	0.111803	9.51712e-09	2.65181e-06	0.0178368	0.0296015	0.000527997	0.00303605	0	0	0	0.001	0.0008	0.0006
GN-Ttll4	GN-Coa5	0.109212	2.06912e-08	4.92927e-06	0.058444	0.0296015	0.00173003	0.00607211	0	0.004	0.002	0.001	0.0016	0.0018
GN-Ccnt2	GN-Mgat4a	0.120514	6.16056e-10	2.92759e-07	0.0982922	0.0227704	0.00223815	0.00759013	0	0	0	0	0.0004	0.0006
GN-Chit1	GN-Mgat4a	0.121882	3.93758e-10	2.03367e-07	0.00341556	0.0227704	7.77737e-05	0.00113852	0	0	0	0.002	0.0036	0.0036
GN-Gm38664	GN-Mgat4a	0.111515	1.03839e-08	2.84979e-06	0.0140417	0.0227704	0.000319736	0.00227704	0	0.008	0.006	0.007	0.004	0.0034
GN-Ncoa2	GN-Mgat4a	0.11361	5.48191e-09	1.71357e-06	0.0390892	0.0227704	0.000890076	0.00417457	0	0	0	0.002	0.002	0.0014
GN-Phf3	GN-Mgat4a	0.122185	3.56417e-10	1.86835e-07	0.059962	0.0227704	0.00136536	0.0056926	0	0	0	0	0	0
GN-Gm29376	GN-2010300C02Rik	0.136834	2.15648e-12	2.57822e-09	0.00379507	0.00759013	2.88051e-05	0.000759013	0	0.012	0.012	0.01	0.0104	0.0088
GN-Apoa2	GN-2010300C02Rik	0.110071	1.60271e-08	4.01793e-06	0.0121442	0.00759013	9.21762e-05	0.00113852	0.02	0.012	0.006	0.003	0.0036	0.0026
GN-A230020J21Rik	GN-2010300C02Rik	0.108905	2.26596e-08	5.30098e-06	0.00151803	0.00759013	1.1522e-05	0.000379507	0.08	0.06	0.046	0.042	0.0488	0.052
GN-Kcnh1	GN-2010300C02Rik	0.123973	1.96801e-10	1.15848e-07	0.00455408	0.00759013	3.45661e-05	0.000759013	0.02	0.008	0.006	0.009	0.0104	0.0084
GN-Lypla1	GN-Tsga10	0.101771	1.74992e-07	2.59116e-05	0.0550285	0.00493359	0.000271488	0.00189753	0.02	0.016	0.008	0.006	0.004	0.0036
GN-LOC105243866	GN-Tsga10	0.109851	1.71125e-08	4.24168e-06	0.00872865	0.00493359	4.30636e-05	0.000759013	0.02	0.028	0.018	0.014	0.0148	0.0152
GN-Gm39623	GN-Tsga10	0.223911	1.41632e-30	5.20768e-26	0.00227704	0.00493359	1.1234e-05	0.000759013	0	0.004	0.002	0.002	0.0016	0.001
GN-Pdcl3	GN-Tsga10	0.109304	2.01399e-08	4.82629e-06	0.0189753	0.00493359	9.36164e-05	0.00113852	0.01	0.012	0.014	0.011	0.008	0.0088
GN-Tpp2	GN-Tsga10	0.114666	3.95474e-09	1.30871e-06	0.029981	0.00493359	0.000147914	0.00151803	0	0	0	0	0	0.0004
GN-Gulp1	GN-Tsga10	0.109304	2.01399e-08	4.82629e-06	0.0189753	0.00493359	9.36164e-05	0.00113852	0	0.004	0.002	0.002	0.0032	0.0044
GN-Dnah7c	GN-Tsga10	0.110274	1.50849e-08	3.82395e-06	0.00227704	0.00493359	1.1234e-05	0.000379507	0.02	0.044	0.052	0.049	0.0484	0.0504
GN-1700066M21Rik	GN-Tsga10	0.100404	2.55004e-07	3.47589e-05	0.0102467	0.00493359	5.05529e-05	0.000759013	0.02	0.024	0.028	0.022	0.024	0.0222
GN-Cflar	GN-Tsga10	0.123096	2.63571e-10	1.4578e-07	0.0265655	0.00493359	0.000131063	0.00151803	0	0	0	0.001	0.0028	0.0026
GN-Ccnyl1	GN-Tsga10	0.182044	9.21167e-21	8.12723e-17	0.0288425	0.00493359	0.000142297	0.00227704	0	0	0	0	0	0
GN-Dis3l2	GN-Tsga10	0.129629	2.84988e-11	2.27765e-08	0.0242884	0.00493359	0.000119829	0.00151803	0	0	0	0.002	0.0008	0.0004
GN-Gin1	GN-Tsga10	0.138188	1.30756e-12	1.68169e-09	0.0125237	0.00493359	6.17868e-05	0.00113852	0	0	0.002	0.001	0.0008	0.002
GN-Tmem185b	GN-Tsga10	0.138188	1.30756e-12	1.68169e-09	0.0125237	0.00493359	6.17868e-05	0.00113852	0	0	0	0	0.0008	0.0016
GN-Alyref2	GN-Tsga10	0.136379	2.54839e-12	2.95395e-09	0.00151803	0.00493359	7.48932e-06	0.000379507	0.02	0.036	0.044	0.04	0.0352	0.038
GN-Phf3	GN-Tsga10	0.1191	9.73577e-10	4.27467e-07	0.059962	0.00493359	0.000295828	0.00227704	0	0.004	0.002	0.001	0.0004	0.0004
GN-Unc50	GN-Txndc9	0.1052	6.65843e-08	1.22725e-05	0.0356736	0.0455408	0.00162461	0.0056926	0	0	0.004	0.003	0.0024	0.0032
GN-Stradb	GN-Txndc9	0.103253	1.15668e-07	1.89149e-05	0.00796964	0.0455408	0.000362944	0.00227704	0	0	0	0	0.0012	0.001
GN-Kcnq5	GN-Txndc9	0.103036	1.22936e-07	1.98709e-05	0.0189753	0.0455408	0.000864152	0.00379507	0	0	0.006	0.005	0.0024	0.0026
GN-Adam23	GN-Rev1	0.100145	2.73728e-07	3.67064e-05	0.119545	0.0637571	0.00762182	0.0155598	0.05	0.052	0.05	0.044	0.042	0.04
GN-Cdh7	GN-Rev1	0.103561	1.06053e-07	1.77351e-05	0.00417457	0.0637571	0.000266159	0.00189753	0	0	0	0	0.0016	0.0008
GN-Aldh9a1	GN-Rev1	0.10895	2.23601e-08	5.25712e-06	0.0478178	0.0637571	0.00304873	0.00872865	0	0	0	0.002	0.0024	0.0034
GN-Tmeff2	GN-Aff3	0.100024	2.82993e-07	3.77294e-05	0.00493359	0.0375712	0.000185361	0.00151803	0	0	0	0.002	0.0016	0.0016
GN-Lin9	GN-Aff3	0.109757	1.76006e-08	4.34167e-06	0.0368121	0.0375712	0.00138307	0.00531309	0	0	0.002	0.001	0.0012	0.0016
GN-Tsga10	GN-Aff3	0.100024	2.82993e-07	3.77294e-05	0.00493359	0.0375712	0.000185361	0.00151803	0	0	0.002	0.002	0.0024	0.004
GN-Dnah7b	GN-Lonrf2	0.117055	1.87017e-09	7.28488e-07	0.0155598	0.00910816	0.000141721	0.00151803	0	0	0	0	0.0008	0.0004
GN-Tmem194b	GN-Lonrf2	0.103666	1.02964e-07	1.7334e-05	0.0394687	0.00910816	0.000359487	0.00227704	0.01	0.004	0.002	0.002	0.0012	0.0006
GN-Abi2	GN-Lonrf2	0.106449	4.64808e-08	9.34401e-06	0.0273245	0.00910816	0.000248876	0.00189753	0.01	0.004	0.004	0.002	0.002	0.0028
GN-Gigyf2	GN-Lonrf2	0.110788	1.29298e-08	3.39679e-06	0.0356736	0.00910816	0.000324921	0.00227704	0	0	0	0	0.0008	0.0006
GN-Cntnap5b	GN-Lonrf2	0.112177	8.49591e-09	2.42909e-06	0.00455408	0.00910816	4.14793e-05	0.000759013	0.01	0.008	0.004	0.005	0.0028	0.0034
GN-Elk4	GN-Lonrf2	0.108546	2.51965e-08	5.73326e-06	0.0368121	0.00910816	0.000335291	0.00227704	0	0	0	0.001	0.0008	0.0014
GN-Myog	GN-Lonrf2	0.115222	3.32658e-09	1.15263e-06	0.00113852	0.00910816	1.03698e-05	0.000379507	0.02	0.012	0.016	0.016	0.0128	0.0106
GN-Xkr4	GN-Lonrf2	0.114621	4.01018e-09	1.32465e-06	0.0242884	0.00910816	0.000221223	0.00189753	0	0	0	0	0	0.0002
GN-Mybl1	GN-Lonrf2	0.103782	9.96451e-08	1.68812e-05	0.0189753	0.00910816	0.00017283	0.00151803	0	0	0	0.001	0.0028	0.0024
GN-Cnnm4	GN-Tbc1d8	0.106575	4.48203e-08	9.07543e-06	0.0166983	0.0204934	0.000342204	0.00227704	0	0.004	0.004	0.005	0.0044	0.0038
GN-Zap70	GN-Tbc1d8	0.141666	3.54178e-13	5.36331e-10	0.00759013	0.0204934	0.000155547	0.00189753	0	0	0	0	0.0016	0.0008
GN-Zfand2b	GN-Tbc1d8	0.128231	4.629e-11	3.47014e-08	0.0125237	0.0204934	0.000256653	0.00227704	0	0	0	0	0.0012	0.0012
GN-Mpc2	GN-Tbc1d8	0.104145	8.99317e-08	1.55641e-05	0.0125237	0.0204934	0.000256653	0.00189753	0	0	0	0.003	0.0032	0.0036
GN-Tpp2	GN-Rnf149	0.124157	1.85079e-10	1.10507e-07	0.029981	0.0444023	0.00133123	0.0056926	0	0	0	0	0	0.0002
GN-Gulp1	GN-Rnf149	0.132062	1.20971e-11	1.1206e-08	0.0189753	0.0444023	0.000842548	0.00455408	0	0	0	0	0	0
GN-Platr22	GN-Rnf149	0.102384	1.47552e-07	2.29015e-05	0.141935	0.0444023	0.00630226	0.0136622	0.02	0.02	0.016	0.018	0.0172	0.018
GN-Mpc2	GN-Rnf149	0.108262	2.7392e-08	6.11374e-06	0.0125237	0.0444023	0.000556082	0.00303605	0	0	0	0.001	0.0008	0.0008
GN-Tcf24	GN-Rnf149	0.117605	1.57052e-09	6.29279e-07	0.00189753	0.0444023	8.42548e-05	0.00113852	0.01	0.004	0.002	0.002	0.002	0.0014
GN-B3gat2	GN-Creg2	0.135352	3.70642e-12	4.10975e-09	0.00645161	0.00455408	2.93812e-05	0.000759013	0	0	0.002	0.001	0.0008	0.0012
GN-Hibch	GN-Creg2	0.117685	1.53142e-09	6.15928e-07	0.00834915	0.00455408	3.80227e-05	0.000759013	0.01	0.012	0.016	0.016	0.0136	0.0118
GN-Gm39667	GN-Creg2	0.126568	8.19209e-11	5.52568e-08	0.00189753	0.00455408	8.64152e-06	0.000379507	0.04	0.048	0.044	0.047	0.0476	0.0452
GN-Slc30a10	GN-Creg2	0.112177	8.49591e-09	2.42909e-06	0.00910816	0.00455408	4.14793e-05	0.000759013	0.01	0.012	0.014	0.012	0.012	0.0138
GN-Zfp451	GN-Creg2	0.12497	1.40815e-10	8.76098e-08	0.0280835	0.00455408	0.000127894	0.00151803	0	0	0	0	0.0004	0.0008
GN-Alyref2	GN-Rfx8	0.122429	3.28803e-10	1.74809e-07	0.00151803	0.00607211	9.21762e-06	0.000379507	0.03	0.032	0.032	0.035	0.0424	0.0434
GN-Creg2	GN-Rfx8	0.139822	7.10638e-13	9.89416e-10	0.00455408	0.00607211	2.76529e-05	0.000759013	0.02	0.008	0.01	0.008	0.0064	0.0064
GN-LOC108167617	GN-Pantr1	0.114266	4.47676e-09	1.45214e-06	0.0117647	0.00341556	4.01831e-05	0.000759013	0.01	0.004	0.002	0.002	0.0012	0.0024
GN-Bivm	GN-Tgfbrap1	0.118872	1.04772e-09	4.54519e-07	0.0144213	0.0144213	0.000207973	0.00189753	0	0	0.002	0.001	0.002	0.0022
GN-Col4a3	GN-Tgfbrap1	0.109045	2.17463e-08	5.14022e-06	0.00303605	0.0144213	4.37837e-05	0.000759013	0.02	0.016	0.01	0.012	0.0104	0.0146
GN-Colgalt2	GN-Tgfbrap1	0.113472	5.71896e-09	1.77389e-06	0.00607211	0.0144213	8.75674e-05	0.00113852	0	0.004	0.008	0.008	0.0056	0.007
GN-Plcl1	GN-Fhl2	0.144237	1.3214e-13	2.32353e-10	0.00493359	0.0201139	9.92334e-05	0.00151803	0	0	0	0	0	0.0008
GN-Dis3l2	GN-Fhl2	0.100315	2.61327e-07	3.54352e-05	0.0242884	0.0201139	0.000488534	0.00265655	0.01	0.008	0.006	0.004	0.0036	0.0028
GN-Ube2f	GN-Fhl2	0.116637	2.13435e-09	8.02975e-07	0.0246679	0.0201139	0.000496167	0.00303605	0	0	0	0	0.0004	0.0008
GN-Mrps14	GN-Fhl2	0.107887	3.05834e-08	6.658e-06	0.0337761	0.0201139	0.000679367	0.00341556	0	0	0	0	0.0008	0.001
GN-Nectin4	GN-Fhl2	0.108768	2.35972e-08	5.4315e-06	0.0216319	0.0201139	0.0004351	0.00265655	0	0	0.002	0.002	0.0008	0.0008
GN-Esrrg	GN-Fhl2	0.130613	2.01859e-11	1.70986e-08	0.00341556	0.0201139	6.87001e-05	0.00113852	0	0.004	0.002	0.003	0.002	0.0022
GN-Spata45	GN-Fhl2	0.117985	1.39191e-09	5.72817e-07	0.00189753	0.0201139	3.81667e-05	0.000759013	0	0.012	0.006	0.011	0.0096	0.008
GN-LOC108167597	GN-Uxs1	0.125993	9.96455e-11	6.4973e-08	0.00341556	0.0371917	0.00012703	0.00151803	0	0	0	0	0.0012	0.0014
GN-Gulp1	GN-Uxs1	0.104958	7.13523e-08	1.29466e-05	0.0189753	0.0371917	0.000705724	0.00341556	0	0	0.004	0.004	0.0036	0.0028
GN-Itpkb	GN-Uxs1	0.127353	6.26269e-11	4.50139e-08	0.0117647	0.0371917	0.000437549	0.00303605	0	0	0	0	0	0.0006
GN-Lipt1	GN-Tex30	0.108597	2.48222e-08	5.66928e-06	0.0159393	0.0208729	0.000332698	0.00227704	0	0	0	0.002	0.002	0.0024
GN-Ormdl1	GN-Tex30	0.160474	1.75822e-16	6.43942e-13	0.0144213	0.0208729	0.000301013	0.00303605	0	0	0	0	0	0
GN-Rab29	GN-Tex30	0.114321	4.40155e-09	1.43242e-06	0.0106262	0.0208729	0.000221799	0.00189753	0	0	0	0.001	0.0016	0.0022
GN-Exo1	GN-Tex30	0.101536	1.86739e-07	2.7244e-05	0.0421252	0.0208729	0.000879274	0.00379507	0.01	0.004	0.002	0.003	0.0028	0.0026
GN-Zbtb18	GN-Tex30	0.101095	2.10945e-07	2.99768e-05	0.0231499	0.0208729	0.000483205	0.00265655	0	0	0	0.001	0.0024	0.0028
GN-Crispld1	GN-Col5a2	0.131379	1.54129e-11	1.38164e-08	0.0102467	0.00303605	3.11095e-05	0.000759013	0	0	0	0.001	0.0028	0.0026
GN-Il18r1	GN-Col5a2	0.142086	3.01824e-13	4.65908e-10	0.00227704	0.00303605	6.91321e-06	0.000379507	0.06	0.036	0.034	0.033	0.0288	0.032
GN-Gm31636	GN-Col5a2	0.210399	3.4321e-27	7.65909e-23	0.00417457	0.00303605	1.26742e-05	0.000759013	0.01	0.004	0.002	0.003	0.0012	0.0014
GN-Rnasel	GN-Col5a2	0.156099	1.12034e-15	3.28199e-12	0.00189753	0.00303605	5.76101e-06	0.000379507	0.03	0.04	0.032	0.025	0.0232	0.0236
GN-B4galt3	GN-Col5a2	0.102239	1.53629e-07	2.35816e-05	0.0349146	0.00303605	0.000106003	0.00113852	0.02	0.012	0.01	0.007	0.0084	0.0074
GN-Ube2w	GN-Col5a2	0.122546	3.16334e-10	1.7051e-07	0.0254269	0.00303605	7.71976e-05	0.00113852	0	0	0	0.002	0.0048	0.0038
GN-Dnah7b	GN-Slc40a1	0.108586	2.49015e-08	5.68373e-06	0.0155598	0.00607211	9.44806e-05	0.00113852	0.01	0.004	0.004	0.004	0.0016	0.0018
GN-Wnt6	GN-Slc40a1	0.108814	2.3283e-08	5.39672e-06	0.00721063	0.00607211	4.37837e-05	0.000759013	0	0	0	0.001	0.0064	0.004
GN-Gm39667	GN-Slc40a1	0.108843	2.30822e-08	5.36235e-06	0.00189753	0.00607211	1.1522e-05	0.000379507	0	0.008	0.006	0.005	0.0076	0.0068
GN-Sde2	GN-Slc40a1	0.101729	1.77017e-07	2.61578e-05	0.0444023	0.00607211	0.000269615	0.00189753	0	0	0	0	0.0008	0.0008
GN-Esrrg	GN-Slc40a1	0.162885	6.20435e-17	2.4035e-13	0.00341556	0.00607211	2.07396e-05	0.000759013	0	0.004	0.002	0.001	0.0004	0.0004
GN-Gm39742	GN-Slc40a1	0.154074	2.59569e-15	7.1888e-12	0.00379507	0.00607211	2.3044e-05	0.000759013	0	0	0	0	0	0
GN-Cyp20a1	GN-Slc39a10	0.11272	7.20153e-09	2.14167e-06	0.0193548	0.026945	0.000521516	0.00303605	0	0	0	0.001	0.0004	0.0012
GN-Fam174a	GN-Slc39a10	0.100018	2.83418e-07	3.77736e-05	0.00683112	0.026945	0.000184064	0.00151803	0	0	0	0.002	0.0028	0.003
GN-Aff3	GN-Slc39a10	0.115026	3.53631e-09	1.20161e-06	0.0375712	0.026945	0.00101235	0.00455408	0	0	0	0	0.0012	0.0008
GN-Tex30	GN-Slc39a10	0.123255	2.50031e-10	1.39625e-07	0.0208729	0.026945	0.000562419	0.00341556	0	0	0	0	0.0008	0.0004
GN-LOC108167597	GN-Nabp1	0.136243	2.67781e-12	3.09502e-09	0.00341556	0.0497154	0.000169806	0.00189753	0	0	0	0	0	0.0002
GN-Sgol2a	GN-Nabp1	0.101542	1.86444e-07	2.72057e-05	0.0413662	0.0497154	0.00205654	0.00645161	0	0.004	0.004	0.005	0.0048	0.0046
GN-Fastkd2	GN-Nabp1	0.130356	2.20923e-11	1.8501e-08	0.0371917	0.0497154	0.001849	0.00721063	0	0	0	0	0	0
GN-Tmem169	GN-Nabp1	0.146058	6.50518e-14	1.22762e-10	0.00303605	0.0497154	0.000150939	0.00189753	0	0	0	0	0	0.0004
GN-Psmd1	GN-Nabp1	0.100893	2.23003e-07	3.12993e-05	0.0273245	0.0497154	0.00135845	0.00493359	0	0	0.006	0.004	0.004	0.0038
GN-Cops7b	GN-Nabp1	0.101994	1.64461e-07	2.46832e-05	0.0303605	0.0497154	0.00150939	0.00531309	0	0.004	0.004	0.005	0.0044	0.0044
GN-Chit1	GN-Myo1b	0.108166	2.81797e-08	6.24882e-06	0.00341556	0.0280835	9.59208e-05	0.00113852	0	0.004	0.002	0.003	0.0044	0.005
GN-Mrpl15	GN-Myo1b	0.11357	5.54977e-09	1.73142e-06	0.0777989	0.0280835	0.00218486	0.00721063	0	0	0	0	0.0004	0.0008
GN-Ccnt2	GN-Gls	0.102109	1.59272e-07	2.40806e-05	0.0982922	0.0444023	0.0043644	0.0106262	0.01	0.008	0.01	0.01	0.0096	0.0098
GN-Rbbp5	GN-Gls	0.105001	7.04909e-08	1.28268e-05	0.0406072	0.0444023	0.00180305	0.00607211	0	0	0.002	0.003	0.0024	0.0024
GN-Rc3h1	GN-Gls	0.105627	5.89145e-08	1.11482e-05	0.0254269	0.0444023	0.00112901	0.00455408	0	0	0	0.004	0.0036	0.0026
GN-Crispld1	GN-Nab1	0.105869	5.49509e-08	1.05466e-05	0.0102467	0.0163188	0.000167213	0.00151803	0	0	0	0	0.002	0.0024
GN-Col5a2	GN-Nab1	0.101781	1.74476e-07	2.58442e-05	0.00303605	0.0163188	4.95447e-05	0.000759013	0.02	0.02	0.026	0.02	0.016	0.0154
GN-LOC108167617	GN-Mfsd6	0.100685	2.36145e-07	3.27569e-05	0.0117647	0.00910816	0.000107155	0.00113852	0	0.004	0.004	0.002	0.002	0.0018
GN-Catip	GN-Inpp1	0.101844	1.71447e-07	2.54979e-05	0.00721063	0.00683112	4.92566e-05	0.000759013	0.04	0.024	0.026	0.025	0.0236	0.0224
GN-A830018L16Rik	GN-1700019D03Rik	0.105678	5.80476e-08	1.1011e-05	0.029222	0.0614801	0.00179657	0.00607211	0.02	0.012	0.008	0.005	0.0036	0.003
GN-Vamp4	GN-1700019D03Rik	0.101561	1.85479e-07	2.7096e-05	0.0144213	0.0614801	0.00088662	0.00379507	0.01	0.004	0.002	0.001	0.002	0.0018
GN-Cdc42bpa	GN-1700019D03Rik	0.103299	1.14187e-07	1.87218e-05	0.0242884	0.0614801	0.00149325	0.00531309	0.01	0.004	0.004	0.004	0.0032	0.0034
GN-Nek2	GN-1700019D03Rik	0.120664	5.86793e-10	2.82517e-07	0.0671727	0.0614801	0.00412978	0.0113852	0	0	0	0	0.0016	0.0014
GN-Rev1	GN-1700019D03Rik	0.120739	5.72566e-10	2.77701e-07	0.0637571	0.0614801	0.00391979	0.0110057	0	0	0	0	0	0.0004
GN-Sulf1	GN-Pms1	0.122312	3.41798e-10	1.80075e-07	0.0903226	0.0322581	0.00291363	0.00910816	0	0	0.002	0.001	0.0008	0.0006
GN-Cyp20a1	GN-Pms1	0.114668	3.95235e-09	1.30821e-06	0.0193548	0.0322581	0.00062435	0.00341556	0	0.004	0.004	0.002	0.0012	0.001
GN-Zdbf2	GN-Pms1	0.124005	1.9474e-10	1.1506e-07	0.0368121	0.0322581	0.00118749	0.00531309	0	0	0	0	0	0.0002
GN-Adam23	GN-Pms1	0.104863	7.33175e-08	1.32436e-05	0.119545	0.0322581	0.00385628	0.00986717	0.02	0.012	0.01	0.01	0.0104	0.0074
GN-Fastkd2	GN-Pms1	0.100327	2.60491e-07	3.53454e-05	0.0371917	0.0322581	0.00119973	0.00455408	0.02	0.012	0.01	0.008	0.0072	0.0046
GN-B3gnt7	GN-Pms1	0.108627	2.46024e-08	5.62689e-06	0.0538899	0.0322581	0.00173839	0.00607211	0	0.008	0.004	0.003	0.002	0.0028
GN-Cops8	GN-Pms1	0.108188	2.79916e-08	6.21373e-06	0.0436433	0.0322581	0.00140785	0.00531309	0	0	0.002	0.003	0.0028	0.0026
GN-Phlpp1	GN-Pms1	0.149422	1.71755e-14	3.88843e-11	0.0250474	0.0322581	0.000807982	0.00493359	0	0	0	0	0	0
GN-Platr22	GN-Pms1	0.122699	3.00682e-10	1.6331e-07	0.141935	0.0322581	0.00457856	0.0121442	0	0	0	0.001	0.0004	0.0002
GN-Tor1aip2	GN-Pms1	0.125075	1.35928e-10	8.49312e-08	0.10019	0.0322581	0.00323193	0.00986717	0	0	0.002	0.002	0.0016	0.001
GN-Pigm	GN-Pms1	0.102296	1.51225e-07	2.33478e-05	0.0413662	0.0322581	0.00133439	0.00493359	0.01	0.008	0.004	0.003	0.0024	0.0026
GN-Gm34102	GN-Pms1	0.118153	1.31898e-09	5.47577e-07	0.00910816	0.0322581	0.000293812	0.00227704	0	0	0	0.001	0.002	0.001
GN-Batf3	GN-Pms1	0.13723	1.86335e-12	2.26564e-09	0.00948767	0.0322581	0.000306054	0.00265655	0	0	0	0	0	0
GN-Slco5a1	GN-Pms1	0.105221	6.61763e-08	1.22082e-05	0.0178368	0.0322581	0.000575381	0.00303605	0	0	0	0	0.0012	0.0012
GN-Lactb2	GN-Pms1	0.1294	3.08647e-11	2.4443e-08	0.0481973	0.0322581	0.00155475	0.00645161	0	0	0	0	0	0.0002
GN-Paqr8	GN-Dnah7a	0.120992	5.2714e-10	2.59375e-07	0.0117647	0.0113852	0.000133944	0.00151803	0	0.004	0.002	0.001	0.0024	0.0022
GN-Gm33176	GN-Dnah7a	0.102452	1.44775e-07	2.25467e-05	0.00113852	0.0113852	1.29623e-05	0.000379507	0.02	0.04	0.05	0.046	0.0572	0.058
GN-Mitd1	GN-Dnah7a	0.105804	5.5996e-08	1.0698e-05	0.0220114	0.0113852	0.000250604	0.00189753	0	0	0.002	0.004	0.004	0.0038
GN-Tfap2d	GN-Stk17b	0.102672	1.36127e-07	2.15078e-05	0.00910816	0.0113852	0.000103698	0.00113852	0.01	0.008	0.012	0.013	0.0088	0.0082
GN-Fbxo36	GN-Hecw2	0.109109	2.13326e-08	5.06344e-06	0.0265655	0.0163188	0.000433516	0.00265655	0	0	0	0.002	0.0032	0.0032
GN-Celrr	GN-Hecw2	0.11377	5.21762e-09	1.6429e-06	0.00910816	0.0163188	0.000148634	0.00151803	0	0	0.002	0.003	0.0036	0.0034
GN-Aim2	GN-Hecw2	0.116871	1.98235e-09	7.63935e-07	0.0303605	0.0163188	0.000495447	0.00303605	0	0	0.006	0.003	0.0012	0.0008
GN-Tmem63a	GN-Hecw2	0.103169	1.18421e-07	1.92639e-05	0.0220114	0.0163188	0.000359199	0.00227704	0	0	0.002	0.002	0.0036	0.004
GN-A230020J21Rik	GN-Hecw2	0.148853	2.15606e-14	4.76706e-11	0.00151803	0.0163188	2.47724e-05	0.000759013	0.01	0.004	0.004	0.003	0.0036	0.005
GN-Uggt1	GN-Hecw2	0.103084	1.21287e-07	1.96383e-05	0.0288425	0.0163188	0.000470675	0.00265655	0	0	0.004	0.003	0.0032	0.0032
GN-A830018L16Rik	GN-Gtf3c3	0.123127	2.60912e-10	1.4463e-07	0.029222	0.0231499	0.000676487	0.00379507	0	0	0	0	0.0004	0.0004
GN-Cox5b	GN-Gtf3c3	0.103777	9.97896e-08	1.69015e-05	0.0201139	0.0231499	0.000465634	0.00265655	0	0	0	0.002	0.0012	0.0024
GN-Glrx2	GN-Gtf3c3	0.108143	2.83644e-08	6.28491e-06	0.029222	0.0231499	0.000676487	0.00341556	0	0	0	0.002	0.002	0.002
GN-Ube2w	GN-Gtf3c3	0.103387	1.11391e-07	1.83383e-05	0.0254269	0.0231499	0.000588631	0.00303605	0.01	0.008	0.004	0.002	0.0024	0.0034
GN-Pms1	GN-Gtf3c3	0.100445	2.52216e-07	3.4458e-05	0.0322581	0.0231499	0.000746771	0.00341556	0.02	0.008	0.008	0.004	0.0036	0.0026
GN-Lypla1	GN-Pgap1	0.105023	7.00376e-08	1.27623e-05	0.0550285	0.0265655	0.00146186	0.00531309	0.01	0.012	0.012	0.009	0.0048	0.0028
GN-Rdh10	GN-Pgap1	0.10869	2.41506e-08	5.53802e-06	0.0409867	0.0265655	0.00108883	0.00455408	0	0	0	0	0.0008	0.0008
GN-Gm15834	GN-Pgap1	0.13821	1.29716e-12	1.67165e-09	0.0178368	0.0265655	0.000473843	0.00341556	0	0	0	0	0	0
GN-Mff	GN-Pgap1	0.10869	2.41506e-08	5.53802e-06	0.0409867	0.0265655	0.00108883	0.00455408	0	0	0	0	0.0008	0.001
GN-Platr22	GN-Pgap1	0.115397	3.14959e-09	1.10632e-06	0.141935	0.0265655	0.00377058	0.0102467	0	0	0	0.002	0.0012	0.0014
GN-4930439D14Rik	GN-Pgap1	0.117901	1.42964e-09	5.86455e-07	0.00796964	0.0265655	0.000211717	0.00189753	0	0	0	0.001	0.0028	0.003
GN-Ints7	GN-Pgap1	0.106305	4.84613e-08	9.67096e-06	0.0311195	0.0265655	0.000826705	0.00379507	0	0.004	0.002	0.001	0.0028	0.0026
GN-Slc39a10	GN-Pgap1	0.103682	1.02494e-07	1.72678e-05	0.026945	0.0265655	0.000715806	0.00341556	0	0	0.006	0.004	0.002	0.0018
GN-Rb1cc1	GN-Sf3b1	0.103616	1.04442e-07	1.75312e-05	0.0201139	0.0356736	0.000717534	0.00341556	0	0	0.002	0.001	0.0016	0.002
GN-Atg4b	GN-Sf3b1	0.116511	2.22066e-09	8.28747e-07	0.0318786	0.0356736	0.00113722	0.00493359	0	0	0	0	0.0008	0.001
GN-Phf3	GN-Sf3b1	0.12379	2.09224e-10	1.22141e-07	0.059962	0.0356736	0.00213906	0.00759013	0	0	0	0	0.0004	0.0008
GN-Uxs1	GN-Sf3b1	0.102765	1.32627e-07	2.10751e-05	0.0371917	0.0356736	0.00132676	0.00493359	0	0	0	0.004	0.0036	0.0034
GN-Bmpr2	GN-Hspd1	0.102246	1.53348e-07	2.3548e-05	0.026945	0.148008	0.00398806	0.00986717	0	0	0.01	0.006	0.0072	0.0076
GN-Rbbp5	GN-Hspd1	0.109174	2.09288e-08	4.97977e-06	0.0406072	0.148008	0.00601018	0.0136622	0	0	0.002	0.001	0.0048	0.005
GN-Tmco1	GN-Hspd1	0.111413	1.07109e-08	2.92855e-06	0.0322581	0.148008	0.00477444	0.0117647	0.01	0.004	0.002	0.002	0.0032	0.0036
GN-Cox20	GN-Hspd1	0.101886	1.69472e-07	2.52924e-05	0.0512334	0.148008	0.00758293	0.0155598	0.01	0.016	0.028	0.031	0.0344	0.034
GN-Mgat4a	GN-Hspd1	0.115486	3.06372e-09	1.07964e-06	0.0227704	0.148008	0.00337019	0.00948767	0	0.004	0.002	0.001	0.0012	0.0012
GN-Plcl1	GN-Rftn2	0.11552	3.03073e-09	1.0705e-06	0.00493359	0.00796964	3.93189e-05	0.000759013	0.03	0.032	0.018	0.019	0.0172	0.015
GN-Gin1	GN-Rftn2	0.105047	6.95667e-08	1.26864e-05	0.0125237	0.00796964	9.98095e-05	0.00113852	0	0	0.004	0.004	0.004	0.0032
GN-Catip	GN-Boll	0.127631	5.69217e-11	4.15346e-08	0.00721063	0.00986717	7.11485e-05	0.00113852	0	0	0.002	0.004	0.0044	0.0046
GN-Fam132b	GN-Boll	0.130219	2.31833e-11	1.93088e-08	0.0254269	0.00986717	0.000250892	0.00227704	0	0	0	0	0.0004	0.0006
GN-Creg1	GN-Boll	0.102581	1.39637e-07	2.19442e-05	0.0178368	0.00986717	0.000175999	0.00151803	0	0	0.002	0.005	0.0052	0.0048
GN-Tada1	GN-Boll	0.102581	1.39637e-07	2.19442e-05	0.0178368	0.00986717	0.000175999	0.00151803	0	0.004	0.004	0.004	0.0048	0.0044
GN-Ints7	GN-Boll	0.11478	3.81733e-09	1.27041e-06	0.0311195	0.00986717	0.000307062	0.00227704	0	0	0.002	0.003	0.0024	0.002
GN-Lypla1	GN-4930558J18Rik	0.102835	1.30062e-07	2.07551e-05	0.0550285	0.0132827	0.000730928	0.00341556	0	0	0	0.001	0.0016	0.0022
GN-Gm39667	GN-4930558J18Rik	0.147286	4.01501e-14	8.2566e-11	0.00189753	0.0132827	2.52044e-05	0.000759013	0.01	0.004	0.006	0.007	0.0064	0.0058
GN-Fbxo36	GN-4930558J18Rik	0.145747	7.34686e-14	1.37498e-10	0.0265655	0.0132827	0.000352862	0.00303605	0	0	0	0	0	0.0002
GN-Rbm44	GN-4930558J18Rik	0.12832	4.49005e-11	3.3752e-08	0.00531309	0.0132827	7.05724e-05	0.00113852	0	0.004	0.002	0.004	0.0036	0.0048
GN-Mpc2	GN-4930558J18Rik	0.10617	5.03813e-08	9.9599e-06	0.0125237	0.0132827	0.000166349	0.00151803	0	0.008	0.004	0.004	0.0044	0.0058
GN-Rab3gap2	GN-4930558J18Rik	0.114713	3.89715e-09	1.29359e-06	0.0303605	0.0132827	0.000403271	0.00265655	0	0	0	0.001	0.0008	0.001
GN-Gm39742	GN-4930558J18Rik	0.100665	2.37403e-07	3.28767e-05	0.00379507	0.0132827	5.04089e-05	0.000759013	0.03	0.036	0.02	0.023	0.0204	0.0194
GN-Rfwd2	GN-Tyw5	0.103617	1.04398e-07	1.75298e-05	0.0227704	0.0204934	0.000466642	0.00265655	0.02	0.008	0.006	0.007	0.0068	0.0044
GN-Sdhaf4	GN-Tyw5	0.100205	2.693e-07	3.62558e-05	0.0132827	0.0204934	0.000272208	0.00189753	0.01	0.004	0.002	0.004	0.0032	0.0038
GN-Tsga10	GN-Tyw5	0.104504	8.11984e-08	1.43608e-05	0.00493359	0.0204934	0.000101106	0.00113852	0.03	0.02	0.018	0.019	0.0112	0.0104
GN-Il18r1	GN-Kctd18	0.142873	2.23422e-13	3.72572e-10	0.00227704	0.0258065	5.87623e-05	0.00113852	0	0	0	0	0.0004	0.0002
GN-Bmpr2	GN-Kctd18	0.105952	5.36609e-08	1.0356e-05	0.026945	0.0258065	0.000695354	0.00341556	0	0	0.002	0.001	0.002	0.0014
GN-Atg16l1	GN-Kctd18	0.106679	4.34848e-08	8.8575e-06	0.0622391	0.0258065	0.00160617	0.0056926	0	0	0	0	0.0008	0.0014
GN-Slc30a10	GN-Kctd18	0.110368	1.4666e-08	3.75128e-06	0.00910816	0.0258065	0.000235049	0.00189753	0	0	0	0.002	0.002	0.0016
GN-Dis3l2	GN-Clk1	0.117937	1.41319e-09	5.80517e-07	0.0242884	0.162049	0.00393592	0.0106262	0	0	0	0	0.0004	0.0004
GN-Ints7	GN-Clk1	0.116913	1.95586e-09	7.55868e-07	0.0311195	0.162049	0.0050429	0.0125237	0	0	0	0.001	0.0012	0.0012
GN-Nek2	GN-Clk1	0.120618	5.95539e-10	2.8628e-07	0.0671727	0.162049	0.0108853	0.0220114	0	0	0	0.002	0.0048	0.0068
GN-Txndc9	GN-Clk1	0.111412	1.07129e-08	2.92886e-06	0.0455408	0.162049	0.00737986	0.0159393	0.02	0.016	0.008	0.01	0.008	0.0064
GN-Pms1	GN-Clk1	0.100408	2.54777e-07	3.4755e-05	0.0322581	0.162049	0.0052274	0.0117647	0	0.012	0.012	0.015	0.0136	0.0148
GN-Hspd1	GN-Clk1	0.135731	3.22884e-12	3.65422e-09	0.148008	0.162049	0.0239845	0.0417457	0.01	0.012	0.016	0.014	0.0196	0.0192
GN-A830018L16Rik	GN-Orc2	0.100642	2.38928e-07	3.30531e-05	0.029222	0.0648956	0.00189638	0.00607211	0.01	0.008	0.006	0.007	0.0068	0.0066
GN-Spats2l	GN-Orc2	0.123199	2.54722e-10	1.41646e-07	0.0144213	0.0648956	0.000935876	0.00455408	0	0	0	0	0	0.0002
GN-Nop58	GN-Orc2	0.120414	6.3643e-10	2.99237e-07	0.116509	0.0648956	0.0075609	0.0170778	0	0.004	0.002	0.005	0.0032	0.0038
GN-Rnf149	GN-Orc2	0.100272	2.64418e-07	3.57428e-05	0.0444023	0.0648956	0.00288151	0.00796964	0.01	0.004	0.002	0.006	0.0096	0.009
GN-Kdelc1	GN-Orc2	0.135788	3.16294e-12	3.58644e-09	0.0345351	0.0648956	0.00224118	0.00834915	0	0	0	0	0	0
GN-Slc9a2	GN-Trak2	0.144022	1.43576e-13	2.50359e-10	0.00227704	0.0254269	5.78982e-05	0.00113852	0	0	0	0.003	0.002	0.0018
GN-Slc30a10	GN-Trak2	0.111398	1.07594e-08	2.93866e-06	0.00910816	0.0254269	0.000231593	0.00189753	0	0.012	0.008	0.004	0.0024	0.0028
GN-Mybl1	GN-Trak2	0.101224	2.03569e-07	2.91729e-05	0.0189753	0.0254269	0.000482485	0.00265655	0.01	0.004	0.002	0.007	0.0068	0.0046
GN-Kcnq5	GN-Trak2	0.136563	2.38139e-12	2.82056e-09	0.0189753	0.0254269	0.000482485	0.00341556	0	0	0	0	0	0.0002
GN-Mrps9	GN-Tmem237	0.107758	3.17536e-08	6.87732e-06	0.027704	0.0159393	0.000441582	0.00265655	0.01	0.004	0.004	0.003	0.002	0.0018
GN-C130036L24Rik	GN-Tmem237	0.108371	2.65319e-08	5.97361e-06	0.0425047	0.0159393	0.000677495	0.00341556	0	0	0.002	0.003	0.0032	0.0018
GN-Tnfrsf11a	GN-Tmem237	0.103289	1.14505e-07	1.876e-05	0.00645161	0.0159393	0.000102834	0.00113852	0	0	0.002	0.002	0.004	0.0032
GN-Tfap2d	GN-Mpp4	0.117707	1.52043e-09	6.13499e-07	0.00910816	0.00417457	3.80227e-05	0.000759013	0.01	0.012	0.01	0.009	0.0084	0.0106
GN-1700001G17Rik	GN-Mpp4	0.148662	2.32699e-14	4.97559e-11	0.00151803	0.00417457	6.33711e-06	0.000379507	0.01	0.012	0.018	0.028	0.0308	0.0308
GN-Dnajb2	GN-Mpp4	0.117771	1.48978e-09	6.03725e-07	0.0197343	0.00417457	8.23825e-05	0.00113852	0	0.004	0.002	0.002	0.0012	0.0014
GN-Apoa2	GN-Mpp4	0.100299	2.62449e-07	3.55248e-05	0.0121442	0.00417457	5.06969e-05	0.000759013	0.02	0.012	0.014	0.012	0.0104	0.011
GN-Gm39719	GN-Mpp4	0.102113	1.59131e-07	2.40607e-05	0.0117647	0.00417457	4.91126e-05	0.000759013	0.02	0.012	0.024	0.024	0.0236	0.0224
GN-Tcf24	GN-Mpp4	0.132428	1.06223e-11	9.98149e-09	0.00189753	0.00417457	7.92139e-06	0.000379507	0.05	0.044	0.044	0.042	0.0328	0.0358
GN-Atic	GN-Als2	0.107343	3.5849e-08	7.58076e-06	0.0679317	0.0235294	0.00159839	0.0056926	0.01	0.004	0.002	0.001	0.0024	0.0014
GN-Gm41958	GN-Sumo1	0.112053	8.82202e-09	2.50479e-06	0.0129032	0.0409867	0.000528861	0.00303605	0	0	0	0	0.0008	0.0014
GN-Slc9a2	GN-Wdr12	0.106184	5.01753e-08	9.93014e-06	0.00227704	0.0440228	0.000100242	0.00113852	0	0	0.002	0.002	0.002	0.002
GN-Rims1	GN-Wdr12	0.114269	4.47261e-09	1.45214e-06	0.00341556	0.0440228	0.000150362	0.00151803	0	0	0	0	0.0008	0.0008
GN-Kcnb2	GN-Raph1	0.103138	1.19471e-07	1.94101e-05	0.00265655	0.0394687	0.00010485	0.00113852	0.02	0.016	0.012	0.011	0.0084	0.0068
GN-Stradb	GN-4930487H11Rik	0.110872	1.26083e-08	3.32612e-06	0.00796964	0.00531309	4.23434e-05	0.000759013	0.02	0.024	0.012	0.015	0.0176	0.0148
GN-Nrp2	GN-4930487H11Rik	0.108475	2.57287e-08	5.83069e-06	0.0178368	0.00531309	9.47686e-05	0.00113852	0	0	0.002	0.003	0.0044	0.0042
GN-Serpinb8	GN-4930487H11Rik	0.185741	1.50572e-21	1.41289e-17	0.00303605	0.00531309	1.61308e-05	0.000759013	0	0	0	0	0	0
GN-Eif2d	GN-4930487H11Rik	0.103876	9.70435e-08	1.65107e-05	0.0493359	0.00531309	0.000262126	0.00189753	0	0	0.004	0.005	0.0048	0.0056
GN-Myog	GN-4930487H11Rik	0.152336	5.2937e-15	1.35772e-11	0.00113852	0.00531309	6.04906e-06	0.000379507	0.04	0.036	0.038	0.027	0.03	0.0314
GN-Lonrf2	GN-4930487H11Rik	0.102895	1.27913e-07	2.05035e-05	0.00910816	0.00531309	4.83925e-05	0.000759013	0	0.008	0.004	0.004	0.0036	0.0044
GN-Xrcc5	GN-Ino80d	0.103442	1.09672e-07	1.81962e-05	0.0724858	0.0531309	0.00385124	0.00986717	0	0.004	0.006	0.006	0.0052	0.0072
GN-Armc9	GN-Ino80d	0.100172	2.7177e-07	3.64786e-05	0.0258065	0.0531309	0.00137112	0.00493359	0	0.004	0.004	0.005	0.0044	0.004
GN-B3gnt7	GN-Ino80d	0.108319	2.69342e-08	6.03765e-06	0.0538899	0.0531309	0.00286322	0.00834915	0.02	0.008	0.006	0.005	0.0032	0.0032
GN-Ccnt2	GN-Ino80d	0.109343	1.99027e-08	4.78206e-06	0.0982922	0.0531309	0.00522236	0.0125237	0.04	0.02	0.016	0.009	0.0096	0.0084
GN-Mrpl15	GN-Ino80d	0.101753	1.75848e-07	2.60102e-05	0.0777989	0.0531309	0.00413353	0.0102467	0.02	0.012	0.016	0.015	0.0112	0.0112
GN-Gm33176	GN-Ndufs1	0.149414	1.72356e-14	3.90103e-11	0.00113852	0.0485769	5.53057e-05	0.00113852	0	0	0	0	0.0008	0.0004
GN-Platr22	GN-Ndufs1	0.110436	1.43689e-08	3.68797e-06	0.141935	0.0485769	0.00689478	0.0151803	0	0.004	0.006	0.006	0.0076	0.0082
GN-Ints7	GN-Ndufs1	0.101834	1.71963e-07	2.55621e-05	0.0311195	0.0485769	0.00151169	0.00531309	0	0	0	0	0.0044	0.0044
GN-LOC105243866	GN-Gpr1	0.101613	1.82818e-07	2.68736e-05	0.00872865	0.0204934	0.000178879	0.00151803	0	0.004	0.008	0.008	0.006	0.0066
GN-Slc9a2	GN-Gpr1	0.105485	6.13564e-08	1.15131e-05	0.00227704	0.0204934	4.66642e-05	0.000759013	0.03	0.02	0.02	0.02	0.02	0.0202
GN-Zdbf2	GN-Gpr1	0.113974	4.89933e-09	1.56072e-06	0.0368121	0.0204934	0.000754404	0.00379507	0	0	0	0	0	0.001
GN-Trmt1l	GN-Gpr1	0.110039	1.61783e-08	4.04831e-06	0.0208729	0.0204934	0.000427755	0.00265655	0	0	0.002	0.001	0.0012	0.0006
GN-Pex19	GN-Gpr1	0.109036	2.1802e-08	5.15059e-06	0.0459203	0.0204934	0.000941061	0.00417457	0	0	0	0	0.0008	0.0018
GN-Stk17b	GN-Gpr1	0.135965	2.96469e-12	3.39061e-09	0.0113852	0.0204934	0.000233321	0.00227704	0	0	0	0	0	0
GN-Gulp1	GN-Mdh1b	0.100899	2.22615e-07	3.12677e-05	0.0189753	0.00265655	5.04089e-05	0.000759013	0	0.016	0.014	0.012	0.012	0.0118
GN-Nrp2	GN-Mdh1b	0.104453	8.23867e-08	1.45264e-05	0.0178368	0.00265655	4.73843e-05	0.000759013	0.03	0.02	0.012	0.009	0.0092	0.011
GN-Ankzf1	GN-Mdh1b	0.145706	7.46516e-14	1.3931e-10	0.0371917	0.00265655	9.88013e-05	0.00151803	0	0	0	0	0	0.0008
GN-Ube2f	GN-Mdh1b	0.134391	5.25135e-12	5.62091e-09	0.0246679	0.00265655	6.55315e-05	0.00113852	0	0.004	0.004	0.004	0.0036	0.003
GN-R3hdm1	GN-Mdh1b	0.115002	3.56275e-09	1.20161e-06	0.0326376	0.00265655	8.67032e-05	0.00113852	0	0	0.004	0.002	0.0032	0.0036
GN-Myog	GN-Mdh1b	0.21689	8.62107e-29	2.15972e-24	0.00113852	0.00265655	3.02453e-06	0.000379507	0	0.004	0.012	0.013	0.0132	0.013
GN-Gm32835	GN-Mdh1b	0.167166	9.40328e-18	4.51081e-14	0.00189753	0.00265655	5.04089e-06	0.000379507	0.03	0.036	0.026	0.022	0.0224	0.0242
GN-Lad1	GN-Mdh1b	0.100899	2.22615e-07	3.12677e-05	0.0189753	0.00265655	5.04089e-05	0.000759013	0.04	0.032	0.032	0.026	0.0152	0.0142
GN-Ddx59	GN-Mdh1b	0.150158	1.27868e-14	2.96446e-11	0.0201139	0.00265655	5.34334e-05	0.00113852	0	0	0	0	0	0.0004
GN-Gm32391	GN-Mdh1b	0.12335	2.42231e-10	1.35985e-07	0.00341556	0.00265655	9.07359e-06	0.000379507	0.06	0.048	0.048	0.04	0.0396	0.0412
GN-Apoa2	GN-Mdh1b	0.128906	3.66462e-11	2.84188e-08	0.0121442	0.00265655	3.22617e-05	0.000759013	0	0	0	0	0.0036	0.0036
GN-Usf1	GN-Mdh1b	0.112788	7.05177e-09	2.10619e-06	0.0337761	0.00265655	8.97278e-05	0.00113852	0	0.004	0.006	0.006	0.0056	0.0044
GN-Copa	GN-Mdh1b	0.115765	2.80772e-09	1.00769e-06	0.0322581	0.00265655	8.5695e-05	0.00113852	0	0	0.002	0.002	0.0028	0.0022
GN-Dcaf8	GN-Mdh1b	0.104903	7.24908e-08	1.31157e-05	0.0383302	0.00265655	0.000101826	0.00113852	0.01	0.004	0.006	0.007	0.0096	0.0088
GN-Aim2	GN-Mdh1b	0.119781	7.81439e-10	3.54933e-07	0.0303605	0.00265655	8.06542e-05	0.00113852	0.01	0.004	0.002	0.002	0.0028	0.0022
GN-Pycr2	GN-Mdh1b	0.100353	2.58659e-07	3.51413e-05	0.0413662	0.00265655	0.000109891	0.00113852	0	0	0.002	0.006	0.0064	0.0094
GN-Gm34102	GN-Mdh1b	0.150269	1.22268e-14	2.85814e-11	0.00910816	0.00265655	2.41962e-05	0.000759013	0.02	0.012	0.01	0.007	0.006	0.0048
GN-Gpatch2	GN-Mdh1b	0.105712	5.74958e-08	1.09273e-05	0.0174573	0.00265655	4.63761e-05	0.000759013	0.01	0.008	0.01	0.01	0.0064	0.0046
GN-Esrrg	GN-Mdh1b	0.12335	2.42231e-10	1.35985e-07	0.00341556	0.00265655	9.07359e-06	0.000379507	0.01	0.048	0.046	0.047	0.0436	0.0446
GN-Mybl1	GN-Mdh1b	0.100899	2.22615e-07	3.12677e-05	0.0189753	0.00265655	5.04089e-05	0.000759013	0	0.02	0.018	0.017	0.022	0.0196
GN-Tcf24	GN-Mdh1b	0.167166	9.40328e-18	4.51081e-14	0.00189753	0.00265655	5.04089e-06	0.000379507	0.01	0.028	0.03	0.025	0.0192	0.0202
GN-Sbspon	GN-Mdh1b	0.106013	5.27199e-08	1.02269e-05	0.00455408	0.00265655	1.20981e-05	0.000379507	0.05	0.04	0.048	0.049	0.0528	0.054
GN-A830018L16Rik	GN-Klf7	0.130101	2.41578e-11	1.9864e-08	0.029222	0.0428843	0.00125316	0.0056926	0	0	0	0	0	0.0002
GN-Sulf1	GN-Klf7	0.116281	2.38759e-09	8.80317e-07	0.0903226	0.0428843	0.00387342	0.0106262	0	0	0.002	0.002	0.0024	0.0018
GN-Nop58	GN-Klf7	0.104129	9.03398e-08	1.56114e-05	0.116509	0.0428843	0.00499638	0.0117647	0.01	0.008	0.004	0.006	0.0096	0.0118
GN-Acbd3	GN-Klf7	0.11544	3.10832e-09	1.09343e-06	0.0235294	0.0428843	0.00100904	0.00455408	0	0	0	0	0.0004	0.0008
GN-Slc39a10	GN-Klf7	0.115168	3.38332e-09	1.17006e-06	0.026945	0.0428843	0.00115551	0.00493359	0	0	0	0	0.0016	0.0008
GN-Pms1	GN-Klf7	0.120384	6.4263e-10	3.00338e-07	0.0322581	0.0428843	0.00138336	0.0056926	0	0	0	0	0.0012	0.0012
GN-Slc9a2	GN-Mettl21a	0.112568	7.54341e-09	2.20631e-06	0.00227704	0.0182163	4.14793e-05	0.000759013	0.01	0.008	0.008	0.009	0.008	0.009
GN-Tmem185b	GN-Mettl21a	0.112251	8.30674e-09	2.38646e-06	0.0125237	0.0182163	0.000228136	0.00189753	0	0	0.002	0.002	0.0012	0.0026
GN-Rbbp5	GN-Mettl21a	0.115751	2.82013e-09	1.01181e-06	0.0406072	0.0182163	0.000739714	0.00379507	0	0	0	0	0.0012	0.0018
GN-Tmem9	GN-Mettl21a	0.102747	1.33322e-07	2.11592e-05	0.0326376	0.0182163	0.000594536	0.00303605	0	0.004	0.002	0.001	0.0028	0.0028
GN-Exo1	GN-Mettl21a	0.112707	7.23059e-09	2.14931e-06	0.0421252	0.0182163	0.000767367	0.00379507	0	0	0	0.001	0.0008	0.001
GN-Xkr4	GN-Mettl21a	0.107547	3.37776e-08	7.22726e-06	0.0242884	0.0182163	0.000442446	0.00265655	0	0	0	0	0.0016	0.0016
GN-Coa5	GN-Mettl21a	0.110158	1.56141e-08	3.93487e-06	0.0296015	0.0182163	0.000539231	0.00303605	0	0	0	0	0.0012	0.0012
GN-9430016H08Rik	GN-2810408I11Rik	0.100819	2.27565e-07	3.18159e-05	0.0227704	0.0163188	0.000371585	0.00227704	0	0	0.002	0.003	0.0036	0.0038
GN-Aox1	GN-2810408I11Rik	0.114196	4.57454e-09	1.47449e-06	0.00531309	0.0163188	8.67032e-05	0.00113852	0	0.008	0.006	0.004	0.004	0.0042
GN-Kcnj10	GN-2810408I11Rik	0.105603	5.93157e-08	1.12089e-05	0.00607211	0.0163188	9.90894e-05	0.00113852	0.01	0.008	0.006	0.006	0.0044	0.0042
GN-Ivns1abp	GN-Fzd5	0.106553	4.50975e-08	9.11864e-06	0.0694497	0.0732448	0.00508683	0.0121442	0	0.008	0.016	0.01	0.0088	0.0086
GN-Mgat4a	GN-Fzd5	0.132854	9.1246e-12	8.82263e-09	0.0227704	0.0732448	0.00166781	0.00683112	0	0	0	0	0	0
GN-Gls	GN-Fzd5	0.102044	1.62216e-07	2.44191e-05	0.0444023	0.0732448	0.00325224	0.00872865	0	0.016	0.012	0.009	0.008	0.0066
GN-Rims1	GN-Plekhm3	0.102041	1.62335e-07	2.44191e-05	0.00341556	0.0144213	4.92566e-05	0.000759013	0.01	0.008	0.006	0.007	0.0096	0.0098
GN-Fam135a	GN-Idh1	0.104237	8.76174e-08	1.52404e-05	0.0193548	0.0239089	0.000462753	0.00265655	0	0.004	0.002	0.002	0.002	0.0026
GN-Stk17b	GN-Kansl1l	0.103701	1.01949e-07	1.71944e-05	0.0113852	0.0151803	0.00017283	0.00151803	0.01	0.004	0.008	0.006	0.0084	0.0066
GN-Dnah7c	GN-Acadl	0.126017	9.8816e-11	6.45067e-08	0.00227704	0.0148008	3.37019e-05	0.000759013	0	0	0	0.003	0.0016	0.0012
GN-Nrp2	GN-Acadl	0.102205	1.55071e-07	2.36944e-05	0.0178368	0.0148008	0.000263998	0.00189753	0	0	0.004	0.003	0.0036	0.0028
GN-Taf1a	GN-Acadl	0.103568	1.0585e-07	1.77215e-05	0.0398482	0.0148008	0.000589784	0.00303605	0	0	0	0	0.0016	0.0014
GN-Rims1	GN-Acadl	0.10056	2.44389e-07	3.36538e-05	0.00341556	0.0148008	5.05529e-05	0.000759013	0	0	0.004	0.005	0.0048	0.0044
GN-Susd4	GN-Lancl1	0.123554	2.26344e-10	1.30263e-07	0.0159393	0.0170778	0.000272208	0.00227704	0	0	0	0	0.0004	0.0002
GN-Tcf24	GN-Lancl1	0.128867	3.71452e-11	2.87374e-08	0.00189753	0.0170778	3.24057e-05	0.000759013	0	0.004	0.002	0.006	0.0056	0.0068
GN-Mdh1b	GN-Lancl1	0.163917	3.95493e-17	1.59858e-13	0.00265655	0.0170778	4.5368e-05	0.00113852	0	0	0	0.001	0.0004	0.0002
GN-Taf1a	GN-Erbb4	0.112663	7.32737e-09	2.17359e-06	0.0398482	0.00796964	0.000317576	0.00227704	0	0	0	0	0	0.0002
GN-Gm33176	GN-Ikzf2	0.120581	6.02777e-10	2.87274e-07	0.00113852	0.00834915	9.50567e-06	0.000379507	0.02	0.032	0.034	0.034	0.0348	0.0368
GN-Gulp1	GN-Ikzf2	0.109516	1.89111e-08	4.58316e-06	0.0189753	0.00834915	0.000158428	0.00151803	0	0	0	0.001	0.0044	0.0046
GN-Plcl1	GN-Ikzf2	0.112592	7.48696e-09	2.19573e-06	0.00493359	0.00834915	4.11912e-05	0.000759013	0	0.004	0.01	0.008	0.0104	0.0124
GN-Spag16	GN-Ikzf2	0.114911	3.66556e-09	1.23014e-06	0.0102467	0.00834915	8.5551e-05	0.00113852	0	0.008	0.006	0.009	0.008	0.0078
GN-Stk16	GN-Ikzf2	0.105967	5.34159e-08	1.03156e-05	0.0417457	0.00834915	0.000348541	0.00227704	0	0.004	0.002	0.001	0.0004	0.0006
GN-Des	GN-Ikzf2	0.104064	9.20133e-08	1.58458e-05	0.0121442	0.00834915	0.000101394	0.00113852	0.01	0.012	0.01	0.011	0.0112	0.009
GN-Fbxo36	GN-Ikzf2	0.140459	5.5916e-13	8.00171e-10	0.0265655	0.00834915	0.000221799	0.00227704	0	0	0	0	0.0008	0.0004
GN-A230020J21Rik	GN-Ikzf2	0.210681	2.93109e-27	6.66229e-23	0.00151803	0.00834915	1.26742e-05	0.000759013	0	0	0	0	0.0004	0.001
GN-Batf3	GN-Ikzf2	0.120091	7.06819e-10	3.26368e-07	0.00948767	0.00834915	7.92139e-05	0.00113852	0	0	0	0.001	0.0012	0.0016
GN-Bend6	GN-Ikzf2	0.123262	2.49468e-10	1.39332e-07	0.0155598	0.00834915	0.000129911	0.00151803	0	0	0	0.001	0.0008	0.0018
GN-Sgol2a	GN-Bard1	0.103256	1.15584e-07	1.89039e-05	0.0413662	0.0580645	0.00240191	0.00721063	0	0.008	0.008	0.006	0.0044	0.0052
GN-Ccnyl1	GN-Bard1	0.102652	1.36888e-07	2.16052e-05	0.0288425	0.0580645	0.00167473	0.0056926	0.01	0.008	0.006	0.003	0.0032	0.004
GN-Rpe	GN-Bard1	0.100386	2.56332e-07	3.48889e-05	0.0880455	0.0580645	0.00511232	0.0117647	0.01	0.004	0.01	0.015	0.0164	0.0152
GN-Farp2	GN-Bard1	0.12148	4.49352e-10	2.281e-07	0.00493359	0.0580645	0.000286466	0.00227704	0	0.004	0.002	0.001	0.0008	0.0006
GN-Lmx1a	GN-Bard1	0.101605	1.83222e-07	2.68878e-05	0.00645161	0.0580645	0.00037461	0.00227704	0	0	0.002	0.001	0.002	0.003
GN-Dusp10	GN-Bard1	0.106082	5.16818e-08	1.01392e-05	0.0144213	0.0580645	0.000837363	0.00379507	0	0	0	0.001	0.0008	0.0024
GN-Ptp4a1	GN-Bard1	0.108514	2.54382e-08	5.7767e-06	0.0330171	0.0580645	0.00191712	0.00645161	0	0	0	0.004	0.004	0.003
GN-Nab1	GN-Bard1	0.10891	2.26322e-08	5.30098e-06	0.0163188	0.0580645	0.000947542	0.00417457	0	0.004	0.002	0.002	0.0012	0.001
GN-Rbbp5	GN-Fn1	0.109766	1.75542e-08	4.33187e-06	0.0406072	0.100949	0.00409925	0.0106262	0	0.004	0.004	0.005	0.0044	0.0058
GN-Mrpl15	GN-Fn1	0.104903	7.24755e-08	1.31155e-05	0.0777989	0.100949	0.0078537	0.0163188	0.04	0.028	0.022	0.029	0.0232	0.027
GN-Imp4	GN-Mreg	0.102157	1.57182e-07	2.38532e-05	0.0523719	0.0743833	0.0038956	0.00986717	0	0.008	0.008	0.006	0.0108	0.0104
GN-Abi2	GN-Mreg	0.112177	8.49622e-09	2.42913e-06	0.0273245	0.0743833	0.00203248	0.00683112	0.01	0.004	0.004	0.002	0.0028	0.003
GN-Igfbp2	GN-Mreg	0.106648	4.3885e-08	8.92215e-06	0.100949	0.0743833	0.0075089	0.0159393	0.02	0.016	0.02	0.017	0.0168	0.019
GN-Fbxo36	GN-Mreg	0.124056	1.91412e-10	1.13494e-07	0.0265655	0.0743833	0.00197603	0.00721063	0	0	0	0	0	0.0004
GN-Agap1	GN-Mreg	0.105379	6.32657e-08	1.17579e-05	0.0785579	0.0743833	0.00584339	0.0132827	0.02	0.012	0.012	0.013	0.012	0.0112
GN-Scyl3	GN-Mreg	0.116356	2.33228e-09	8.64526e-07	0.0333966	0.0743833	0.00248415	0.00796964	0	0	0	0	0.0012	0.001
GN-Cox20	GN-Mreg	0.104688	7.70733e-08	1.37841e-05	0.0512334	0.0743833	0.00381091	0.00986717	0.01	0.004	0.004	0.005	0.0072	0.008
GN-Gm33176	GN-March4	0.21689	8.62107e-29	2.15972e-24	0.00113852	0.00265655	3.02453e-06	0.000379507	0.01	0.004	0.006	0.011	0.012	0.011
GN-Atic	GN-March4	0.10327	1.15127e-07	1.88412e-05	0.0679317	0.00265655	0.000180464	0.00151803	0.01	0.004	0.002	0.001	0.0016	0.0014
GN-Dstyk	GN-March4	0.100899	2.22615e-07	3.12677e-05	0.0189753	0.00265655	5.04089e-05	0.000759013	0.03	0.02	0.02	0.016	0.0124	0.0132
GN-Zbtb41	GN-March4	0.115765	2.80772e-09	1.00769e-06	0.0322581	0.00265655	8.5695e-05	0.00113852	0	0	0	0.003	0.0024	0.0026
GN-A230020J21Rik	GN-March4	0.187365	6.72038e-22	6.54899e-18	0.00151803	0.00265655	4.03271e-06	0.000379507	0	0.004	0.014	0.013	0.0136	0.0164
GN-Ube2w	GN-March4	0.132173	1.16297e-11	1.08067e-08	0.0254269	0.00265655	6.75479e-05	0.00113852	0	0	0.004	0.002	0.0024	0.0018
GN-Eif5b	GN-Tns1	0.108428	2.60887e-08	5.89982e-06	0.0330171	0.0132827	0.000438557	0.00265655	0	0	0	0.001	0.0016	0.002
GN-Dstyk	GN-Tns1	0.105347	6.38483e-08	1.1847e-05	0.0189753	0.0132827	0.000252044	0.00189753	0	0.004	0.002	0.002	0.0024	0.0032
GN-Ino80dos	GN-Aamp	0.138704	1.07949e-12	1.42334e-09	0.0607211	0.0413662	0.0025118	0.00910816	0	0	0	0	0	0
GN-Myo1b	GN-Aamp	0.114648	3.97657e-09	1.31492e-06	0.0280835	0.0413662	0.00116171	0.00493359	0	0	0	0	0.0012	0.001
GN-Sulf1	GN-Usp37	0.125604	1.13669e-10	7.25603e-08	0.0903226	0.0728653	0.00658138	0.0159393	0	0	0	0.001	0.0016	0.0018
GN-Nucks1	GN-Usp37	0.115808	2.77024e-09	9.97018e-07	0.0933586	0.0728653	0.0068026	0.0155598	0	0	0	0.004	0.0056	0.0058
GN-Aspm	GN-Usp37	0.104525	8.07151e-08	1.42938e-05	0.0614801	0.0728653	0.00447976	0.0110057	0.01	0.004	0.006	0.005	0.0068	0.0062
GN-Tor1aip2	GN-Usp37	0.100972	2.18183e-07	3.0787e-05	0.10019	0.0728653	0.00730035	0.0151803	0.03	0.028	0.034	0.034	0.032	0.0334
GN-Abl2	GN-Usp37	0.104894	7.26669e-08	1.3144e-05	0.0675522	0.0728653	0.00492221	0.0117647	0.02	0.02	0.026	0.014	0.0088	0.0098
GN-BC026585	GN-Usp37	0.101965	1.658e-07	2.48495e-05	0.0102467	0.0728653	0.000746627	0.00341556	0	0	0	0	0.002	0.0028
GN-Slc19a2	GN-Usp37	0.100958	2.19022e-07	3.08785e-05	0.0762808	0.0728653	0.00555822	0.0125237	0.01	0.016	0.014	0.024	0.024	0.0226
GN-Nme7	GN-Usp37	0.102486	1.43384e-07	2.24153e-05	0.0231499	0.0728653	0.00168682	0.0056926	0.01	0.008	0.006	0.004	0.004	0.0038
GN-Pfdn2	GN-Usp37	0.103627	1.04101e-07	1.74863e-05	0.0557875	0.0728653	0.00406497	0.0102467	0.01	0.012	0.006	0.007	0.0068	0.008
GN-Pigm	GN-Usp37	0.103075	1.21611e-07	1.96832e-05	0.0413662	0.0728653	0.00301416	0.00834915	0.02	0.012	0.008	0.014	0.0088	0.0084
GN-Rab3gap2	GN-Usp37	0.112083	8.74319e-09	2.48556e-06	0.0303605	0.0728653	0.00221223	0.00721063	0	0	0	0.002	0.002	0.0012
GN-Mcm3	GN-Usp37	0.111834	9.42891e-09	2.63302e-06	0.0960152	0.0728653	0.00699617	0.0155598	0.03	0.024	0.016	0.012	0.0108	0.0094
GN-Sulf1	GN-Zfp142	0.102235	1.53782e-07	2.36032e-05	0.0903226	0.0557875	0.00503887	0.0117647	0.01	0.02	0.018	0.021	0.0168	0.0156
GN-Rab23	GN-Zfp142	0.110944	1.23373e-08	3.27097e-06	0.0500949	0.0557875	0.00279467	0.00834915	0.01	0.004	0.004	0.004	0.0024	0.0026
GN-Imp4	GN-Zfp142	0.113574	5.54326e-09	1.72956e-06	0.0523719	0.0557875	0.0029217	0.00872865	0	0.004	0.002	0.002	0.002	0.0022
GN-Hs6st1	GN-Zfp142	0.102864	1.29014e-07	2.06241e-05	0.125237	0.0557875	0.00698667	0.0148008	0.02	0.012	0.02	0.02	0.018	0.0196
GN-Nop58	GN-Zfp142	0.102425	1.45874e-07	2.26882e-05	0.116509	0.0557875	0.00649972	0.0140417	0.01	0.008	0.024	0.027	0.0212	0.0198
GN-Atg16l1	GN-Zfp142	0.115335	3.21169e-09	1.12465e-06	0.0622391	0.0557875	0.00347216	0.00986717	0	0	0.002	0.002	0.002	0.0028
GN-Ppp1r7	GN-Zfp142	0.108802	2.33631e-08	5.41301e-06	0.0311195	0.0557875	0.00173608	0.00607211	0	0	0.002	0.004	0.0024	0.0024
GN-Ccnt2	GN-Zfp142	0.130808	1.88503e-11	1.60983e-08	0.0982922	0.0557875	0.00548347	0.0144213	0	0	0	0	0.0004	0.0006
GN-Ppp1r15b	GN-Zfp142	0.101113	2.09907e-07	2.98532e-05	0.0785579	0.0557875	0.00438255	0.0106262	0.02	0.008	0.014	0.013	0.0104	0.012
GN-Tmco1	GN-Zfp142	0.142796	2.30066e-13	3.83011e-10	0.0322581	0.0557875	0.0017996	0.00759013	0	0	0	0	0	0
GN-Pigm	GN-Zfp142	0.115579	2.97548e-09	1.05583e-06	0.0413662	0.0557875	0.00230772	0.00759013	0	0	0	0	0.0008	0.0012
GN-Fmn2	GN-Zfp142	0.100788	2.29536e-07	3.2045e-05	0.0406072	0.0557875	0.00226537	0.00683112	0	0	0.004	0.006	0.0064	0.0058
GN-Xkr4	GN-Zfp142	0.101286	2.00111e-07	2.88075e-05	0.0242884	0.0557875	0.00135499	0.00493359	0	0	0.002	0.002	0.0028	0.003
GN-Mcm3	GN-Zfp142	0.111611	1.00871e-08	2.78397e-06	0.0960152	0.0557875	0.00535644	0.0129032	0	0.008	0.006	0.007	0.0072	0.0076
GN-Phf3	GN-Zfp142	0.119693	8.0408e-10	3.6381e-07	0.059962	0.0557875	0.00334513	0.00986717	0	0	0	0.002	0.0012	0.002
GN-Fam168b	GN-Zfp142	0.100172	2.7176e-07	3.64779e-05	0.059203	0.0557875	0.00330279	0.00872865	0.02	0.012	0.016	0.013	0.0104	0.0122
GN-Mgat4a	GN-Zfp142	0.107	3.96173e-08	8.22138e-06	0.0227704	0.0557875	0.0012703	0.00493359	0	0	0.002	0.001	0.0008	0.0014
GN-Rnf149	GN-Zfp142	0.11618	2.46485e-09	9.03834e-07	0.0444023	0.0557875	0.00247709	0.00796964	0.01	0.004	0.006	0.005	0.0036	0.0022
GN-Orc2	GN-Zfp142	0.110489	1.41449e-08	3.6418e-06	0.0648956	0.0557875	0.00362036	0.00986717	0.01	0.004	0.008	0.007	0.004	0.0038
GN-Usp37	GN-Zfp142	0.103627	1.04101e-07	1.74863e-05	0.0728653	0.0557875	0.00406497	0.0102467	0.03	0.012	0.01	0.01	0.01	0.009
GN-2310035C23Rik	GN-Rnf25	0.10041	2.54649e-07	3.47396e-05	0.0201139	0.0371917	0.000748067	0.00341556	0	0.004	0.006	0.005	0.0048	0.0042
GN-Gm973	GN-Gm32099	0.105386	6.31357e-08	1.17397e-05	0.00531309	0.00872865	4.63761e-05	0.000759013	0.05	0.028	0.018	0.015	0.016	0.0172
GN-Inpp4a	GN-Cryba2	0.143024	2.10863e-13	3.53604e-10	0.0140417	0.00189753	2.66447e-05	0.000759013	0	0.004	0.002	0.004	0.0052	0.0046
GN-Cflar	GN-Cryba2	0.101253	2.01917e-07	2.899e-05	0.0265655	0.00189753	5.04089e-05	0.000759013	0.03	0.02	0.016	0.014	0.0132	0.0118
GN-Adipor1	GN-Cryba2	0.112833	6.95737e-09	2.09172e-06	0.0478178	0.00189753	9.07359e-05	0.00113852	0	0.004	0.002	0.001	0.0028	0.0032
GN-Colgalt2	GN-Cryba2	0.108843	2.30822e-08	5.36235e-06	0.00607211	0.00189753	1.1522e-05	0.000379507	0.02	0.032	0.044	0.042	0.0444	0.0502
GN-Mettl18	GN-Cryba2	0.12139	4.6284e-10	2.32324e-07	0.00493359	0.00189753	9.36164e-06	0.000379507	0.02	0.032	0.028	0.032	0.0408	0.0442
GN-Slco5a1	GN-Cryba2	0.257664	6.17083e-40	6.99616e-35	0.0178368	0.00189753	3.38459e-05	0.00151803	0	0	0	0	0	0
GN-Ube2w	GN-Cryba2	0.159147	3.10012e-16	1.09157e-12	0.0254269	0.00189753	4.82485e-05	0.00113852	0	0	0	0.001	0.0004	0.0004
GN-March4	GN-Cryba2	0.167166	9.40328e-18	4.51081e-14	0.00265655	0.00189753	5.04089e-06	0.000379507	0.03	0.056	0.036	0.033	0.0268	0.0246
GN-2810408I11Rik	GN-Ihh	0.109738	1.7702e-08	4.35887e-06	0.0163188	0.00265655	4.33516e-05	0.000759013	0	0.004	0.01	0.008	0.0064	0.0058
GN-Slc9a2	GN-Nhej1	0.142086	3.01824e-13	4.65908e-10	0.00227704	0.00303605	6.91321e-06	0.000379507	0	0.004	0.004	0.003	0.0012	0.0008
GN-Sgol2a	GN-Nhej1	0.127096	6.84015e-11	4.87255e-08	0.0413662	0.00303605	0.00012559	0.00151803	0	0	0	0	0	0.0006
GN-Vamp4	GN-Nhej1	0.109045	2.17463e-08	5.14022e-06	0.0144213	0.00303605	4.37837e-05	0.000759013	0	0	0.002	0.001	0.0012	0.0018
GN-Gm26901	GN-Nhej1	0.126415	8.63269e-11	5.73965e-08	0.0110057	0.00303605	3.34139e-05	0.000759013	0	0	0	0	0.0012	0.0006
GN-Sntg1	GN-Nhej1	0.142086	3.01824e-13	4.65908e-10	0.00227704	0.00303605	6.91321e-06	0.000379507	0	0	0	0	0.0016	0.0018
GN-Zfp451	GN-Nhej1	0.115878	2.71002e-09	9.78755e-07	0.0280835	0.00303605	8.5263e-05	0.00113852	0	0	0	0	0.0004	0.0008
GN-Coa5	GN-Nhej1	0.112461	7.79211e-09	2.26817e-06	0.0296015	0.00303605	8.98718e-05	0.00113852	0	0	0	0.001	0.0012	0.0008
GN-Idh1	GN-Nhej1	0.126826	7.50089e-11	5.26988e-08	0.0239089	0.00303605	7.25887e-05	0.00113852	0	0	0	0	0	0
GN-Gm31636	GN-Abcb6	0.115946	2.65245e-09	9.629e-07	0.00417457	0.0349146	0.000145754	0.00151803	0	0	0	0.001	0.0016	0.0016
GN-Gm39667	GN-Glb1l	0.159147	3.10012e-16	1.09157e-12	0.00189753	0.0254269	4.82485e-05	0.00113852	0	0	0	0	0.0004	0.0004
GN-Rnasel	GN-Glb1l	0.10375	1.00545e-07	1.69984e-05	0.00189753	0.0254269	4.82485e-05	0.000759013	0.03	0.016	0.01	0.014	0.012	0.0128
GN-D1Pas1	GN-Glb1l	0.123234	2.51789e-10	1.40521e-07	0.0265655	0.0254269	0.000675479	0.00379507	0.01	0.004	0.002	0.001	0.0004	0.0002
GN-Gm33176	GN-Tuba4a	0.10247	1.4406e-07	2.25006e-05	0.00113852	0.0440228	5.01208e-05	0.000759013	0.02	0.012	0.012	0.01	0.0096	0.01
GN-Gulp1	GN-Tuba4a	0.105743	5.69733e-08	1.08589e-05	0.0189753	0.0440228	0.000835347	0.00379507	0	0	0	0	0.0016	0.0016
GN-Abi2	GN-Tuba4a	0.111549	1.02783e-08	2.82649e-06	0.0273245	0.0440228	0.0012029	0.00493359	0	0	0.002	0.001	0.0008	0.0006
GN-Acsl3	GN-Tuba4a	0.102391	1.4725e-07	2.28605e-05	0.0641366	0.0440228	0.00282347	0.00796964	0	0	0	0.005	0.0024	0.0034
GN-Rims1	GN-Tuba4a	0.114269	4.47261e-09	1.45214e-06	0.00341556	0.0440228	0.000150362	0.00151803	0	0	0	0.002	0.0024	0.0022
GN-Slc40a1	GN-Tuba4a	0.126104	9.59565e-11	6.29376e-08	0.00607211	0.0440228	0.000267311	0.00227704	0	0	0	0	0.0004	0.0002
GN-Zfp142	GN-Tuba4a	0.117106	1.84027e-09	7.18978e-07	0.0557875	0.0440228	0.00245592	0.00796964	0	0.008	0.004	0.002	0.0008	0.001
GN-Slc9a2	GN-Ptprn	0.105485	6.13564e-08	1.15131e-05	0.00227704	0.0204934	4.66642e-05	0.000759013	0.02	0.012	0.01	0.013	0.0156	0.017
GN-Usp37	GN-Ptprn	0.10373	1.01132e-07	1.70849e-05	0.0728653	0.0204934	0.00149325	0.00531309	0	0.004	0.002	0.001	0.0036	0.0024
GN-Daw1	GN-Dnpep	0.13327	7.86162e-12	7.72491e-09	0.00265655	0.0250474	6.65397e-05	0.00113852	0	0	0	0	0.0004	0.0002
GN-Il18r1	GN-Gm15179	0.164765	2.7259e-17	1.11523e-13	0.00227704	0.00227704	5.18491e-06	0.000379507	0.04	0.028	0.028	0.022	0.0272	0.0234
GN-Nrp2	GN-Gm15179	0.113874	5.05331e-09	1.59883e-06	0.0178368	0.00227704	4.06151e-05	0.000759013	0	0.016	0.01	0.009	0.0092	0.0088
GN-Map2	GN-Gm15179	0.121069	5.14042e-10	2.53664e-07	0.0159393	0.00227704	3.62944e-05	0.000759013	0.02	0.008	0.008	0.01	0.01	0.0102
GN-Serpinb8	GN-Gm15179	0.142086	3.01824e-13	4.65908e-10	0.00303605	0.00227704	6.91321e-06	0.000379507	0	0	0.002	0.001	0.0004	0.0016
GN-LOC102634584	GN-Gm15179	0.133674	6.79928e-12	6.87033e-09	0.00341556	0.00227704	7.77737e-06	0.000379507	0.04	0.04	0.028	0.038	0.038	0.0328
GN-Jph1	GN-Gm15179	0.137947	1.42963e-12	1.82696e-09	0.0481973	0.00227704	0.000109747	0.00151803	0	0	0	0	0	0
GN-Creg2	GN-Gm15179	0.115024	3.53861e-09	1.20161e-06	0.00455408	0.00227704	1.03698e-05	0.000379507	0.04	0.04	0.036	0.047	0.054	0.0546
GN-Unc50	GN-Epha4	0.100017	2.83523e-07	3.77844e-05	0.0356736	0.0481973	0.00171937	0.0056926	0	0.008	0.01	0.008	0.006	0.0042
GN-Rhbdd1	GN-Epha4	0.103482	1.08442e-07	1.80259e-05	0.0208729	0.0481973	0.00100602	0.00417457	0	0.004	0.002	0.002	0.0024	0.0028
GN-Gm17224	GN-Epha4	0.102124	1.58627e-07	2.40283e-05	0.0125237	0.0481973	0.00060361	0.00303605	0	0	0	0.003	0.0028	0.0018
GN-Spata45	GN-Epha4	0.112333	8.10372e-09	2.3429e-06	0.00189753	0.0481973	9.14561e-05	0.00113852	0	0	0.002	0.001	0.0016	0.0014
GN-2810408I11Rik	GN-Epha4	0.124852	1.46564e-10	9.06374e-08	0.0163188	0.0481973	0.000786522	0.00417457	0	0	0	0	0	0.0002
GN-Fastkd2	GN-Farsb	0.135263	3.82953e-12	4.2365e-09	0.0371917	0.0394687	0.00146791	0.00645161	0	0	0	0	0	0
GN-Ing5	GN-Farsb	0.100599	2.4179e-07	3.33768e-05	0.0432638	0.0394687	0.00170756	0.0056926	0	0	0	0.002	0.0032	0.0034
GN-Cdh7	GN-Farsb	0.107796	3.14076e-08	6.81259e-06	0.00417457	0.0394687	0.000164765	0.00151803	0	0	0	0	0.0008	0.0006
GN-Nectin4	GN-Farsb	0.103838	9.80818e-08	1.66579e-05	0.0216319	0.0394687	0.000853782	0.00379507	0	0	0	0.001	0.002	0.002
GN-Copa	GN-Farsb	0.106402	4.71253e-08	9.4458e-06	0.0322581	0.0394687	0.00127318	0.00493359	0	0	0.002	0.002	0.002	0.0018
GN-Mrpl15	GN-Farsb	0.101212	2.04247e-07	2.92558e-05	0.0777989	0.0394687	0.00307062	0.00834915	0.02	0.016	0.012	0.011	0.0084	0.0066
GN-Rims1	GN-Farsb	0.121765	4.09279e-10	2.10266e-07	0.00341556	0.0394687	0.000134808	0.00151803	0	0	0	0	0	0.0002
GN-Zfp451	GN-Farsb	0.142508	2.56879e-13	4.2433e-10	0.0280835	0.0394687	0.00110842	0.0056926	0	0	0	0	0	0
GN-Idh1	GN-Farsb	0.121381	4.64158e-10	2.3277e-07	0.0239089	0.0394687	0.000943654	0.00455408	0	0	0	0	0	0.0002
GN-Cnppd1	GN-Farsb	0.112684	7.28002e-09	2.16142e-06	0.0132827	0.0394687	0.000524252	0.00303605	0	0	0	0.001	0.0024	0.0016
GN-Oprk1	GN-Ap1s3	0.101812	1.72997e-07	2.56754e-05	0.00683112	0.026186	0.000178879	0.00151803	0	0	0.004	0.005	0.006	0.0062
GN-Kcnb2	GN-Ap1s3	0.130049	2.46058e-11	2.01698e-08	0.00265655	0.026186	6.95642e-05	0.00113852	0	0	0	0.002	0.0024	0.002
GN-Efhc1	GN-Ap1s3	0.102068	1.61108e-07	2.43031e-05	0.00189753	0.026186	4.96887e-05	0.000759013	0.01	0.008	0.01	0.017	0.0148	0.0154
GN-Adam23	GN-Ap1s3	0.100734	2.32965e-07	3.24404e-05	0.119545	0.026186	0.00313039	0.00834915	0.01	0.012	0.008	0.008	0.0048	0.006
GN-LOC108167617	GN-Ap1s3	0.136393	2.53457e-12	2.95395e-09	0.0117647	0.026186	0.00030807	0.00265655	0	0	0	0	0	0
GN-Kctd18	GN-Ap1s3	0.108208	2.78324e-08	6.18761e-06	0.0258065	0.026186	0.000675767	0.00341556	0.03	0.012	0.008	0.004	0.0032	0.0032
GN-Fam117b	GN-Wdfy1	0.105485	6.1367e-08	1.15135e-05	0.0212524	0.026945	0.000572645	0.00303605	0	0	0.002	0.002	0.0016	0.003
GN-Nrp2	GN-Wdfy1	0.119236	9.31897e-10	4.12264e-07	0.0178368	0.026945	0.000480612	0.00303605	0	0	0	0	0.0008	0.0008
GN-Mogat1	GN-Wdfy1	0.103687	1.02362e-07	1.72492e-05	0.00645161	0.026945	0.000173839	0.00151803	0	0	0	0.002	0.0024	0.004
GN-Rims1	GN-Wdfy1	0.110774	1.2983e-08	3.40719e-06	0.00341556	0.026945	9.20322e-05	0.00113852	0.01	0.008	0.008	0.007	0.0064	0.0054
GN-Aff3	GN-Wdfy1	0.102701	1.35055e-07	2.13787e-05	0.0375712	0.026945	0.00101235	0.00417457	0	0	0.002	0.002	0.0028	0.0022
GN-Bivm	GN-Serpine2	0.102834	1.30117e-07	2.07613e-05	0.0144213	0.0250474	0.000361215	0.00227704	0.01	0.008	0.006	0.006	0.004	0.0042
GN-Gm41958	GN-Cul3	0.105699	5.77106e-08	1.09578e-05	0.0129032	0.0352941	0.000455408	0.00265655	0.01	0.004	0.002	0.004	0.004	0.0032
GN-Unc50	GN-Dock10	0.121238	4.86365e-10	2.41974e-07	0.0356736	0.00379507	0.000135384	0.00151803	0.01	0.004	0.002	0.001	0.0008	0.0008
GN-Apol7d	GN-Dock10	0.16221	8.31775e-17	3.17103e-13	0.0121442	0.00379507	4.60881e-05	0.00113852	0	0	0	0.001	0.0016	0.0012
GN-Daw1	GN-Dock10	0.116724	2.07636e-09	7.83548e-07	0.00265655	0.00379507	1.00818e-05	0.000379507	0	0	0.006	0.004	0.0032	0.0026
GN-Cdh20	GN-Dock10	0.116724	2.07636e-09	7.83548e-07	0.00265655	0.00379507	1.00818e-05	0.000379507	0.03	0.028	0.044	0.037	0.044	0.0452
GN-Fam72a	GN-Dock10	0.121764	4.09414e-10	2.10266e-07	0.0204934	0.00379507	7.77737e-05	0.00113852	0	0.004	0.002	0.001	0.0016	0.0018
GN-Nuak2	GN-Dock10	0.102323	1.50079e-07	2.31968e-05	0.0129032	0.00379507	4.89686e-05	0.000759013	0.02	0.02	0.022	0.019	0.018	0.018
GN-Spata45	GN-Dock10	0.139134	9.19443e-13	1.23053e-09	0.00189753	0.00379507	7.20126e-06	0.000379507	0.01	0.024	0.034	0.034	0.0324	0.0322
GN-Sdhaf4	GN-Dock10	0.100665	2.37403e-07	3.28767e-05	0.0132827	0.00379507	5.04089e-05	0.000759013	0	0.012	0.008	0.007	0.0068	0.0086
GN-A230020J21Rik	GN-Irs1	0.138947	9.86059e-13	1.31002e-09	0.00151803	0.0185958	2.8229e-05	0.000759013	0	0	0	0	0	0
GN-Idh1	GN-Irs1	0.107181	3.75876e-08	7.87495e-06	0.0239089	0.0185958	0.000444606	0.00265655	0	0.004	0.004	0.002	0.002	0.0022
GN-Dnah7c	GN-Col4a4	0.126544	8.25989e-11	5.52568e-08	0.00227704	0.00379507	8.64152e-06	0.000379507	0.02	0.032	0.044	0.042	0.0432	0.0402
GN-Stat1	GN-Col4a4	0.102323	1.50079e-07	2.31968e-05	0.0129032	0.00379507	4.89686e-05	0.000759013	0	0.004	0.008	0.004	0.0036	0.0034
GN-Ccdc150	GN-Col4a4	0.140638	5.22647e-13	7.61071e-10	0.00721063	0.00379507	2.73648e-05	0.000759013	0	0	0.004	0.003	0.0048	0.006
GN-Zfand2b	GN-Col4a4	0.104052	9.23136e-08	1.58745e-05	0.0125237	0.00379507	4.75283e-05	0.000759013	0.04	0.024	0.02	0.02	0.0152	0.0176
GN-Capn10	GN-Col4a4	0.102323	1.50079e-07	2.31968e-05	0.0129032	0.00379507	4.89686e-05	0.000759013	0.01	0.012	0.016	0.009	0.0076	0.0076
GN-Rgs16	GN-Col4a4	0.108781	2.35116e-08	5.41533e-06	0.00303605	0.00379507	1.1522e-05	0.000379507	0	0	0	0	0.0008	0.0016
GN-Igsf8	GN-Col4a4	0.107659	3.26875e-08	7.03972e-06	0.0436433	0.00379507	0.000165629	0.00151803	0	0	0.002	0.001	0.0004	0.0008
GN-Gm34102	GN-Col4a4	0.124021	1.93689e-10	1.14521e-07	0.00910816	0.00379507	3.45661e-05	0.000759013	0	0	0	0.002	0.0092	0.0112
GN-Esrrg	GN-Col4a4	0.102177	1.56289e-07	2.37382e-05	0.00341556	0.00379507	1.29623e-05	0.000379507	0.06	0.036	0.042	0.049	0.0588	0.0554
GN-Mgat4a	GN-Col4a4	0.114707	3.90454e-09	1.29532e-06	0.0227704	0.00379507	8.64152e-05	0.00113852	0	0.004	0.004	0.007	0.006	0.005
GN-Mfsd9	GN-Col4a4	0.259925	1.30947e-40	1.50121e-35	0.00493359	0.00379507	1.87233e-05	0.00113852	0	0	0	0	0	0
GN-Tmbim1	GN-Col4a4	0.13392	6.22409e-12	6.51111e-09	0.029981	0.00379507	0.00011378	0.00151803	0	0	0	0	0.0004	0.0002
GN-Stat1	GN-Slc19a3	0.17667	1.20244e-19	8.45505e-16	0.0129032	0.00531309	6.8556e-05	0.00151803	0	0	0	0	0	0
GN-Gm15834	GN-Slc19a3	0.108475	2.57287e-08	5.83069e-06	0.0178368	0.00531309	9.47686e-05	0.00113852	0.01	0.004	0.006	0.004	0.0044	0.0042
GN-Cyp20a1	GN-Slc19a3	0.141302	4.06609e-13	6.10362e-10	0.0193548	0.00531309	0.000102834	0.00151803	0	0	0	0.002	0.0016	0.001
GN-Gpr35	GN-Slc19a3	0.128683	3.9591e-11	3.02853e-08	0.00607211	0.00531309	3.22617e-05	0.000759013	0.01	0.004	0.004	0.008	0.0088	0.0076
GN-Scyl3	GN-Slc19a3	0.102637	1.37485e-07	2.16813e-05	0.0333966	0.00531309	0.000177439	0.00151803	0.01	0.008	0.006	0.008	0.0068	0.0064
GN-Igsf9	GN-Slc19a3	0.107896	3.04956e-08	6.64678e-06	0.0648956	0.00531309	0.000344797	0.00227704	0	0	0	0.002	0.0016	0.0018
GN-Susd4	GN-Slc19a3	0.115747	2.82335e-09	1.01233e-06	0.0159393	0.00531309	8.46869e-05	0.00113852	0	0	0.002	0.002	0.0028	0.0032
GN-Gm34102	GN-Slc19a3	0.102895	1.27913e-07	2.05035e-05	0.00910816	0.00531309	4.83925e-05	0.000759013	0.01	0.016	0.026	0.023	0.0212	0.0212
GN-Rab3gap2	GN-Slc19a3	0.108771	2.35783e-08	5.4281e-06	0.0303605	0.00531309	0.000161308	0.00151803	0	0	0	0.001	0.0024	0.003
GN-Fam178b	GN-Slc19a3	0.119802	7.76332e-10	3.52973e-07	0.0258065	0.00531309	0.000137112	0.00151803	0	0	0	0	0.0004	0.001
GN-Ndufs1	GN-Slc19a3	0.129183	3.32812e-11	2.61447e-08	0.0485769	0.00531309	0.000258093	0.00227704	0	0	0	0	0.0004	0.0006
GN-Tpp2	GN-Pid1	0.109469	1.91741e-08	4.63596e-06	0.029981	0.0311195	0.000932996	0.00417457	0	0.004	0.002	0.001	0.0012	0.0014
GN-Rims1	GN-Pid1	0.101891	1.69233e-07	2.52638e-05	0.00341556	0.0311195	0.000106291	0.00113852	0	0	0.006	0.006	0.0048	0.0036
GN-Phf3	GN-Pid1	0.129645	2.8337e-11	2.27446e-08	0.059962	0.0311195	0.00186599	0.00721063	0	0	0	0	0.0004	0.0002
GN-Pantr1	GN-Dner	0.114266	4.47676e-09	1.45214e-06	0.00341556	0.0117647	4.01831e-05	0.000759013	0	0.016	0.01	0.013	0.0152	0.0152
GN-Acsl3	GN-Trip12	0.105079	6.89252e-08	1.26007e-05	0.0641366	0.087666	0.0056226	0.0129032	0.01	0.008	0.008	0.016	0.0148	0.0126
GN-LOC108167617	GN-Trip12	0.115522	3.02941e-09	1.0705e-06	0.0117647	0.087666	0.00103137	0.00455408	0	0	0.002	0.001	0.0008	0.0006
GN-Gtf3c3	GN-Trip12	0.103981	9.42052e-08	1.61277e-05	0.0231499	0.087666	0.00202946	0.00645161	0	0	0.002	0.006	0.0028	0.0034
GN-Ildr2	GN-Slc16a14	0.105181	6.69487e-08	1.23096e-05	0.00645161	0.00721063	4.65202e-05	0.000759013	0.02	0.016	0.018	0.024	0.0196	0.0172
GN-Lmx1a	GN-Slc16a14	0.105181	6.69487e-08	1.23096e-05	0.00645161	0.00721063	4.65202e-05	0.000759013	0.02	0.024	0.022	0.018	0.0208	0.02
GN-F11r	GN-Slc16a14	0.116604	2.15689e-09	8.09201e-07	0.055408	0.00721063	0.000399526	0.00265655	0.01	0.004	0.002	0.001	0.0004	0.0004
GN-Xkr4	GN-Slc16a14	0.132239	1.13617e-11	1.05945e-08	0.0242884	0.00721063	0.000175135	0.00189753	0	0	0	0	0.0004	0.0002
GN-Aff3	GN-Slc16a14	0.12469	1.54743e-10	9.49071e-08	0.0375712	0.00721063	0.000270912	0.00227704	0	0	0	0.002	0.0008	0.0006
GN-Ccdc150	GN-A630001G21Rik	0.140638	5.22647e-13	7.61071e-10	0.00721063	0.00379507	2.73648e-05	0.000759013	0.01	0.008	0.004	0.005	0.008	0.0072
GN-Fam132b	GN-A630001G21Rik	0.107656	3.27177e-08	7.042e-06	0.0254269	0.00379507	9.64969e-05	0.00113852	0	0.012	0.006	0.005	0.0044	0.0054
GN-1700001G17Rik	GN-Gm28626	0.115112	3.44293e-09	1.18153e-06	0.00151803	0.00683112	1.03698e-05	0.000379507	0.01	0.02	0.012	0.012	0.008	0.0082
GN-Tcf24	GN-Gm28626	0.102256	1.52922e-07	2.34967e-05	0.00189753	0.00683112	1.29623e-05	0.000379507	0.01	0.008	0.012	0.011	0.0092	0.0076
GN-Kansl3	GN-Gm28626	0.11509	3.46633e-09	1.18656e-06	0.0451613	0.00683112	0.000308502	0.00227704	0	0	0	0	0.0004	0.0002
GN-Sulf1	GN-Ncl	0.124811	1.48561e-10	9.17285e-08	0.0903226	0.23871	0.0215609	0.0368121	0.03	0.036	0.032	0.031	0.0332	0.032
GN-Ttll4	GN-Ncl	0.122347	3.37805e-10	1.78798e-07	0.058444	0.23871	0.0139512	0.026186	0.01	0.012	0.006	0.003	0.004	0.0068
GN-Ankzf1	GN-Ncl	0.106353	4.77937e-08	9.56155e-06	0.0371917	0.23871	0.00887801	0.0174573	0.01	0.008	0.008	0.012	0.0084	0.009
GN-Mrps14	GN-Ncl	0.112135	8.60701e-09	2.45196e-06	0.0337761	0.23871	0.00806268	0.0166983	0	0.004	0.004	0.004	0.004	0.0042
GN-Pigm	GN-Ncl	0.107206	3.73072e-08	7.82376e-06	0.0413662	0.23871	0.00987452	0.0189753	0.01	0.004	0.01	0.014	0.0136	0.0148
GN-Batf3	GN-Ncl	0.110496	1.41131e-08	3.6418e-06	0.00948767	0.23871	0.0022648	0.00683112	0	0	0	0	0	0.0002
GN-Lrrn2	GN-Gm32700	0.109761	1.75801e-08	4.33704e-06	0.0333966	0.0129032	0.000430924	0.00265655	0	0	0	0	0.0012	0.0012
GN-Nab1	GN-Gm32700	0.11798	1.39412e-09	5.73594e-07	0.0163188	0.0129032	0.000210565	0.00189753	0	0	0	0.003	0.002	0.002
GN-Arid5a	GN-Gm32758	0.106006	5.28333e-08	1.02328e-05	0.0110057	0.00417457	4.59441e-05	0.000759013	0	0	0	0.002	0.0016	0.0018
GN-Apol7d	GN-Gm32758	0.100299	2.62449e-07	3.55248e-05	0.0121442	0.00417457	5.06969e-05	0.000759013	0.01	0.008	0.012	0.021	0.02	0.0212
GN-Dusp28	GN-Gm32758	0.11101	1.20956e-08	3.21429e-06	0.00265655	0.00417457	1.10899e-05	0.000379507	0.02	0.036	0.038	0.046	0.0488	0.048
GN-Abl2	GN-Gm32758	0.123288	2.47295e-10	1.38315e-07	0.0675522	0.00417457	0.000282002	0.00227704	0	0	0	0	0.0004	0.0002
GN-A230020J21Rik	GN-Gm32758	0.148662	2.32699e-14	4.97559e-11	0.00151803	0.00417457	6.33711e-06	0.000379507	0.04	0.028	0.024	0.021	0.0224	0.0268
GN-Spata45	GN-Gm32758	0.132428	1.06223e-11	9.98149e-09	0.00189753	0.00417457	7.92139e-06	0.000379507	0.07	0.04	0.032	0.033	0.0308	0.0362
GN-Nhej1	GN-Gm32758	0.103413	1.10574e-07	1.82376e-05	0.00303605	0.00417457	1.26742e-05	0.000379507	0	0.008	0.008	0.008	0.0048	0.0044
GN-1700001G17Rik	GN-Gm41907	0.168289	5.68788e-18	2.9237e-14	0.00151803	0.0129032	1.95874e-05	0.000759013	0	0.004	0.006	0.003	0.0028	0.002
GN-Stradb	GN-Gm41907	0.103209	1.17113e-07	1.90821e-05	0.00796964	0.0129032	0.000102834	0.00113852	0.01	0.004	0.004	0.005	0.0092	0.01
GN-Cd247	GN-Pde6d	0.12322	2.52935e-10	1.40791e-07	0.00417457	0.0182163	7.60454e-05	0.00113852	0	0.004	0.002	0.001	0.0024	0.0026
GN-Mpz	GN-Pde6d	0.115452	3.09594e-09	1.0896e-06	0.00796964	0.0182163	0.000145177	0.00151803	0	0.004	0.004	0.002	0.002	0.0022
GN-Dusp10	GN-Pde6d	0.102539	1.41309e-07	2.21277e-05	0.0144213	0.0182163	0.000262702	0.00189753	0.01	0.004	0.004	0.003	0.0016	0.002
GN-Gm32700	GN-Pde6d	0.110151	1.56463e-08	3.93947e-06	0.0129032	0.0182163	0.000235049	0.00189753	0	0	0	0.003	0.0012	0.0024
GN-Tfap2d	GN-Ngef	0.139929	6.82555e-13	9.55706e-10	0.00910816	0.00303605	2.76529e-05	0.000759013	0	0	0.008	0.01	0.006	0.007
GN-Slc9a2	GN-Ngef	0.142086	3.01824e-13	4.65908e-10	0.00227704	0.00303605	6.91321e-06	0.000379507	0.01	0.028	0.024	0.022	0.03	0.0292
GN-Inha	GN-Ngef	0.103413	1.10574e-07	1.82376e-05	0.00417457	0.00303605	1.26742e-05	0.000379507	0.05	0.048	0.038	0.048	0.0572	0.0554
GN-Gpr161	GN-Ngef	0.107485	3.43985e-08	7.33265e-06	0.0148008	0.00303605	4.49359e-05	0.000759013	0.02	0.016	0.024	0.02	0.0204	0.0198
GN-Ppil3	GN-Ngef	0.135353	3.70504e-12	4.10975e-09	0.0212524	0.00303605	6.45233e-05	0.00113852	0	0	0	0	0	0.0002
GN-Crispld1	GN-Gm38609	0.110307	1.49335e-08	3.80465e-06	0.0102467	0.00417457	4.27755e-05	0.000759013	0	0.008	0.004	0.009	0.008	0.0052
GN-Dnah7c	GN-Gm38609	0.120397	6.40048e-10	2.99237e-07	0.00227704	0.00417457	9.50567e-06	0.000379507	0.05	0.044	0.034	0.033	0.0356	0.0388
GN-Ica1l	GN-Gm38609	0.137551	1.65561e-12	2.04526e-09	0.00683112	0.00417457	2.8517e-05	0.000759013	0	0	0.002	0.006	0.006	0.0076
GN-Dst	GN-Dnajb3	0.102197	1.55437e-07	2.37382e-05	0.056926	0.00189753	0.000108019	0.00113852	0	0.004	0.002	0.007	0.0084	0.0072
GN-Vwa3b	GN-Dnajb3	0.139134	9.19443e-13	1.23053e-09	0.00379507	0.00189753	7.20126e-06	0.000379507	0.02	0.032	0.022	0.029	0.0304	0.0358
GN-Casp8	GN-Dnajb3	0.112611	7.44453e-09	2.18751e-06	0.0056926	0.00189753	1.08019e-05	0.000379507	0.02	0.044	0.04	0.039	0.0428	0.0496
GN-Ano7	GN-Dnajb3	0.126568	8.19209e-11	5.52568e-08	0.00455408	0.00189753	8.64152e-06	0.000379507	0.02	0.048	0.036	0.042	0.042	0.04
GN-Farp2	GN-Dnajb3	0.12139	4.6284e-10	2.32324e-07	0.00493359	0.00189753	9.36164e-06	0.000379507	0.06	0.024	0.03	0.031	0.0424	0.0428
GN-Gm29376	GN-Dnajb3	0.139134	9.19443e-13	1.23053e-09	0.00379507	0.00189753	7.20126e-06	0.000379507	0.02	0.024	0.036	0.031	0.0296	0.0304
GN-Trmt1l	GN-Dnajb3	0.115633	2.926e-09	1.04167e-06	0.0208729	0.00189753	3.9607e-05	0.000759013	0	0	0.002	0.001	0.0004	0.0006
GN-Igsf8	GN-Dnajb3	0.118739	1.09356e-09	4.71431e-07	0.0436433	0.00189753	8.28145e-05	0.00113852	0	0	0.002	0.001	0.0004	0.0008
GN-Msc	GN-Dnajb3	0.112611	7.44453e-09	2.18751e-06	0.0056926	0.00189753	1.08019e-05	0.000379507	0.01	0.012	0.006	0.003	0.0028	0.0028
GN-Ube2w	GN-Dnajb3	0.10375	1.00545e-07	1.69984e-05	0.0254269	0.00189753	4.82485e-05	0.000759013	0	0.008	0.012	0.013	0.014	0.0136
GN-Idh1	GN-Dnajb3	0.107343	3.58479e-08	7.58061e-06	0.0239089	0.00189753	4.5368e-05	0.000759013	0.03	0.024	0.02	0.019	0.0152	0.016
GN-March4	GN-Dnajb3	0.167166	9.40328e-18	4.51081e-14	0.00265655	0.00189753	5.04089e-06	0.000379507	0.03	0.028	0.026	0.026	0.0216	0.0204
GN-Farsb	GN-Dnajb3	0.125523	1.16825e-10	7.43811e-08	0.0394687	0.00189753	7.48932e-05	0.00113852	0	0	0	0.001	0.0008	0.001
GN-Rdh10	GN-Hjurp	0.112833	6.95585e-09	2.09147e-06	0.0409867	0.136622	0.0055997	0.0132827	0	0.008	0.012	0.01	0.0064	0.0044
GN-Ccnyl1	GN-Hjurp	0.109709	1.78546e-08	4.38574e-06	0.0288425	0.136622	0.00394053	0.0102467	0	0	0.002	0.003	0.0024	0.002
GN-Ccnt2	GN-Hjurp	0.109919	1.67686e-08	4.17389e-06	0.0982922	0.136622	0.0134289	0.0246679	0.05	0.036	0.04	0.044	0.0408	0.045
GN-Abl2	GN-Hjurp	0.113069	6.47278e-09	1.96985e-06	0.0675522	0.136622	0.00922914	0.0189753	0.02	0.02	0.018	0.015	0.0152	0.0154
GN-Cox20	GN-Hjurp	0.103024	1.23342e-07	1.99223e-05	0.0512334	0.136622	0.00699963	0.0148008	0.01	0.004	0.012	0.014	0.0168	0.0208
GN-Zfp142	GN-Hjurp	0.105518	6.07865e-08	1.14374e-05	0.0557875	0.136622	0.00762182	0.0159393	0.01	0.012	0.022	0.015	0.0208	0.0198
GN-Atp6v1h	GN-Gm29538	0.104782	7.5035e-08	1.34861e-05	0.0413662	0.00417457	0.000172686	0.00151803	0	0	0	0	0.0004	0.0008
GN-Cdh7	GN-Gm29538	0.178388	5.33239e-20	3.83779e-16	0.00417457	0.00417457	1.74271e-05	0.000759013	0.01	0.004	0.004	0.003	0.002	0.003
GN-Itpkb	GN-Gm29538	0.102113	1.59131e-07	2.40607e-05	0.0117647	0.00417457	4.91126e-05	0.000759013	0.02	0.02	0.022	0.018	0.02	0.0182
GN-Pms1	GN-Gm29538	0.121434	4.56215e-10	2.30709e-07	0.0322581	0.00417457	0.000134664	0.00151803	0	0	0	0	0.0012	0.0008
GN-Nhej1	GN-Gm29538	0.103413	1.10574e-07	1.82376e-05	0.00303605	0.00417457	1.26742e-05	0.000379507	0.01	0.004	0.002	0.003	0.0044	0.0046
GN-Hspe1	GN-Arl4c	0.105833	5.55287e-08	1.0624e-05	0.0383302	0.0182163	0.000698235	0.00341556	0	0	0	0.002	0.0028	0.002
GN-Mlph	GN-Arl4c	0.102852	1.29458e-07	2.06774e-05	0.0056926	0.0182163	0.000103698	0.00113852	0.02	0.012	0.01	0.014	0.0132	0.0118
GN-Rgs20	GN-Arl4c	0.135799	3.15e-12	3.57194e-09	0.0216319	0.0182163	0.000394053	0.00303605	0	0	0	0	0.0004	0.0002
GN-Mdh1b	GN-Arl4c	0.103233	1.16322e-07	1.89877e-05	0.00265655	0.0182163	4.83925e-05	0.000759013	0.02	0.024	0.016	0.012	0.0184	0.0186
GN-Mpz	GN-Gm34194	0.123539	2.27468e-10	1.30263e-07	0.00796964	0.00113852	9.07359e-06	0.000379507	0.06	0.056	0.052	0.045	0.0404	0.041
GN-Gm34451	GN-Gm34194	0.180942	1.56975e-20	1.26079e-16	0.00379507	0.00113852	4.32076e-06	0.000379507	0.02	0.02	0.014	0.015	0.0156	0.0152
GN-Angel2	GN-Gm34194	0.121992	3.79738e-10	1.97302e-07	0.0318786	0.00113852	3.62944e-05	0.000759013	0	0	0	0.002	0.0028	0.0026
GN-Gm28836	GN-Gm34194	0.172356	8.958e-19	5.14449e-15	0.00417457	0.00113852	4.75283e-06	0.000379507	0.03	0.016	0.012	0.018	0.0232	0.0222
GN-Col19a1	GN-Gm34194	0.190913	1.12595e-22	1.28299e-18	0.00341556	0.00113852	3.88868e-06	0.000379507	0.01	0.016	0.016	0.015	0.0168	0.017
GN-Arid5a	GN-Gm34331	0.104306	8.59043e-08	1.49896e-05	0.0110057	0.00113852	1.25302e-05	0.000379507	0	0.008	0.008	0.006	0.0064	0.004
GN-Rbm44	GN-Gm34331	0.152336	5.2937e-15	1.35772e-11	0.00531309	0.00113852	6.04906e-06	0.000379507	0.03	0.028	0.026	0.027	0.0296	0.0288
GN-En1	GN-Gm34331	0.142221	2.86599e-13	4.60065e-10	0.00607211	0.00113852	6.91321e-06	0.000379507	0.03	0.028	0.024	0.026	0.0276	0.0284
GN-Cnnm4	GN-Iqca	0.112696	7.25277e-09	2.1547e-06	0.0166983	0.00531309	8.87196e-05	0.00113852	0	0.004	0.004	0.007	0.006	0.0054
GN-Lmod1	GN-Iqca	0.133247	7.92723e-12	7.76422e-09	0.0056926	0.00531309	3.02453e-05	0.000759013	0.01	0.008	0.006	0.008	0.0112	0.0084
GN-Cd34	GN-Iqca	0.131239	1.61912e-11	1.42302e-08	0.00151803	0.00531309	8.06542e-06	0.000379507	0.01	0.024	0.028	0.039	0.0464	0.0388
GN-Sgk3	GN-Rab17	0.109049	2.17147e-08	5.13832e-06	0.00948767	0.00986717	9.36164e-05	0.00113852	0	0.004	0.006	0.005	0.0028	0.0026
GN-Il1r2	GN-Rab17	0.112636	7.38862e-09	2.18305e-06	0.00417457	0.00986717	4.11912e-05	0.000759013	0	0	0.002	0.001	0.0004	0.0006
GN-Il18r1	GN-Rab17	0.156339	1.01352e-15	3.17566e-12	0.00227704	0.00986717	2.24679e-05	0.000759013	0	0	0	0	0.0004	0.0006
GN-Gm31636	GN-Rab17	0.112636	7.38862e-09	2.18305e-06	0.00417457	0.00986717	4.11912e-05	0.000759013	0	0	0.006	0.004	0.0044	0.0054
GN-4930523C07Rik	GN-Rab17	0.118727	1.09765e-09	4.7204e-07	0.00379507	0.00986717	3.74466e-05	0.000759013	0	0.004	0.002	0.002	0.0044	0.005
GN-Tsga10	GN-Rab17	0.102568	1.40159e-07	2.19973e-05	0.00493359	0.00986717	4.86805e-05	0.000759013	0	0.012	0.012	0.008	0.0064	0.0056
GN-Ccnt2	GN-Ilkap	0.107376	3.55077e-08	7.52281e-06	0.0982922	0.0611006	0.00600571	0.0136622	0.02	0.02	0.018	0.015	0.0144	0.0144
GN-Rfwd2	GN-Ilkap	0.120389	6.41749e-10	2.9996e-07	0.0227704	0.0611006	0.00139128	0.0056926	0	0	0	0	0	0.0004
GN-Ints7	GN-Ilkap	0.100282	2.63691e-07	3.56575e-05	0.0311195	0.0611006	0.00190142	0.00607211	0.02	0.008	0.004	0.003	0.0024	0.0032
GN-Usp37	GN-Ilkap	0.111369	1.08547e-08	2.95932e-06	0.0728653	0.0611006	0.00445211	0.0113852	0	0	0.002	0.002	0.0036	0.0036
GN-Gm29538	GN-Ilkap	0.106357	4.77355e-08	9.55135e-06	0.00417457	0.0611006	0.000255069	0.00189753	0	0.004	0.002	0.001	0.0012	0.0012
GN-Cdk5r2	GN-Hes6	0.10668	4.34682e-08	8.85435e-06	0.00796964	0.0056926	4.5368e-05	0.000759013	0.03	0.016	0.012	0.013	0.018	0.018
GN-Rnasel	GN-Hes6	0.112611	7.44453e-09	2.18751e-06	0.00189753	0.0056926	1.08019e-05	0.000379507	0.01	0.024	0.034	0.034	0.034	0.0428
GN-Inpp1	GN-Hes6	0.116208	2.44316e-09	8.96939e-07	0.00683112	0.0056926	3.88868e-05	0.000759013	0.02	0.012	0.02	0.017	0.0136	0.0132
GN-1700001G17Rik	GN-Per2	0.111888	9.27547e-09	2.59683e-06	0.00151803	0.00721063	1.09459e-05	0.000379507	0.04	0.052	0.048	0.046	0.0536	0.0512
GN-Spata3	GN-Per2	0.108814	2.3283e-08	5.39672e-06	0.00607211	0.00721063	4.37837e-05	0.000759013	0	0.012	0.02	0.016	0.0148	0.0138
GN-Trak2	GN-Hdac4	0.100259	2.65399e-07	3.58391e-05	0.0254269	0.0607211	0.00154395	0.00531309	0	0	0.002	0.003	0.0052	0.005
GN-Mdh1b	GN-Hdac4	0.110368	1.46667e-08	3.75136e-06	0.00265655	0.0607211	0.000161308	0.00151803	0	0.004	0.002	0.001	0.0012	0.0012
GN-Fam134a	GN-Ndufa10	0.100124	2.75324e-07	3.68892e-05	0.0148008	0.0417457	0.000617868	0.00303605	0	0	0	0.002	0.0036	0.004
GN-Gm39667	GN-Ndufa10	0.121701	4.17966e-10	2.14118e-07	0.00189753	0.0417457	7.92139e-05	0.00113852	0.01	0.008	0.004	0.002	0.0008	0.0018
GN-Jph1	GN-Ndufa10	0.103636	1.03843e-07	1.74541e-05	0.0481973	0.0417457	0.00201203	0.00645161	0	0	0.002	0.003	0.0028	0.0026
GN-Zfp451	GN-Ndufa10	0.102341	1.49314e-07	2.31123e-05	0.0280835	0.0417457	0.00117237	0.00455408	0	0.004	0.004	0.004	0.0032	0.0034
GN-Bard1	GN-Ndufa10	0.118561	1.15748e-09	4.90094e-07	0.0580645	0.0417457	0.00242395	0.00796964	0	0	0.002	0.002	0.0012	0.0008
GN-Farsb	GN-Ndufa10	0.103869	9.72367e-08	1.65392e-05	0.0394687	0.0417457	0.00164765	0.0056926	0.02	0.008	0.008	0.006	0.0036	0.0038
GN-9130024F11Rik	GN-Myeov2	0.133452	7.36543e-12	7.32767e-09	0.00265655	0.0113852	3.02453e-05	0.000759013	0.01	0.008	0.004	0.002	0.0024	0.0024
GN-Crocc2	GN-Myeov2	0.108092	2.87972e-08	6.35697e-06	0.00834915	0.0113852	9.50567e-05	0.00113852	0.01	0.008	0.004	0.005	0.0048	0.0048
GN-Sf3b1	GN-Myeov2	0.114364	4.34324e-09	1.41587e-06	0.0356736	0.0113852	0.000406151	0.00265655	0	0	0	0	0	0.0004
GN-Trmt1l	GN-Ankmy1	0.106336	4.80254e-08	9.59603e-06	0.0208729	0.00796964	0.000166349	0.00151803	0	0	0	0	0.002	0.0018
GN-Gm28836	GN-Ankmy1	0.126591	8.12794e-11	5.52568e-08	0.00417457	0.00796964	3.32698e-05	0.000759013	0	0.008	0.01	0.008	0.008	0.0078
GN-Rb1cc1	GN-Kif1a	0.104745	7.58119e-08	1.35921e-05	0.0201139	0.0174573	0.000351134	0.00227704	0	0	0	0.001	0.0036	0.0054
GN-Gm28535	GN-Kif1a	0.109123	2.12482e-08	5.04597e-06	0.0136622	0.0174573	0.000238506	0.00189753	0	0	0	0	0.0016	0.002
GN-Trmt1l	GN-Kif1a	0.102156	1.5724e-07	2.38576e-05	0.0208729	0.0174573	0.000364384	0.00227704	0	0.004	0.002	0.002	0.0012	0.001
GN-Sntg1	GN-Kif1a	0.115221	3.32749e-09	1.15263e-06	0.00227704	0.0174573	3.9751e-05	0.000759013	0.02	0.02	0.016	0.013	0.0132	0.0132
GN-Lonrf2	GN-Kif1a	0.13973	7.35604e-13	1.01693e-09	0.00910816	0.0174573	0.000159004	0.00189753	0	0	0	0	0.0004	0.0002
GN-Dnajb3	GN-Kif1a	0.127357	6.25473e-11	4.49627e-08	0.00189753	0.0174573	3.31258e-05	0.000759013	0.02	0.016	0.008	0.01	0.0124	0.0122
GN-Ndufa10	GN-Kif1a	0.102571	1.40049e-07	2.19973e-05	0.0417457	0.0174573	0.000728768	0.00341556	0	0	0	0.001	0.0012	0.0018
GN-Mrps14	GN-Pask	0.114954	3.6168e-09	1.21668e-06	0.0337761	0.029981	0.00101264	0.00455408	0	0	0	0	0	0.0004
GN-Ube2w	GN-Pask	0.112971	6.6686e-09	2.01572e-06	0.0254269	0.029981	0.000762326	0.00379507	0	0	0	0.001	0.0008	0.001
GN-A830018L16Rik	GN-Hdlbp	0.100854	2.25413e-07	3.15792e-05	0.029222	0.058444	0.00170785	0.0056926	0.01	0.004	0.002	0.003	0.004	0.0034
GN-Adam23	GN-Hdlbp	0.117635	1.55564e-09	6.24199e-07	0.119545	0.058444	0.00698667	0.0159393	0	0.004	0.002	0.007	0.0044	0.0056
GN-Ints7	GN-Hdlbp	0.104421	8.3152e-08	1.4635e-05	0.0311195	0.058444	0.00181875	0.00607211	0.01	0.008	0.004	0.003	0.0028	0.0036
GN-Usp37	GN-Hdlbp	0.12311	2.62388e-10	1.45365e-07	0.0728653	0.058444	0.00425854	0.0117647	0	0	0	0.001	0.0008	0.0006
GN-Klhl12	GN-Thap4	0.125606	1.13603e-10	7.25213e-08	0.026945	0.0333966	0.00089987	0.00455408	0	0.004	0.002	0.001	0.0004	0.0002
GN-9130409I23Rik	GN-Thap4	0.113514	5.6452e-09	1.75461e-06	0.00265655	0.0333966	8.87196e-05	0.00113852	0	0.012	0.01	0.006	0.0052	0.005
GN-Eprs	GN-Thap4	0.102732	1.33872e-07	2.12289e-05	0.0447818	0.0333966	0.00149556	0.00531309	0.01	0.004	0.002	0.001	0.0036	0.0038
GN-Phf3	GN-Thap4	0.113197	6.22309e-09	1.90419e-06	0.059962	0.0333966	0.00200253	0.00683112	0	0	0	0.001	0.0024	0.002
GN-Slc9a2	GN-St8sia4	0.120397	6.40048e-10	2.99237e-07	0.00227704	0.00417457	9.50567e-06	0.000379507	0.05	0.052	0.05	0.044	0.0416	0.0462
GN-Abi2	GN-St8sia4	0.133566	7.06887e-12	7.09199e-09	0.0273245	0.00417457	0.000114068	0.00151803	0	0	0	0	0.0004	0.0004
GN-Avpr1b	GN-St8sia4	0.148662	2.32699e-14	4.97559e-11	0.00151803	0.00417457	6.33711e-06	0.000379507	0.06	0.064	0.05	0.036	0.03	0.0296
GN-Trmt1l	GN-St8sia4	0.114065	4.7636e-09	1.52452e-06	0.0208729	0.00417457	8.71353e-05	0.00113852	0	0	0	0.001	0.0008	0.001
GN-Gm39683	GN-St8sia4	0.148662	2.32699e-14	4.97559e-11	0.00151803	0.00417457	6.33711e-06	0.000379507	0.01	0.02	0.024	0.027	0.0308	0.0278
GN-Sntg1	GN-St8sia4	0.120397	6.40048e-10	2.99237e-07	0.00227704	0.00417457	9.50567e-06	0.000379507	0.06	0.052	0.046	0.045	0.044	0.0458
GN-Tcf24	GN-St8sia4	0.132428	1.06223e-11	9.98149e-09	0.00189753	0.00417457	7.92139e-06	0.000379507	0.02	0.024	0.036	0.038	0.0368	0.0348
GN-Rfx8	GN-St8sia4	0.146471	5.53199e-14	1.05224e-10	0.00607211	0.00417457	2.53485e-05	0.000759013	0.01	0.004	0.004	0.003	0.0048	0.0054
GN-Nhej1	GN-St8sia4	0.103413	1.10574e-07	1.82376e-05	0.00303605	0.00417457	1.26742e-05	0.000379507	0	0	0.002	0.003	0.002	0.0022
GN-Tuba4a	GN-St8sia4	0.100874	2.24199e-07	3.14292e-05	0.0440228	0.00417457	0.000183776	0.00151803	0.01	0.004	0.004	0.004	0.0048	0.0044
GN-Spag16	GN-Slco4c1	0.139451	8.1653e-13	1.11865e-09	0.0102467	0.0155598	0.000159436	0.00189753	0	0.004	0.002	0.001	0.0008	0.0006
GN-Rabif	GN-Slco4c1	0.103412	1.10603e-07	1.82398e-05	0.0379507	0.0155598	0.000590504	0.00303605	0.01	0.004	0.004	0.003	0.0016	0.0012
GN-Aldh9a1	GN-Slco4c1	0.10116	2.07199e-07	2.95944e-05	0.0478178	0.0155598	0.000744035	0.00341556	0.01	0.004	0.002	0.002	0.004	0.0036
GN-Ints7	GN-Slco4c1	0.101083	2.11628e-07	3.00456e-05	0.0311195	0.0155598	0.000484213	0.00265655	0	0	0	0.002	0.0024	0.0026
GN-Kif1a	GN-Slco4c1	0.100308	2.61862e-07	3.54889e-05	0.0174573	0.0155598	0.000271632	0.00189753	0	0.004	0.004	0.006	0.0064	0.0058
GN-Serpinb8	GN-D1Ertd622e	0.134067	5.90243e-12	6.22368e-09	0.00303605	0.00986717	2.99573e-05	0.000759013	0	0	0	0	0	0.0002
GN-Stau2	GN-D1Ertd622e	0.123987	1.9589e-10	1.15535e-07	0.00759013	0.00986717	7.48932e-05	0.00113852	0	0	0	0.001	0.0016	0.0014
GN-Gm29538	GN-D1Ertd622e	0.112636	7.38862e-09	2.18305e-06	0.00417457	0.00986717	4.11912e-05	0.000759013	0	0.008	0.012	0.014	0.0172	0.0168
GN-Tpr	GN-Ppip5k2	0.104135	9.01674e-08	1.55886e-05	0.0409867	0.0318786	0.0013066	0.00493359	0.01	0.008	0.004	0.005	0.0036	0.0046
GN-LOC108167617	GN-Ppip5k2	0.10041	2.54649e-07	3.47396e-05	0.0117647	0.0318786	0.000375042	0.00227704	0.01	0.004	0.002	0.004	0.0052	0.0036
GN-Unc50	GN-Pam	0.102156	1.57203e-07	2.38541e-05	0.0356736	0.0204934	0.000731072	0.00341556	0	0	0	0.002	0.0028	0.002
GN-Mars2	GN-Pam	0.136678	2.28298e-12	2.71584e-09	0.0390892	0.0204934	0.000801069	0.00455408	0	0	0	0	0	0
GN-Creb1	GN-Pam	0.103735	1.00982e-07	1.70634e-05	0.0417457	0.0204934	0.00085551	0.00379507	0.02	0.008	0.004	0.002	0.002	0.0026
GN-Sept2	GN-Pam	0.103014	1.23708e-07	1.9974e-05	0.0421252	0.0204934	0.000863288	0.00379507	0	0.004	0.004	0.002	0.002	0.0028
GN-Dock10	GN-Pam	0.121764	4.09414e-10	2.10266e-07	0.00379507	0.0204934	7.77737e-05	0.00113852	0	0	0.004	0.004	0.0036	0.0038
GN-Atp6v1h	GN-Rnf152	0.103274	1.14997e-07	1.8823e-05	0.0413662	0.0174573	0.000722143	0.00341556	0.01	0.004	0.002	0.001	0.0016	0.0018
GN-Lmbrd1	GN-Rnf152	0.109123	2.12482e-08	5.04597e-06	0.0136622	0.0174573	0.000238506	0.00189753	0	0.004	0.006	0.003	0.0024	0.0022
GN-Tada1	GN-Rnf152	0.113395	5.85636e-09	1.80868e-06	0.0178368	0.0174573	0.000311383	0.00227704	0	0	0	0.002	0.004	0.003
GN-Fam78b	GN-Rnf152	0.107229	3.70642e-08	7.78031e-06	0.0140417	0.0174573	0.000245131	0.00189753	0.02	0.008	0.008	0.008	0.0056	0.0048
GN-Batf3	GN-Pign	0.107963	2.99086e-08	6.53705e-06	0.00948767	0.0170778	0.000162028	0.00151803	0.01	0.004	0.002	0.001	0.0016	0.0024
GN-Mybl1	GN-Pign	0.110481	1.41762e-08	3.64475e-06	0.0189753	0.0170778	0.000324057	0.00227704	0	0	0	0	0	0.0006
GN-Gm15867	GN-Gm7160	0.135895	3.0416e-12	3.46415e-09	0.00265655	0.0110057	2.92371e-05	0.000759013	0	0	0	0	0	0
GN-Erbb4	GN-Gm7160	0.113276	6.07467e-09	1.86477e-06	0.00796964	0.0110057	8.77114e-05	0.00113852	0	0	0	0	0.0008	0.0008
GN-Gm29538	GN-Gm7160	0.106006	5.28333e-08	1.02328e-05	0.00417457	0.0110057	4.59441e-05	0.000759013	0.02	0.012	0.008	0.005	0.002	0.0016
GN-Gm34331	GN-Gm7160	0.104306	8.59043e-08	1.49896e-05	0.00113852	0.0110057	1.25302e-05	0.000379507	0	0.004	0.002	0.001	0.0016	0.001
GN-1500015O10Rik	GN-Bcl2	0.126544	8.25989e-11	5.52568e-08	0.00227704	0.00379507	8.64152e-06	0.000379507	0.02	0.016	0.024	0.032	0.0408	0.0388
GN-Tgfbrap1	GN-Kdsr	0.109686	1.79755e-08	4.40882e-06	0.0144213	0.0462998	0.000667701	0.00341556	0	0	0.002	0.001	0.0004	0.0022
GN-Tcea1	GN-Vps4b	0.13288	9.03815e-12	8.74337e-09	0.0500949	0.056167	0.00281368	0.00948767	0	0	0	0.001	0.0008	0.0006
GN-Nop58	GN-Vps4b	0.1015	1.88609e-07	2.74603e-05	0.116509	0.056167	0.00654393	0.0140417	0.03	0.024	0.022	0.021	0.026	0.0226
GN-Rpe	GN-Vps4b	0.110342	1.47789e-08	3.7757e-06	0.0880455	0.056167	0.00494525	0.0121442	0	0	0.002	0.003	0.0044	0.0048
GN-Zcchc2	GN-Vps4b	0.115536	3.01627e-09	1.06779e-06	0.0288425	0.056167	0.00162	0.00607211	0	0	0.002	0.002	0.0012	0.001
GN-Ccnt2	GN-Vps4b	0.102164	1.56849e-07	2.38097e-05	0.0982922	0.056167	0.00552078	0.0125237	0.03	0.024	0.026	0.021	0.0176	0.018
GN-Rgs16	GN-Vps4b	0.106377	4.7465e-08	9.50487e-06	0.00303605	0.056167	0.000170526	0.00151803	0	0	0	0	0	0.0002
GN-Tcf24	GN-Vps4b	0.102988	1.24624e-07	2.00992e-05	0.00189753	0.056167	0.000106579	0.00113852	0.01	0.016	0.008	0.006	0.0052	0.0064
GN-Sdhaf4	GN-Vps4b	0.101275	2.00704e-07	2.88748e-05	0.0132827	0.056167	0.000746051	0.00341556	0.02	0.008	0.008	0.006	0.0028	0.003
GN-4930558J18Rik	GN-Vps4b	0.144468	1.20826e-13	2.13876e-10	0.0132827	0.056167	0.000746051	0.00455408	0	0	0	0	0	0
GN-Orc2	GN-Vps4b	0.103012	1.23788e-07	1.99855e-05	0.0648956	0.056167	0.00364499	0.00948767	0	0.008	0.008	0.008	0.0096	0.0088
GN-Tuba4a	GN-Vps4b	0.108345	2.67344e-08	6.00624e-06	0.0440228	0.056167	0.00247263	0.00759013	0	0	0.002	0.005	0.0028	0.0036
GN-Sdhaf4	GN-Dsel	0.111034	1.20069e-08	3.2125e-06	0.0132827	0.0318786	0.000423434	0.00265655	0	0	0	0	0.0008	0.0016
GN-Slco4c1	GN-Dsel	0.116823	2.0126e-09	7.73805e-07	0.0155598	0.0318786	0.000496023	0.00303605	0	0	0.002	0.001	0.0012	0.0008
GN-Terf1	GN-Gli2	0.114231	4.52506e-09	1.46324e-06	0.0770398	0.108539	0.00836182	0.0178368	0.01	0.008	0.006	0.011	0.0108	0.0098
GN-Gulp1	GN-Gli2	0.11243	7.86729e-09	2.28721e-06	0.0189753	0.108539	0.00205956	0.00683112	0	0	0	0	0.0008	0.001
GN-Sgk3	GN-Ralb	0.164993	2.46506e-17	1.11053e-13	0.00948767	0.0125237	0.000118821	0.00189753	0	0.004	0.002	0.001	0.0008	0.0004
GN-Ormdl1	GN-Ralb	0.100877	2.24012e-07	3.14103e-05	0.0144213	0.0125237	0.000180608	0.00151803	0.01	0.004	0.002	0.002	0.0048	0.0042
GN-Sept2	GN-Epb41l5	0.100093	2.7767e-07	3.71333e-05	0.0421252	0.0212524	0.000895261	0.00379507	0	0.004	0.004	0.004	0.0044	0.0052
GN-Fam78b	GN-Epb41l5	0.161323	1.2207e-16	4.58084e-13	0.0140417	0.0212524	0.00029842	0.00303605	0	0	0	0	0	0
GN-Batf3	GN-Epb41l5	0.121297	4.77088e-10	2.37849e-07	0.00948767	0.0212524	0.000201635	0.00189753	0	0	0	0.001	0.0008	0.0004
GN-Mgat4a	GN-Epb41l5	0.100986	2.17362e-07	3.06865e-05	0.0227704	0.0212524	0.000483925	0.00265655	0	0	0.004	0.004	0.0052	0.0042
GN-Col4a4	GN-Epb41l5	0.162086	8.7776e-17	3.34035e-13	0.00379507	0.0212524	8.06542e-05	0.00151803	0	0	0	0	0	0.0002
GN-Nuak2	GN-Ptpn4	0.121983	3.80862e-10	1.97774e-07	0.0129032	0.028463	0.000367264	0.00265655	0	0	0	0	0	0
GN-Colgalt2	GN-Ptpn4	0.104128	9.03488e-08	1.56114e-05	0.00607211	0.028463	0.00017283	0.00151803	0	0	0	0.001	0.002	0.0014
GN-Tmem185b	GN-Tmem177	0.110067	1.60467e-08	4.0213e-06	0.0125237	0.0125237	0.000156844	0.00151803	0	0.008	0.004	0.003	0.0016	0.0036
GN-Usp40	GN-Tmem177	0.118486	1.18568e-09	4.99371e-07	0.0166983	0.0125237	0.000209125	0.00189753	0	0	0	0.001	0.0008	0.0008
GN-Gbx2	GN-Tmem177	0.105749	5.68851e-08	1.08436e-05	0.027704	0.0125237	0.000346957	0.00227704	0.01	0.008	0.01	0.009	0.0044	0.0034
GN-Gm33176	GN-Cfap221	0.158239	4.55715e-16	1.5251e-12	0.00113852	0.00493359	5.61699e-06	0.000379507	0.04	0.032	0.022	0.02	0.0272	0.026
GN-Stk36	GN-Cfap221	0.109851	1.71125e-08	4.24168e-06	0.00872865	0.00493359	4.30636e-05	0.000759013	0.02	0.012	0.02	0.015	0.0144	0.0178
GN-A230020J21Rik	GN-Cfap221	0.136379	2.54839e-12	2.95395e-09	0.00151803	0.00493359	7.48932e-06	0.000379507	0.02	0.02	0.028	0.029	0.0352	0.0358
GN-Serpinb8	GN-Tmem37	0.108781	2.35116e-08	5.41533e-06	0.00303605	0.00379507	1.1522e-05	0.000379507	0	0	0	0.003	0.0016	0.0016
GN-Gm32391	GN-Tmem37	0.102177	1.56289e-07	2.37382e-05	0.00341556	0.00379507	1.29623e-05	0.000379507	0.01	0.008	0.004	0.005	0.0048	0.004
GN-Esrrg	GN-Tmem37	0.102177	1.56289e-07	2.37382e-05	0.00341556	0.00379507	1.29623e-05	0.000379507	0	0	0.006	0.007	0.0076	0.006
GN-Mdh1b	GN-Tmem37	0.116724	2.07636e-09	7.83548e-07	0.00265655	0.00379507	1.00818e-05	0.000379507	0.01	0.004	0.004	0.002	0.0032	0.004
GN-Slc30a10	GN-Dbi	0.134655	4.77317e-12	5.1795e-09	0.00910816	0.0185958	0.000169374	0.00189753	0	0	0	0	0.0008	0.0006
GN-Ptp4a1	GN-Dbi	0.100341	2.59501e-07	3.52362e-05	0.0330171	0.0185958	0.00061398	0.00303605	0	0.004	0.004	0.003	0.0028	0.0022
GN-Trak2	GN-Dbi	0.156223	1.06385e-15	3.28199e-12	0.0254269	0.0185958	0.000472835	0.00379507	0	0	0	0	0	0
GN-Dnah7c	GN-Steap3	0.121069	5.14042e-10	2.53664e-07	0.00227704	0.0159393	3.62944e-05	0.000759013	0	0	0	0.002	0.0008	0.0006
GN-Sh3bp4	GN-Steap3	0.100502	2.48261e-07	3.40591e-05	0.0470588	0.0159393	0.000750084	0.00341556	0	0	0	0	0.0008	0.0012
GN-9130409I23Rik	GN-Steap3	0.111171	1.15205e-08	3.10523e-06	0.00265655	0.0159393	4.23434e-05	0.000759013	0	0.004	0.004	0.003	0.0016	0.001
GN-Fhl2	GN-Steap3	0.111272	1.11761e-08	3.02983e-06	0.0201139	0.0159393	0.0003206	0.00227704	0	0	0.002	0.002	0.0008	0.0008
GN-Kctd18	GN-Steap3	0.113064	6.48139e-09	1.97206e-06	0.0258065	0.0159393	0.000411336	0.00265655	0	0	0	0	0.0008	0.0012
GN-Mdh1b	GN-Steap3	0.111171	1.15205e-08	3.10523e-06	0.00265655	0.0159393	4.23434e-05	0.000759013	0	0	0	0.002	0.0012	0.0012
GN-Gm32229	GN-Insig2	0.126786	7.60455e-11	5.32593e-08	0.00265655	0.0125237	3.32698e-05	0.000759013	0	0	0.008	0.01	0.0128	0.0118
GN-Nppc	GN-Insig2	0.159554	2.60663e-16	9.31268e-13	0.00379507	0.0125237	4.75283e-05	0.00113852	0	0	0	0.001	0.0012	0.0012
GN-C130036L24Rik	GN-Htr5b	0.103065	1.21949e-07	1.97293e-05	0.0425047	0.00417457	0.000177439	0.00151803	0.03	0.016	0.01	0.008	0.006	0.0058
GN-Kif21b	GN-Htr5b	0.108101	2.87213e-08	6.34546e-06	0.0106262	0.00417457	4.43598e-05	0.000759013	0.01	0.008	0.006	0.005	0.0044	0.0052
GN-Gm15867	GN-Htr5b	0.11101	1.20956e-08	3.21429e-06	0.00265655	0.00417457	1.10899e-05	0.000379507	0.07	0.052	0.046	0.043	0.0484	0.05
GN-Plxna2	GN-Htr5b	0.112636	7.38862e-09	2.18305e-06	0.00986717	0.00417457	4.11912e-05	0.000759013	0.02	0.008	0.01	0.013	0.0168	0.0164
GN-Rabif	GN-Ddx18	0.101694	1.78745e-07	2.63647e-05	0.0379507	0.0398482	0.00151227	0.00531309	0	0	0	0	0.0028	0.0028
GN-Prex2	GN-Actr3	0.101659	1.80478e-07	2.65895e-05	0.0383302	0.0394687	0.00151284	0.00531309	0.01	0.008	0.008	0.006	0.0048	0.0044
GN-1500015O10Rik	GN-Actr3	0.112995	6.6211e-09	2.00421e-06	0.00227704	0.0394687	8.98718e-05	0.00113852	0	0	0	0.001	0.0008	0.0016
GN-Bmpr2	GN-Actr3	0.110716	1.32123e-08	3.45962e-06	0.026945	0.0394687	0.00106348	0.00455408	0	0	0.002	0.002	0.0008	0.0012
GN-Farp2	GN-Lypd1	0.125678	1.10866e-10	7.09839e-08	0.00493359	0.00683112	3.37019e-05	0.000759013	0.03	0.02	0.012	0.008	0.008	0.0092
GN-Fam174a	GN-Lypd1	0.104997	7.05578e-08	1.28309e-05	0.00683112	0.00683112	4.66642e-05	0.000759013	0.02	0.016	0.018	0.02	0.0204	0.0196
GN-Ptgs2	GN-Lypd1	0.105909	5.43283e-08	1.04539e-05	0.0144213	0.00683112	9.85133e-05	0.00113852	0	0.004	0.004	0.003	0.0024	0.0034
GN-Ptprn	GN-Lypd1	0.118084	1.3483e-09	5.58001e-07	0.0204934	0.00683112	0.000139993	0.00151803	0.01	0.008	0.006	0.003	0.0032	0.0026
GN-Gm39623	GN-Nckap5	0.142086	3.01824e-13	4.65908e-10	0.00227704	0.00303605	6.91321e-06	0.000379507	0.02	0.024	0.026	0.027	0.0252	0.0262
GN-Gm41938	GN-Nckap5	0.175028	2.59663e-19	1.67863e-15	0.00151803	0.00303605	4.60881e-06	0.000379507	0.03	0.016	0.024	0.022	0.0196	0.0176
GN-Bend6	GN-Nckap5	0.104532	8.05547e-08	1.42699e-05	0.0155598	0.00303605	4.72403e-05	0.000759013	0	0	0.002	0.007	0.0052	0.0054
GN-Slco4c1	GN-Nckap5	0.104532	8.05547e-08	1.42699e-05	0.0155598	0.00303605	4.72403e-05	0.000759013	0	0	0.01	0.009	0.008	0.0094
GN-Olfml2b	GN-2900009J06Rik	0.112696	7.25277e-09	2.1547e-06	0.00531309	0.0166983	8.87196e-05	0.00113852	0.01	0.004	0.004	0.003	0.006	0.0058
GN-Tex30	GN-2900009J06Rik	0.105276	6.51515e-08	1.20412e-05	0.0208729	0.0166983	0.000348541	0.00227704	0	0	0.004	0.005	0.0032	0.0032
GN-Boll	GN-2900009J06Rik	0.106846	4.1427e-08	8.52682e-06	0.00986717	0.0166983	0.000164765	0.00151803	0.01	0.004	0.004	0.003	0.0036	0.0046
GN-Ormdl1	GN-Zranb3	0.103897	9.64496e-08	1.64233e-05	0.0144213	0.0246679	0.000355742	0.00227704	0	0	0	0.002	0.0008	0.0016
GN-Tmem177	GN-Zranb3	0.114097	4.71653e-09	1.51141e-06	0.0125237	0.0246679	0.000308934	0.00227704	0	0	0	0	0.0008	0.0004
GN-Rab23	GN-Mcm6	0.107706	3.22444e-08	6.95876e-06	0.0500949	0.0656546	0.00328896	0.00910816	0.01	0.012	0.006	0.008	0.0052	0.0044
GN-Cnih4	GN-Mcm6	0.115228	3.32101e-09	1.15263e-06	0.0409867	0.0656546	0.00269097	0.00834915	0	0	0	0	0.0008	0.0006
GN-Rb1cc1	GN-Dars	0.102797	1.31443e-07	2.09188e-05	0.0201139	0.0360531	0.000725167	0.00341556	0	0	0.002	0.004	0.0036	0.0042
GN-Serpinb8	GN-Dars	0.100334	2.59966e-07	3.52842e-05	0.00303605	0.0360531	0.000109459	0.00113852	0	0	0.002	0.003	0.0028	0.0032
GN-1700019D03Rik	GN-Dars	0.111524	1.0357e-08	2.84351e-06	0.0614801	0.0360531	0.00221655	0.00721063	0	0	0	0.002	0.0028	0.0032
GN-B3gat2	GN-Cxcr4	0.200983	5.90879e-25	9.08611e-21	0.00645161	0.00834915	5.38655e-05	0.00151803	0	0	0	0	0	0
GN-Gm33176	GN-Cxcr4	0.120581	6.02777e-10	2.87274e-07	0.00113852	0.00834915	9.50567e-06	0.000379507	0.05	0.044	0.056	0.049	0.0464	0.0428
GN-Farp2	GN-Cxcr4	0.112592	7.48696e-09	2.19573e-06	0.00493359	0.00834915	4.11912e-05	0.000759013	0	0.016	0.016	0.014	0.0168	0.0142
GN-Stk17b	GN-Cxcr4	0.108092	2.87972e-08	6.35697e-06	0.0113852	0.00834915	9.50567e-05	0.00113852	0.01	0.004	0.008	0.009	0.0056	0.0064
GN-Ngef	GN-Cxcr4	0.146556	5.35184e-14	1.02603e-10	0.00303605	0.00834915	2.53485e-05	0.000759013	0.01	0.008	0.006	0.009	0.0076	0.0064
GN-Rnf152	GN-Cxcr4	0.115153	3.39893e-09	1.1744e-06	0.0174573	0.00834915	0.000145754	0.00151803	0	0	0	0.001	0.0012	0.0016
GN-Stat1	GN-Mapkapk2	0.124123	1.87143e-10	1.1151e-07	0.0129032	0.027704	0.000357471	0.00265655	0	0	0	0	0	0.0002
GN-Ttll4	GN-Mapkapk2	0.105804	5.5995e-08	1.0698e-05	0.058444	0.027704	0.00161913	0.0056926	0	0.004	0.002	0.004	0.0032	0.0034
GN-Chit1	GN-Mapkapk2	0.109018	2.19172e-08	5.174e-06	0.00341556	0.027704	9.46246e-05	0.00113852	0	0	0.002	0.002	0.0056	0.0038
GN-Rgs16	GN-Mapkapk2	0.116774	2.04429e-09	7.79714e-07	0.00303605	0.027704	8.41108e-05	0.00113852	0	0	0	0	0.0004	0.0002
GN-Aim2	GN-Mapkapk2	0.118377	1.22807e-09	5.15201e-07	0.0303605	0.027704	0.000841108	0.00417457	0	0	0	0	0	0
GN-Gtf3c3	GN-Mapkapk2	0.112404	7.92985e-09	2.30307e-06	0.0231499	0.027704	0.000641345	0.00341556	0	0	0	0	0	0.0004
GN-Usp37	GN-Mapkapk2	0.112815	6.99582e-09	2.10197e-06	0.0728653	0.027704	0.00201866	0.00683112	0	0.004	0.002	0.002	0.0016	0.0018
GN-Zfp142	GN-Mapkapk2	0.10002	2.83279e-07	3.77625e-05	0.0557875	0.027704	0.00154554	0.00531309	0	0	0.002	0.003	0.0044	0.004
GN-Ccnyl1	GN-Dyrk3	0.106794	4.20545e-08	8.62768e-06	0.0288425	0.0333966	0.000963241	0.00417457	0	0.004	0.002	0.003	0.0016	0.0018
GN-Cox20	GN-Dyrk3	0.100513	2.47507e-07	3.39774e-05	0.0512334	0.0333966	0.00171102	0.0056926	0.01	0.004	0.004	0.003	0.0044	0.0044
GN-Capn10	GN-Rassf5	0.125439	1.20214e-10	7.6279e-08	0.0129032	0.0056926	7.34529e-05	0.00113852	0	0.004	0.002	0.001	0.0008	0.0018
GN-Csrp1	GN-Rassf5	0.105462	6.17732e-08	1.15753e-05	0.0174573	0.0056926	9.93775e-05	0.00113852	0.04	0.02	0.012	0.012	0.0128	0.0112
GN-Cd247	GN-Rassf5	0.151573	7.21974e-15	1.75629e-11	0.00417457	0.0056926	2.37642e-05	0.000759013	0	0	0.004	0.003	0.0056	0.0056
GN-Tada1	GN-Rassf5	0.104137	9.01241e-08	1.55832e-05	0.0178368	0.0056926	0.000101538	0.00113852	0	0.004	0.006	0.006	0.0052	0.006
GN-Lmx1a	GN-Rassf5	0.119913	7.48922e-10	3.42621e-07	0.00645161	0.0056926	3.67264e-05	0.000759013	0.01	0.012	0.01	0.013	0.012	0.0124
GN-4930444P10Rik	GN-Rassf5	0.123949	1.98373e-10	1.16385e-07	0.00607211	0.0056926	3.45661e-05	0.000759013	0.01	0.008	0.012	0.009	0.01	0.0118
GN-Mgat4a	GN-Rassf5	0.123713	2.14639e-10	1.2491e-07	0.0227704	0.0056926	0.000129623	0.00151803	0	0	0.002	0.002	0.002	0.0018
GN-Rftn2	GN-Rassf5	0.163412	4.93269e-17	1.96077e-13	0.00796964	0.0056926	4.5368e-05	0.00113852	0	0.004	0.002	0.001	0.0016	0.001
GN-Dnpep	GN-Rassf5	0.149271	1.82472e-14	4.11479e-11	0.0250474	0.0056926	0.000142585	0.00189753	0	0	0	0	0	0
GN-Rnf152	GN-Rassf5	0.105462	6.17732e-08	1.15753e-05	0.0174573	0.0056926	9.93775e-05	0.00113852	0	0.004	0.01	0.011	0.0084	0.0086
GN-Cxcr4	GN-Rassf5	0.103932	9.55089e-08	1.62981e-05	0.00834915	0.0056926	4.75283e-05	0.000759013	0.01	0.012	0.022	0.027	0.02	0.018
GN-Fastkd2	GN-Srgap2	0.111158	1.15662e-08	3.11644e-06	0.0371917	0.0500949	0.00186311	0.00645161	0	0	0.004	0.004	0.0016	0.0014
GN-Apol7d	GN-Srgap2	0.101607	1.83092e-07	2.68878e-05	0.0121442	0.0500949	0.000608363	0.00303605	0	0	0.002	0.002	0.0016	0.0014
GN-Gm39683	GN-Mfsd4a	0.131239	1.61912e-11	1.42302e-08	0.00151803	0.00531309	8.06542e-06	0.000379507	0	0.02	0.03	0.036	0.0328	0.0376
GN-Cdk15	GN-Cdk18	0.110665	1.34157e-08	3.50179e-06	0.00303605	0.0140417	4.26315e-05	0.000759013	0.02	0.02	0.016	0.013	0.0132	0.015
GN-Scly	GN-Cdk18	0.111915	9.20169e-09	2.59064e-06	0.0163188	0.0140417	0.000229144	0.00189753	0	0.004	0.002	0.003	0.002	0.0026
GN-Chit1	GN-Cdk18	0.10358	1.05508e-07	1.76713e-05	0.00341556	0.0140417	4.79604e-05	0.000759013	0.03	0.036	0.026	0.019	0.0172	0.016
GN-1700001G17Rik	GN-Gm38446	0.126617	8.05802e-11	5.51224e-08	0.00151803	0.0056926	8.64152e-06	0.000379507	0.02	0.048	0.046	0.042	0.04	0.0424
GN-Spata45	GN-Gm38446	0.112611	7.44453e-09	2.18751e-06	0.00189753	0.0056926	1.08019e-05	0.000379507	0.06	0.04	0.038	0.037	0.0464	0.049
GN-Kansl1l	GN-Gm38446	0.114373	4.33051e-09	1.41244e-06	0.0151803	0.0056926	8.64152e-05	0.00113852	0	0	0	0.002	0.0028	0.0038
GN-Eif5b	GN-Tmcc2	0.103921	9.58173e-08	1.63424e-05	0.0330171	0.0216319	0.000714221	0.00341556	0	0	0	0	0.0012	0.0016
GN-Dis3l2	GN-Tmcc2	0.112106	8.68303e-09	2.47009e-06	0.0242884	0.0216319	0.000525404	0.00303605	0	0	0	0	0.0012	0.0012
GN-Slc45a3	GN-Tmcc2	0.104027	9.29839e-08	1.59709e-05	0.00796964	0.0216319	0.000172398	0.00151803	0	0	0.008	0.007	0.0048	0.0052
GN-Il1r1	GN-Cntn2	0.151573	7.21974e-15	1.75629e-11	0.00417457	0.0056926	2.37642e-05	0.000759013	0	0	0.006	0.004	0.0032	0.0044
GN-BC026585	GN-Nfasc	0.114699	3.9142e-09	1.29781e-06	0.0102467	0.029981	0.000307206	0.00227704	0	0	0	0.001	0.0016	0.0014
GN-Nop58	GN-Mdm4	0.10349	1.08197e-07	1.79923e-05	0.116509	0.0660342	0.00769354	0.0159393	0.02	0.028	0.026	0.023	0.0252	0.0214
GN-Ino80dos	GN-Mdm4	0.105162	6.73065e-08	1.23583e-05	0.0607211	0.0660342	0.00400966	0.0102467	0.02	0.012	0.008	0.008	0.008	0.0074
GN-Smarcal1	GN-Mdm4	0.100904	2.22307e-07	3.12482e-05	0.0182163	0.0660342	0.0012029	0.00455408	0	0	0.002	0.001	0.0008	0.0016
GN-Tmem9	GN-Sox13	0.13977	7.24494e-13	1.00567e-09	0.0326376	0.0519924	0.00169691	0.00721063	0	0	0	0	0	0
GN-A830018L16Rik	GN-Snrpe	0.118935	1.02656e-09	4.46809e-07	0.029222	0.0648956	0.00189638	0.00683112	0	0	0	0.001	0.0012	0.001
GN-Elk4	GN-Snrpe	0.112128	8.62453e-09	2.45624e-06	0.0368121	0.0648956	0.00238895	0.00759013	0.01	0.004	0.002	0.001	0.0012	0.0018
GN-Ints7	GN-Snrpe	0.130231	2.30872e-11	1.92405e-08	0.0311195	0.0648956	0.00201952	0.00759013	0	0	0	0	0	0
GN-Ube2w	GN-Snrpe	0.104246	8.73891e-08	1.52062e-05	0.0254269	0.0648956	0.0016501	0.0056926	0.01	0.008	0.006	0.006	0.0028	0.0026
GN-Ncl	GN-Snrpe	0.116296	2.37611e-09	8.76777e-07	0.23871	0.0648956	0.0154912	0.027704	0.01	0.02	0.024	0.021	0.0192	0.0206
GN-Rab23	GN-Zc3h11a	0.102742	1.3351e-07	2.11833e-05	0.0500949	0.188615	0.00944864	0.0182163	0.05	0.032	0.034	0.031	0.0308	0.0262
GN-Igfbp2	GN-Zc3h11a	0.118593	1.14585e-09	4.85981e-07	0.100949	0.188615	0.0190404	0.0330171	0.03	0.024	0.032	0.039	0.0492	0.0492
GN-Adipor1	GN-Zc3h11a	0.105632	5.88217e-08	1.11363e-05	0.0478178	0.188615	0.00901915	0.0178368	0	0.008	0.01	0.01	0.0152	0.0174
GN-Ivns1abp	GN-Zc3h11a	0.116326	2.35392e-09	8.70698e-07	0.0694497	0.188615	0.0130992	0.0246679	0.03	0.028	0.016	0.021	0.022	0.0208
GN-Aldh9a1	GN-Zc3h11a	0.105632	5.88217e-08	1.11363e-05	0.0478178	0.188615	0.00901915	0.0178368	0.01	0.016	0.014	0.02	0.0196	0.0194
GN-Zfp451	GN-Zc3h11a	0.111815	9.48214e-09	2.64583e-06	0.0280835	0.188615	0.00529696	0.0125237	0	0	0	0.001	0.0012	0.0018
GN-Gpr45	GN-Optc	0.108388	2.63978e-08	5.94963e-06	0.0212524	0.00759013	0.000161308	0.00151803	0	0.008	0.006	0.005	0.0044	0.0036
GN-Oprk1	GN-Adora1	0.112134	8.60804e-09	2.45196e-06	0.00683112	0.00607211	4.14793e-05	0.000759013	0.02	0.024	0.018	0.016	0.016	0.0154
GN-Rab23	GN-Adora1	0.13881	1.03755e-12	1.37447e-09	0.0500949	0.00607211	0.000304181	0.00265655	0.01	0.004	0.002	0.001	0.0004	0.0004
GN-Cnnm4	GN-Adora1	0.104185	8.89077e-08	1.54114e-05	0.0166983	0.00607211	0.000101394	0.00113852	0	0	0.004	0.01	0.0076	0.0078
GN-Bivm	GN-Adora1	0.113472	5.71896e-09	1.77389e-06	0.0144213	0.00607211	8.75674e-05	0.00113852	0	0.004	0.006	0.005	0.0052	0.0058
GN-Nif3l1	GN-Adora1	0.113006	6.59816e-09	1.99936e-06	0.0375712	0.00607211	0.000228136	0.00189753	0	0	0	0	0.0004	0.0002
GN-Creb1	GN-Adora1	0.105809	5.5915e-08	1.06852e-05	0.0417457	0.00607211	0.000253485	0.00189753	0	0	0.002	0.003	0.0024	0.002
GN-Slc35f5	GN-Adora1	0.100191	2.70331e-07	3.63196e-05	0.0178368	0.00607211	0.000108307	0.00113852	0.01	0.008	0.012	0.011	0.0116	0.0104
GN-Klhl12	GN-Adora1	0.10767	3.25811e-08	7.02291e-06	0.026945	0.00607211	0.000163613	0.00151803	0	0.004	0.006	0.006	0.006	0.0058
GN-Tor1aip2	GN-Adora1	0.104078	9.16434e-08	1.5796e-05	0.10019	0.00607211	0.000608363	0.00303605	0	0.004	0.002	0.001	0.0008	0.001
GN-4930439D14Rik	GN-Adora1	0.102875	1.28625e-07	2.05722e-05	0.00796964	0.00607211	4.83925e-05	0.000759013	0.01	0.02	0.018	0.019	0.0224	0.0198
GN-Rc3h1	GN-Adora1	0.111505	1.04156e-08	2.85695e-06	0.0254269	0.00607211	0.000154395	0.00151803	0	0.004	0.006	0.004	0.0032	0.0042
GN-Dedd	GN-Adora1	0.115165	3.38626e-09	1.17088e-06	0.0364326	0.00607211	0.000221223	0.00189753	0.01	0.004	0.002	0.002	0.0016	0.0018
GN-Tmem63a	GN-Adora1	0.121455	4.53078e-10	2.29414e-07	0.0220114	0.00607211	0.000133655	0.00151803	0.01	0.008	0.008	0.005	0.0024	0.0028
GN-Stau2	GN-Adora1	0.105737	5.70805e-08	1.08665e-05	0.00759013	0.00607211	4.60881e-05	0.000759013	0.01	0.004	0.002	0.003	0.0032	0.003
GN-Gm32229	GN-Adora1	0.185777	1.47947e-21	1.39802e-17	0.00265655	0.00607211	1.61308e-05	0.000759013	0	0	0	0.001	0.0012	0.0014
GN-Uxs1	GN-Adora1	0.139531	7.92604e-13	1.08894e-09	0.0371917	0.00607211	0.000225832	0.00227704	0	0	0.002	0.001	0.0008	0.0006
GN-2810408I11Rik	GN-Adora1	0.105603	5.93157e-08	1.12089e-05	0.0163188	0.00607211	9.90894e-05	0.00113852	0.01	0.004	0.006	0.005	0.0056	0.005
GN-Erbb4	GN-Adora1	0.102875	1.28625e-07	2.05722e-05	0.00796964	0.00607211	4.83925e-05	0.000759013	0.02	0.012	0.016	0.022	0.0208	0.021
GN-Usp37	GN-Adora1	0.128447	4.2959e-11	3.24811e-08	0.0728653	0.00607211	0.000442446	0.00303605	0	0	0	0	0	0.0002
GN-Gm32700	GN-Adora1	0.12092	5.39663e-10	2.64285e-07	0.0129032	0.00607211	7.83498e-05	0.00113852	0.01	0.008	0.004	0.004	0.006	0.0066
GN-Tmem163	GN-Adora1	0.105737	5.70805e-08	1.08665e-05	0.00759013	0.00607211	4.60881e-05	0.000759013	0	0	0.008	0.013	0.0132	0.0166
GN-Mapkapk2	GN-Adora1	0.13563	3.35015e-12	3.77033e-09	0.027704	0.00607211	0.000168222	0.00189753	0	0	0	0	0	0
GN-Il18r1	GN-Ppfia4	0.147595	3.55289e-14	7.37675e-11	0.00227704	0.0110057	2.50604e-05	0.000759013	0	0	0	0	0.0004	0.0012
GN-Tmem198	GN-Ppfia4	0.118961	1.01816e-09	4.43862e-07	0.0125237	0.0110057	0.000137832	0.00151803	0	0	0	0	0	0.0012
GN-Ano7	GN-Ppfia4	0.100917	2.21515e-07	3.11573e-05	0.00455408	0.0110057	5.01208e-05	0.000759013	0.02	0.012	0.01	0.007	0.0068	0.0062
GN-Gm32391	GN-Ppfia4	0.118521	1.17248e-09	4.94909e-07	0.00341556	0.0110057	3.75906e-05	0.000759013	0	0	0.002	0.004	0.0048	0.0036
GN-St8sia4	GN-Ppfia4	0.106006	5.28333e-08	1.02328e-05	0.00417457	0.0110057	4.59441e-05	0.000759013	0	0.008	0.006	0.007	0.0056	0.0056
GN-Lypla1	GN-Tmem183a	0.106075	5.17869e-08	1.01575e-05	0.0550285	0.0531309	0.00292371	0.00834915	0	0.004	0.002	0.003	0.0048	0.0042
GN-Mff	GN-Tmem183a	0.104646	7.79886e-08	1.39133e-05	0.0409867	0.0531309	0.00217766	0.00683112	0	0	0	0.002	0.0036	0.0046
GN-Platr22	GN-Tmem183a	0.102441	1.45204e-07	2.26006e-05	0.141935	0.0531309	0.00754116	0.0155598	0.03	0.032	0.028	0.026	0.0224	0.0262
GN-Gm17224	GN-Tmem183a	0.110258	1.51561e-08	3.83715e-06	0.0125237	0.0531309	0.000665397	0.00341556	0	0	0	0	0.0004	0.0008
GN-Igsf8	GN-Tmem183a	0.115036	3.52559e-09	1.20161e-06	0.0436433	0.0531309	0.00231881	0.00759013	0	0	0	0.001	0.0008	0.0016
GN-Gm38664	GN-Tmem183a	0.101152	2.07667e-07	2.96453e-05	0.0140417	0.0531309	0.000746051	0.00341556	0	0	0.002	0.005	0.004	0.003
GN-Jph1	GN-Tmem183a	0.112591	7.49058e-09	2.19664e-06	0.0481973	0.0531309	0.00256077	0.00796964	0	0.004	0.004	0.003	0.0024	0.0022
GN-Kcnq5	GN-Tmem183a	0.103469	1.08836e-07	1.80789e-05	0.0189753	0.0531309	0.00100818	0.00417457	0	0	0.002	0.002	0.0012	0.0014
GN-Phf3	GN-Tmem183a	0.139722	7.37888e-13	1.01969e-09	0.059962	0.0531309	0.00318584	0.0106262	0	0	0	0	0.0004	0.0002
GN-Fam178b	GN-Tmem183a	0.100172	2.7177e-07	3.64786e-05	0.0258065	0.0531309	0.00137112	0.00493359	0	0.004	0.008	0.009	0.006	0.0036
GN-Tsga10	GN-Tmem183a	0.128213	4.65924e-11	3.48524e-08	0.00493359	0.0531309	0.000262126	0.00227704	0	0	0	0	0	0
GN-Uxs1	GN-Tmem183a	0.105448	6.2017e-08	1.1612e-05	0.0371917	0.0531309	0.00197603	0.00645161	0	0	0.002	0.002	0.0044	0.003
GN-Klhl12	GN-Mgat4e	0.140875	4.77984e-13	7.02718e-10	0.026945	0.0170778	0.000460161	0.00341556	0	0	0	0	0	0
GN-Ildr2	GN-Mgat4e	0.135722	3.23924e-12	3.6639e-09	0.00645161	0.0170778	0.000110179	0.00151803	0	0	0	0.001	0.0012	0.001
GN-Tcf24	GN-Mgat4e	0.128867	3.71452e-11	2.87374e-08	0.00189753	0.0170778	3.24057e-05	0.000759013	0.01	0.012	0.006	0.005	0.006	0.0064
GN-Mdh1b	GN-Mgat4e	0.10701	3.94978e-08	8.19984e-06	0.00265655	0.0170778	4.5368e-05	0.000759013	0	0.004	0.01	0.012	0.0136	0.0168
GN-Khdrbs2	GN-Ppp1r12b	0.115633	2.926e-09	1.04167e-06	0.00189753	0.0208729	3.9607e-05	0.000759013	0.01	0.016	0.01	0.008	0.0112	0.012
GN-Rxrg	GN-Ppp1r12b	0.103302	1.14082e-07	1.87072e-05	0.00834915	0.0208729	0.000174271	0.00151803	0	0.004	0.006	0.007	0.008	0.0066
GN-Bok	GN-Elf3	0.111394	1.07733e-08	2.94192e-06	0.0216319	0.0148008	0.000320168	0.00227704	0	0	0	0	0.0012	0.0028
GN-Ccdc181	GN-Elf3	0.100989	2.17169e-07	3.06661e-05	0.00721063	0.0148008	0.000106723	0.00113852	0	0.004	0.006	0.008	0.0092	0.0106
GN-Tex30	GN-Elf3	0.135991	2.93609e-12	3.36295e-09	0.0208729	0.0148008	0.000308934	0.00265655	0	0	0	0	0	0
GN-Kcnb2	GN-Shisa4	0.150269	1.22268e-14	2.85814e-11	0.00265655	0.00910816	2.41962e-05	0.000759013	0	0.004	0.002	0.002	0.0028	0.0044
GN-Gm31636	GN-Shisa4	0.117707	1.52043e-09	6.13499e-07	0.00417457	0.00910816	3.80227e-05	0.000759013	0	0	0.008	0.009	0.0076	0.01
GN-Abi2	GN-Nav1	0.101554	1.85827e-07	2.71352e-05	0.0273245	0.0493359	0.00134808	0.00493359	0.01	0.004	0.002	0.005	0.004	0.0046
GN-Ccnt2	GN-Nav1	0.11903	9.95835e-10	4.356e-07	0.0982922	0.0493359	0.00484933	0.0125237	0	0	0.002	0.002	0.0008	0.0012
GN-Dnah7b	GN-Igfn1	0.100036	2.82064e-07	3.76218e-05	0.0155598	0.0117647	0.000183056	0.00151803	0	0.004	0.004	0.004	0.0072	0.0078
GN-Spats2l	GN-Igfn1	0.163936	3.92196e-17	1.58741e-13	0.0144213	0.0117647	0.000169662	0.00227704	0	0	0	0	0	0
GN-Wnt6	GN-Igfn1	0.115499	3.05151e-09	1.0762e-06	0.00721063	0.0117647	8.48309e-05	0.00113852	0.01	0.004	0.002	0.006	0.0072	0.0078
GN-Lrrn2	GN-Igfn1	0.156025	1.15554e-15	3.37871e-12	0.0333966	0.0117647	0.000392901	0.00341556	0	0	0	0	0	0
GN-Klhl12	GN-Igfn1	0.112263	8.27724e-09	2.37997e-06	0.026945	0.0117647	0.000317	0.00227704	0.01	0.004	0.004	0.002	0.002	0.0028
GN-Gm32391	GN-Igfn1	0.114266	4.47676e-09	1.45214e-06	0.00341556	0.0117647	4.01831e-05	0.000759013	0.02	0.02	0.01	0.01	0.0088	0.0104
GN-Kcnq5	GN-Igfn1	0.113809	5.15565e-09	1.62644e-06	0.0189753	0.0117647	0.000223239	0.00189753	0	0	0.002	0.002	0.0016	0.0024
GN-Rims1	GN-Igfn1	0.114266	4.47676e-09	1.45214e-06	0.00341556	0.0117647	4.01831e-05	0.000759013	0	0.004	0.02	0.016	0.016	0.0146
GN-Col5a2	GN-Igfn1	0.121927	3.87966e-10	2.00825e-07	0.00303605	0.0117647	3.57183e-05	0.000759013	0.01	0.012	0.012	0.015	0.0116	0.0124
GN-Clk1	GN-Igfn1	0.10484	7.37889e-08	1.33043e-05	0.162049	0.0117647	0.00190646	0.00607211	0	0	0	0	0.0012	0.001
GN-Mdh1b	GN-Igfn1	0.131125	1.68555e-11	1.45465e-08	0.00265655	0.0117647	3.12535e-05	0.000759013	0	0.008	0.006	0.007	0.0064	0.0068
GN-St8sia4	GN-Igfn1	0.102113	1.59131e-07	2.40607e-05	0.00417457	0.0117647	4.91126e-05	0.000759013	0.03	0.024	0.022	0.018	0.016	0.0196
GN-Ralb	GN-Igfn1	0.114311	4.41503e-09	1.43603e-06	0.0125237	0.0117647	0.000147338	0.00151803	0	0	0	0.002	0.0028	0.0026
GN-Sox13	GN-Igfn1	0.101275	2.00697e-07	2.88746e-05	0.0519924	0.0117647	0.000611675	0.00303605	0	0	0	0.002	0.0016	0.002
GN-Boll	GN-5730559C18Rik	0.111314	1.1035e-08	3.00056e-06	0.00986717	0.0326376	0.000322041	0.00227704	0	0.004	0.002	0.003	0.0024	0.0012
GN-Gm34331	GN-5730559C18Rik	0.120468	6.25302e-10	2.95331e-07	0.00113852	0.0326376	3.71585e-05	0.000759013	0	0	0.004	0.006	0.0044	0.0054
GN-Fam150a	GN-Gpr25	0.14214	2.95646e-13	4.65519e-10	0.00455408	0.00151803	6.91321e-06	0.000379507	0.01	0.024	0.032	0.029	0.0304	0.0326
GN-Rnasel	GN-Gpr25	0.222289	3.70142e-30	1.16082e-25	0.00189753	0.00151803	2.88051e-06	0.000379507	0.01	0.012	0.018	0.015	0.016	0.014
GN-Rc3h1	GN-Gpr25	0.117549	1.59904e-09	6.38482e-07	0.0254269	0.00151803	3.85988e-05	0.000759013	0.01	0.008	0.006	0.008	0.0096	0.0094
GN-Cnst	GN-Gpr25	0.15667	8.82251e-16	2.79258e-12	0.0148008	0.00151803	2.24679e-05	0.000759013	0.01	0.004	0.002	0.002	0.0032	0.0036
GN-Itpkb	GN-Gpr25	0.176554	1.27e-19	8.88632e-16	0.0117647	0.00151803	1.78591e-05	0.000759013	0	0.004	0.002	0.002	0.0024	0.0016
GN-Col5a2	GN-Gpr25	0.175028	2.59663e-19	1.67863e-15	0.00303605	0.00151803	4.60881e-06	0.000379507	0.01	0.024	0.02	0.021	0.0164	0.0204
GN-Hes6	GN-Gpr25	0.126617	8.05802e-11	5.51224e-08	0.0056926	0.00151803	8.64152e-06	0.000379507	0.06	0.048	0.05	0.043	0.0436	0.041
GN-Rxrg	GN-Camsap2	0.11368	5.36384e-09	1.68239e-06	0.00834915	0.0178368	0.000148922	0.00151803	0	0	0.002	0.001	0.0008	0.0006
GN-Col4a4	GN-Camsap2	0.131579	1.436e-11	1.30444e-08	0.00379507	0.0178368	6.76919e-05	0.00113852	0	0	0	0	0	0.0002
GN-Arid5a	GN-9230116N13Rik	0.111809	9.49955e-09	2.64741e-06	0.0110057	0.00379507	4.17673e-05	0.000759013	0	0	0	0	0.0008	0.0008
GN-Bivm	GN-9230116N13Rik	0.147848	3.21523e-14	6.73117e-11	0.0144213	0.00379507	5.47296e-05	0.00113852	0	0.004	0.002	0.001	0.0004	0.0012
GN-Ino80dos	GN-9230116N13Rik	0.11353	5.6188e-09	1.74885e-06	0.0607211	0.00379507	0.00023044	0.00189753	0	0	0	0	0	0.0004
GN-Col4a3	GN-9230116N13Rik	0.108781	2.35116e-08	5.41533e-06	0.00303605	0.00379507	1.1522e-05	0.000379507	0.02	0.024	0.038	0.042	0.054	0.0516
GN-Uchl5	GN-9230116N13Rik	0.111767	9.62373e-09	2.6765e-06	0.0409867	0.00379507	0.000155547	0.00151803	0	0	0.002	0.002	0.002	0.0024
GN-Gm15867	GN-9230116N13Rik	0.116724	2.07636e-09	7.83548e-07	0.00265655	0.00379507	1.00818e-05	0.000379507	0.04	0.052	0.056	0.045	0.0456	0.0498
GN-Tcf24	GN-9230116N13Rik	0.139134	9.19443e-13	1.23053e-09	0.00189753	0.00379507	7.20126e-06	0.000379507	0.01	0.028	0.028	0.034	0.0336	0.0338
GN-Tuba4a	GN-9230116N13Rik	0.107101	3.84656e-08	8.02955e-06	0.0440228	0.00379507	0.000167069	0.00151803	0	0.004	0.004	0.004	0.004	0.0042
GN-St8sia4	GN-9230116N13Rik	0.187459	6.41233e-22	6.54899e-18	0.00417457	0.00379507	1.58428e-05	0.000759013	0	0	0.002	0.003	0.0044	0.003
GN-Pcmtd1	GN-Nek7	0.107009	3.951e-08	8.20214e-06	0.0667932	0.029222	0.00195183	0.00645161	0.01	0.004	0.002	0.004	0.0024	0.0022
GN-Celrr	GN-Nek7	0.101955	1.6624e-07	2.48988e-05	0.00910816	0.029222	0.000266159	0.00189753	0	0.004	0.004	0.005	0.0028	0.0028
GN-Lmod1	GN-Nek7	0.10667	4.36002e-08	8.87759e-06	0.0056926	0.029222	0.000166349	0.00151803	0	0	0.002	0.002	0.0012	0.002
GN-A230020J21Rik	GN-Nek7	0.108986	2.21263e-08	5.21243e-06	0.00151803	0.029222	4.43598e-05	0.000759013	0.02	0.02	0.01	0.007	0.006	0.0058
GN-Bag2	GN-Nek7	0.125886	1.03312e-10	6.69995e-08	0.0151803	0.029222	0.000443598	0.00303605	0	0	0	0	0	0
GN-Fbxo36	GN-2310009B15Rik	0.117901	1.42964e-09	5.86455e-07	0.0265655	0.00796964	0.000211717	0.00189753	0	0	0	0.002	0.0016	0.0016
GN-Spats2l	GN-Crb1	0.140282	5.97776e-13	8.49506e-10	0.0144213	0.00417457	6.02026e-05	0.00113852	0	0	0	0.002	0.0016	0.0014
GN-Fastkd2	GN-Crb1	0.142799	2.29791e-13	3.82582e-10	0.0371917	0.00417457	0.000155259	0.00189753	0	0.004	0.002	0.001	0.0004	0.0002
GN-Gm39667	GN-Crb1	0.132428	1.06223e-11	9.98149e-09	0.00189753	0.00417457	7.92139e-06	0.000379507	0.04	0.028	0.044	0.038	0.032	0.0324
GN-Rnasel	GN-Crb1	0.132428	1.06223e-11	9.98149e-09	0.00189753	0.00417457	7.92139e-06	0.000379507	0.01	0.032	0.028	0.039	0.0364	0.038
GN-Tmem206	GN-Crb1	0.131032	1.74221e-11	1.49743e-08	0.0163188	0.00417457	6.8124e-05	0.00113852	0	0	0	0.001	0.0008	0.0006
GN-Smap1	GN-Crb1	0.108101	2.87213e-08	6.34546e-06	0.0106262	0.00417457	4.43598e-05	0.000759013	0.02	0.008	0.004	0.005	0.006	0.0076
GN-Pcmtd1	GN-Cdc73	0.100923	2.21177e-07	3.11418e-05	0.0667932	0.0398482	0.00266159	0.00759013	0	0.008	0.006	0.011	0.0076	0.0062
GN-Kcnb2	GN-Trove2	0.115788	2.78742e-09	1.00137e-06	0.00265655	0.0148008	3.93189e-05	0.000759013	0.01	0.012	0.008	0.017	0.012	0.0144
GN-Serpinb8	GN-Trove2	0.107485	3.43985e-08	7.33265e-06	0.00303605	0.0148008	4.49359e-05	0.000759013	0	0	0.002	0.002	0.0016	0.0014
GN-Ihh	GN-Trove2	0.115788	2.78742e-09	1.00137e-06	0.00265655	0.0148008	3.93189e-05	0.000759013	0.02	0.012	0.018	0.017	0.0128	0.0126
GN-Vwa3b	GN-Rgs2	0.180942	1.56975e-20	1.26079e-16	0.00379507	0.00113852	4.32076e-06	0.000379507	0.01	0.024	0.02	0.016	0.02	0.0204
GN-LOC102634584	GN-Rgs2	0.190913	1.12595e-22	1.28299e-18	0.00341556	0.00113852	3.88868e-06	0.000379507	0.02	0.02	0.026	0.016	0.0172	0.0172
GN-Mdh1b	GN-Rgs2	0.21689	8.62107e-29	2.15972e-24	0.00265655	0.00113852	3.02453e-06	0.000379507	0	0	0.006	0.01	0.0112	0.0124
GN-Arhgef4	GN-Pla2g4a	0.100918	2.21457e-07	3.11573e-05	0.0208729	0.0129032	0.000269327	0.00189753	0.01	0.004	0.006	0.009	0.006	0.0048
GN-Fam178b	GN-BC003331	0.10742	3.50599e-08	7.44297e-06	0.0258065	0.0216319	0.000558242	0.00303605	0	0	0.002	0.002	0.002	0.0022
GN-Pgap1	GN-BC003331	0.137658	1.59148e-12	1.98493e-09	0.0265655	0.0216319	0.000574661	0.00379507	0	0	0	0	0	0
GN-Nppc	GN-BC003331	0.118102	1.34078e-09	5.55281e-07	0.00379507	0.0216319	8.20944e-05	0.00113852	0	0	0.006	0.006	0.006	0.007
GN-Steap3	GN-BC003331	0.106052	5.21322e-08	1.02161e-05	0.0159393	0.0216319	0.000344797	0.00227704	0	0.004	0.002	0.003	0.002	0.0022
GN-Gdap1	GN-Hmcn1	0.12848	4.24731e-11	3.22446e-08	0.00493359	0.0246679	0.000121701	0.00151803	0	0	0	0	0.0004	0.0002
GN-Gm35880	GN-LOC108167733	0.111917	9.19335e-09	2.58953e-06	0.00645161	0.00645161	4.16233e-05	0.000759013	0.03	0.016	0.018	0.015	0.0152	0.0128
GN-Nmnat2	GN-LOC108167733	0.106299	4.85404e-08	9.67876e-06	0.0151803	0.00645161	9.79372e-05	0.00113852	0.01	0.004	0.01	0.008	0.0076	0.0084
GN-Ndufb3	GN-Swt1	0.103412	1.10605e-07	1.82398e-05	0.0216319	0.0216319	0.000467938	0.00265655	0	0.004	0.002	0.002	0.0016	0.0018
GN-Rab3gap1	GN-Swt1	0.102599	1.38945e-07	2.18607e-05	0.0121442	0.0216319	0.000262702	0.00189753	0	0.004	0.002	0.001	0.0028	0.0022
GN-Rgs20	GN-Swt1	0.139276	8.72007e-13	1.19017e-09	0.0216319	0.0216319	0.000467938	0.00341556	0	0	0	0	0	0
GN-LOC108167617	GN-Swt1	0.104744	7.58436e-08	1.35961e-05	0.0117647	0.0216319	0.000254493	0.00189753	0	0	0.002	0.002	0.0012	0.0008
GN-Rdh10	GN-Rnf2	0.103321	1.13495e-07	1.86241e-05	0.0409867	0.0447818	0.00183546	0.00607211	0.01	0.012	0.008	0.004	0.004	0.0038
GN-Igfbp2	GN-Rnf2	0.134534	4.98751e-12	5.3743e-09	0.100949	0.0447818	0.00452067	0.0129032	0	0	0	0	0	0.0002
GN-2310035C23Rik	GN-Rnf2	0.112751	7.13331e-09	2.12403e-06	0.0201139	0.0447818	0.000900734	0.00417457	0	0.004	0.002	0.001	0.0008	0.0006
GN-Mpc2	GN-Rnf2	0.107617	3.3093e-08	7.10584e-06	0.0125237	0.0447818	0.000560834	0.00303605	0	0.004	0.002	0.002	0.0012	0.001
GN-Pms1	GN-Rnf2	0.116248	2.41239e-09	8.88225e-07	0.0322581	0.0447818	0.00144457	0.0056926	0	0.004	0.002	0.001	0.0012	0.0016
GN-Pgap1	GN-Rnf2	0.101157	2.07338e-07	2.96111e-05	0.0265655	0.0447818	0.00118965	0.00455408	0	0	0.004	0.004	0.002	0.002
GN-Ncl	GN-Rnf2	0.111191	1.14524e-08	3.09175e-06	0.23871	0.0447818	0.0106898	0.0204934	0.03	0.024	0.016	0.014	0.0104	0.0106
GN-Adora1	GN-Rnf2	0.101174	2.06399e-07	2.95141e-05	0.00607211	0.0447818	0.00027192	0.00189753	0	0.004	0.002	0.001	0.0008	0.0014
GN-Nop58	GN-1700025G04Rik	0.102628	1.3783e-07	2.17272e-05	0.116509	0.029981	0.00349305	0.00910816	0	0.004	0.01	0.008	0.0076	0.007
GN-Dgkd	GN-1700025G04Rik	0.101716	1.77664e-07	2.62383e-05	0.0341556	0.029981	0.00102402	0.00417457	0.01	0.004	0.002	0.001	0.002	0.0016
GN-Trp53bp2	GN-1700025G04Rik	0.107038	3.9182e-08	8.15176e-06	0.0273245	0.029981	0.000819216	0.00379507	0.01	0.004	0.002	0.001	0.0004	0.0012
GN-Ncoa2	GN-1700025G04Rik	0.102331	1.4972e-07	2.31651e-05	0.0390892	0.029981	0.00117193	0.00455408	0.01	0.004	0.004	0.002	0.002	0.003
GN-Rims1	GN-1700025G04Rik	0.104138	9.01076e-08	1.55832e-05	0.00341556	0.029981	0.000102402	0.00113852	0	0	0.008	0.008	0.0084	0.0086
GN-Smap1	GN-1700025G04Rik	0.112003	8.95655e-09	2.53557e-06	0.0106262	0.029981	0.000318584	0.00227704	0	0	0.002	0.001	0.0012	0.0012
GN-Pms1	GN-1700025G04Rik	0.10645	4.64656e-08	9.3426e-06	0.0322581	0.029981	0.00096713	0.00417457	0	0.004	0.002	0.002	0.002	0.0018
GN-Farsb	GN-1700025G04Rik	0.101516	1.87794e-07	2.73706e-05	0.0394687	0.029981	0.00118331	0.00455408	0.01	0.004	0.002	0.003	0.0012	0.002
GN-Rb1cc1	GN-Tsen15	0.103777	9.97896e-08	1.69015e-05	0.0201139	0.0231499	0.000465634	0.00265655	0.01	0.012	0.006	0.004	0.0032	0.002
GN-Tmem194b	GN-Tsen15	0.111369	1.0854e-08	2.95917e-06	0.0394687	0.0231499	0.000913696	0.00417457	0	0.004	0.004	0.002	0.0016	0.0014
GN-Efhd1	GN-Tsen15	0.10711	3.83664e-08	8.01131e-06	0.0106262	0.0231499	0.000245995	0.00189753	0	0	0.002	0.003	0.002	0.0018
GN-Kif14	GN-Tsen15	0.108195	2.79398e-08	6.20509e-06	0.0409867	0.0231499	0.000948839	0.00417457	0	0	0	0	0.0004	0.0006
GN-Vamp4	GN-Tsen15	0.108388	2.63998e-08	5.94963e-06	0.0144213	0.0231499	0.000333851	0.00227704	0	0	0	0.001	0.0012	0.001
GN-Dcaf8	GN-Tsen15	0.100712	2.34372e-07	3.26017e-05	0.0383302	0.0231499	0.00088734	0.00379507	0	0	0	0.002	0.0012	0.0028
GN-Slc30a10	GN-Tsen15	0.118064	1.35727e-09	5.61247e-07	0.00910816	0.0231499	0.000210853	0.00189753	0	0	0	0	0	0.0006
GN-Wnt6	GN-Rgl1	0.107652	3.27575e-08	7.04624e-06	0.00721063	0.0132827	9.57768e-05	0.00113852	0.01	0.012	0.01	0.012	0.0084	0.0074
GN-Dusp28	GN-Rgl1	0.122816	2.89307e-10	1.57853e-07	0.00265655	0.0132827	3.52862e-05	0.000759013	0.01	0.016	0.01	0.013	0.0128	0.0122
GN-Tstd1	GN-Rgl1	0.125427	1.20701e-10	7.64803e-08	0.00948767	0.0132827	0.000126022	0.00151803	0	0	0	0.002	0.0028	0.0026
GN-2010300C02Rik	GN-Rgl1	0.104439	8.27232e-08	1.45704e-05	0.00759013	0.0132827	0.000100818	0.00113852	0.02	0.008	0.012	0.014	0.0132	0.0124
GN-Kdm5b	GN-Smg7	0.100677	2.3662e-07	3.28162e-05	0.0793169	0.0857685	0.00680289	0.0144213	0.03	0.032	0.034	0.029	0.0352	0.0298
GN-Tpr	GN-Smg7	0.107576	3.34934e-08	7.17568e-06	0.0409867	0.0857685	0.00351537	0.00948767	0	0	0.002	0.002	0.0044	0.0048
GN-Nek2	GN-Smg7	0.123545	2.27003e-10	1.30263e-07	0.0671727	0.0857685	0.0057613	0.0144213	0	0	0	0.001	0.0028	0.0014
GN-Zfp142	GN-Smg7	0.114511	4.14976e-09	1.36452e-06	0.0557875	0.0857685	0.00478481	0.0121442	0	0	0.006	0.005	0.0048	0.0052
GN-Trip12	GN-Smg7	0.111119	1.17037e-08	3.14761e-06	0.087666	0.0857685	0.00751898	0.0163188	0.03	0.02	0.016	0.016	0.0132	0.015
GN-Slc30a10	GN-Lamc2	0.102672	1.36127e-07	2.15078e-05	0.00910816	0.0113852	0.000103698	0.00113852	0.01	0.012	0.02	0.012	0.0108	0.011
GN-Fam168b	GN-Lamc2	0.109493	1.9036e-08	4.60895e-06	0.059203	0.0113852	0.000674038	0.00341556	0	0	0.002	0.001	0.0008	0.0006
GN-Cdc42bpa	GN-Lamc1	0.102338	1.49457e-07	2.31325e-05	0.0242884	0.0770398	0.00187118	0.00607211	0.01	0.004	0.004	0.002	0.0044	0.0032
GN-Mdh1b	GN-Lamc1	0.123337	2.43297e-10	1.36543e-07	0.00265655	0.0770398	0.00020466	0.00189753	0	0	0.004	0.002	0.0012	0.0006
GN-Lypla1	GN-Dhx9	0.107352	3.57591e-08	7.56923e-06	0.0550285	0.151044	0.0083117	0.0170778	0.03	0.016	0.014	0.017	0.0148	0.0174
GN-A830018L16Rik	GN-Dhx9	0.134465	5.11436e-12	5.49053e-09	0.029222	0.151044	0.0044138	0.0125237	0	0	0	0	0	0
GN-Sulf1	GN-Dhx9	0.125899	1.02875e-10	6.68256e-08	0.0903226	0.151044	0.0136427	0.0265655	0.01	0.012	0.008	0.008	0.0092	0.009
GN-Mars2	GN-Dhx9	0.122723	2.98295e-10	1.62154e-07	0.0390892	0.151044	0.00590417	0.0144213	0	0	0.002	0.001	0.0012	0.0014
GN-Adam23	GN-Dhx9	0.148377	2.60619e-14	5.54169e-11	0.119545	0.151044	0.0180565	0.0352941	0	0	0.002	0.001	0.0016	0.0012
GN-Rpe	GN-Dhx9	0.115786	2.78897e-09	1.00183e-06	0.0880455	0.151044	0.0132987	0.0250474	0.02	0.032	0.03	0.031	0.0284	0.0228
GN-Igfbp2	GN-Dhx9	0.115466	3.08305e-09	1.08583e-06	0.100949	0.151044	0.0152477	0.027704	0.01	0.032	0.038	0.037	0.036	0.0362
GN-Tfcp2l1	GN-Dhx9	0.100951	2.19478e-07	3.09311e-05	0.0626186	0.151044	0.00945814	0.0182163	0.02	0.028	0.036	0.044	0.0444	0.0494
GN-Platr22	GN-Dhx9	0.147315	3.9681e-14	8.18117e-11	0.141935	0.151044	0.0214385	0.0398482	0.02	0.008	0.004	0.004	0.002	0.0024
GN-Pfdn2	GN-Dhx9	0.105267	6.53204e-08	1.20664e-05	0.0557875	0.151044	0.00842634	0.0170778	0.01	0.008	0.01	0.023	0.0228	0.021
GN-Tceb1	GN-Dhx9	0.108514	2.54365e-08	5.7767e-06	0.0447818	0.151044	0.006764	0.0148008	0	0.004	0.006	0.004	0.0068	0.0086
GN-Mgat4a	GN-Dhx9	0.106125	5.10489e-08	1.00395e-05	0.0227704	0.151044	0.00343932	0.00910816	0	0	0.002	0.002	0.002	0.003
GN-Klf7	GN-Dhx9	0.11996	7.37473e-10	3.38719e-07	0.0428843	0.151044	0.00647739	0.0151803	0	0	0.002	0.003	0.0036	0.0024
GN-Farsb	GN-Dhx9	0.110448	1.43191e-08	3.67683e-06	0.0394687	0.151044	0.00596149	0.0136622	0.01	0.004	0.004	0.006	0.0072	0.0052
GN-Pid1	GN-Dhx9	0.101405	1.93639e-07	2.80569e-05	0.0311195	0.151044	0.00470041	0.0110057	0.01	0.012	0.01	0.011	0.0108	0.011
GN-Dsel	GN-Dhx9	0.10444	8.26984e-08	1.45704e-05	0.0318786	0.151044	0.00481505	0.0113852	0	0.012	0.01	0.009	0.0068	0.0062
GN-Mcm6	GN-Dhx9	0.106416	4.69341e-08	9.41492e-06	0.0656546	0.151044	0.00991672	0.0193548	0.04	0.044	0.04	0.034	0.0328	0.0346
GN-Tmem183a	GN-Dhx9	0.112711	7.22086e-09	2.14693e-06	0.0531309	0.151044	0.00802509	0.0170778	0	0.012	0.008	0.008	0.0124	0.0092
GN-Smg7	GN-Dhx9	0.113027	6.55493e-09	1.98947e-06	0.0857685	0.151044	0.0129548	0.0242884	0.04	0.028	0.034	0.036	0.0344	0.0328
GN-Creb1	GN-Npl	0.105967	5.34159e-08	1.03156e-05	0.0417457	0.00834915	0.000348541	0.00227704	0	0	0	0	0.0004	0.0002
GN-A230020J21Rik	GN-Npl	0.103552	1.06339e-07	1.77351e-05	0.00151803	0.00834915	1.26742e-05	0.000379507	0	0	0.004	0.005	0.0068	0.0076
GN-Gm32229	GN-Npl	0.157321	6.71119e-16	2.18296e-12	0.00265655	0.00834915	2.21799e-05	0.000759013	0	0	0	0	0.0004	0.0002
GN-1700001G17Rik	GN-Gm38440	0.14214	2.95646e-13	4.65519e-10	0.00151803	0.00455408	6.91321e-06	0.000379507	0.06	0.048	0.038	0.039	0.0428	0.0354
GN-Gpr45	GN-Gm38440	0.107278	3.65415e-08	7.686e-06	0.0212524	0.00455408	9.6785e-05	0.00113852	0.01	0.012	0.014	0.012	0.0088	0.0078
GN-Lmod1	GN-Gm38440	0.144721	1.09539e-13	1.95775e-10	0.0056926	0.00455408	2.59246e-05	0.000759013	0	0	0.002	0.002	0.0052	0.0056
GN-Gm28836	GN-Gm38440	0.170461	2.13036e-18	1.15417e-14	0.00417457	0.00455408	1.90113e-05	0.000759013	0	0	0	0.002	0.0024	0.0018
GN-Tex30	GN-Gm38440	0.108407	2.62488e-08	5.92162e-06	0.0208729	0.00455408	9.50567e-05	0.00113852	0	0	0.002	0.004	0.0048	0.005
GN-Gm34194	GN-Gm38440	0.164859	2.61506e-17	1.11523e-13	0.00113852	0.00455408	5.18491e-06	0.000379507	0.04	0.044	0.032	0.025	0.0272	0.0254
GN-Tlr5	GN-LOC108167736	0.131579	1.436e-11	1.30444e-08	0.0178368	0.00379507	6.76919e-05	0.00113852	0	0.004	0.002	0.002	0.0016	0.0012
GN-Col5a2	GN-LOC108167736	0.108781	2.35116e-08	5.41533e-06	0.00303605	0.00379507	1.1522e-05	0.000379507	0.05	0.04	0.05	0.048	0.0444	0.0462
GN-Gm32700	GN-LOC108167736	0.102323	1.50079e-07	2.31968e-05	0.0129032	0.00379507	4.89686e-05	0.000759013	0.03	0.028	0.022	0.021	0.0196	0.019
GN-Nckap5	GN-LOC108167736	0.108781	2.35116e-08	5.41533e-06	0.00303605	0.00379507	1.1522e-05	0.000379507	0.05	0.052	0.048	0.045	0.0508	0.0528
GN-Rhbdd1	GN-Ier5	0.100455	2.51489e-07	3.43823e-05	0.0208729	0.00872865	0.000182192	0.00151803	0.02	0.008	0.008	0.006	0.0068	0.0058
GN-Ing5	GN-Ier5	0.100367	2.57657e-07	3.50281e-05	0.0432638	0.00872865	0.000377634	0.00227704	0.01	0.004	0.002	0.002	0.0024	0.003
GN-Myog	GN-Ier5	0.117816	1.46895e-09	5.96909e-07	0.00113852	0.00872865	9.93775e-06	0.000379507	0.05	0.044	0.042	0.046	0.048	0.046
GN-4930487H11Rik	GN-Ier5	0.105386	6.31357e-08	1.17397e-05	0.00531309	0.00872865	4.63761e-05	0.000759013	0.02	0.016	0.012	0.02	0.0196	0.0216
GN-Nhej1	GN-Ier5	0.143137	2.01909e-13	3.40238e-10	0.00303605	0.00872865	2.65007e-05	0.000759013	0	0	0	0	0	0.0002
GN-Gm34331	GN-Ier5	0.117816	1.46895e-09	5.96909e-07	0.00113852	0.00872865	9.93775e-06	0.000379507	0.04	0.052	0.052	0.044	0.0468	0.0482
GN-Lrrn2	GN-Xpr1	0.104339	8.51105e-08	1.49109e-05	0.0333966	0.0106262	0.000354878	0.00227704	0	0	0	0	0.0008	0.0012
GN-Kdm5b	GN-Xpr1	0.106548	4.51753e-08	9.13197e-06	0.0793169	0.0106262	0.000842836	0.00379507	0	0	0	0.001	0.0012	0.001
GN-Susd4	GN-Xpr1	0.105023	7.0033e-08	1.27616e-05	0.0159393	0.0106262	0.000169374	0.00151803	0.01	0.008	0.004	0.004	0.0028	0.0036
GN-Batf3	GN-Xpr1	0.104398	8.36796e-08	1.46991e-05	0.00948767	0.0106262	0.000100818	0.00113852	0	0	0.002	0.004	0.0036	0.0036
GN-Gm39742	GN-Xpr1	0.113995	4.86786e-09	1.552e-06	0.00379507	0.0106262	4.03271e-05	0.000759013	0.02	0.012	0.01	0.015	0.0136	0.0156
GN-Sbspon	GN-Xpr1	0.102934	1.265e-07	2.0344e-05	0.00455408	0.0106262	4.83925e-05	0.000759013	0.03	0.028	0.016	0.017	0.0192	0.019
GN-Myo1b	GN-Xpr1	0.116803	2.02546e-09	7.77971e-07	0.0280835	0.0106262	0.00029842	0.00227704	0	0	0	0.001	0.0012	0.0018
GN-Gm33176	GN-Lhx4	0.147028	4.44456e-14	8.8555e-11	0.00113852	0.0056926	6.48114e-06	0.000379507	0.03	0.024	0.02	0.025	0.0308	0.0302
GN-A230020J21Rik	GN-Lhx4	0.126617	8.05802e-11	5.51224e-08	0.00151803	0.0056926	8.64152e-06	0.000379507	0.03	0.04	0.044	0.039	0.0408	0.038
GN-Gdap1	GN-Qsox1	0.129631	2.8477e-11	2.27646e-08	0.00493359	0.00645161	3.18296e-05	0.000759013	0.01	0.016	0.012	0.009	0.0084	0.0084
GN-Gm33176	GN-Tor1aip1	0.129571	2.90795e-11	2.31858e-08	0.00113852	0.028463	3.24057e-05	0.000759013	0	0	0.002	0.001	0.002	0.0022
GN-Gulp1	GN-Tor1aip1	0.126737	7.73347e-11	5.40333e-08	0.0189753	0.028463	0.000540095	0.00341556	0	0	0	0	0	0
GN-Gm15834	GN-Tor1aip1	0.114873	3.7083e-09	1.24229e-06	0.0178368	0.028463	0.000507689	0.00303605	0	0	0	0	0.0004	0.0006
GN-Fastkd2	GN-Tor1aip1	0.123143	2.59543e-10	1.43957e-07	0.0371917	0.028463	0.00105859	0.00493359	0	0	0	0	0.0004	0.0004
GN-Ing5	GN-Tor1aip1	0.120645	5.90318e-10	2.84027e-07	0.0432638	0.028463	0.00123142	0.00531309	0	0	0	0	0.0004	0.0004
GN-Gm41958	GN-Tor1aip1	0.101761	1.75436e-07	2.59572e-05	0.0129032	0.028463	0.000367264	0.00227704	0.01	0.008	0.004	0.003	0.0032	0.0026
GN-Pigm	GN-Tor1aip1	0.11343	5.79372e-09	1.79405e-06	0.0413662	0.028463	0.00117741	0.00493359	0	0	0	0	0.0008	0.0012
GN-Ube2w	GN-Tor1aip1	0.102831	1.30215e-07	2.07735e-05	0.0254269	0.028463	0.000723727	0.00341556	0	0	0	0.002	0.0024	0.0026
GN-Pms1	GN-Tor1aip1	0.110833	1.27543e-08	3.35981e-06	0.0322581	0.028463	0.000918161	0.00417457	0	0	0	0.001	0.0008	0.0016
GN-Sf3b1	GN-Tor1aip1	0.114733	3.87361e-09	1.28691e-06	0.0356736	0.028463	0.00101538	0.00455408	0	0	0	0	0	0.0008
GN-Ino80d	GN-Tor1aip1	0.101904	1.6865e-07	2.51904e-05	0.0531309	0.028463	0.00151227	0.00531309	0	0	0.002	0.003	0.006	0.0046
GN-Klf7	GN-Tor1aip1	0.144004	1.4459e-13	2.52041e-10	0.0428843	0.028463	0.00122061	0.00607211	0	0	0	0	0	0
GN-Acadl	GN-Tor1aip1	0.111316	1.10295e-08	2.99956e-06	0.0148008	0.028463	0.000421274	0.00265655	0	0	0	0	0.0008	0.0008
GN-Tmem177	GN-Tor1aip1	0.103856	9.75849e-08	1.65868e-05	0.0125237	0.028463	0.000356463	0.00227704	0.01	0.004	0.004	0.003	0.002	0.002
GN-Gm33176	GN-Fam163a	0.106257	4.91361e-08	9.75827e-06	0.00113852	0.0106262	1.20981e-05	0.000379507	0.03	0.04	0.042	0.048	0.0596	0.0618
GN-Fastkd2	GN-Fam163a	0.116548	2.19513e-09	8.21113e-07	0.0371917	0.0106262	0.000395205	0.00265655	0	0.004	0.002	0.002	0.0012	0.0012
GN-Aldh9a1	GN-Fam163a	0.132888	9.01236e-12	8.72149e-09	0.0478178	0.0106262	0.000508121	0.00341556	0	0	0	0.001	0.0004	0.0004
GN-Vcpip1	GN-Fam163a	0.100822	2.27395e-07	3.17997e-05	0.0254269	0.0106262	0.000270191	0.00189753	0	0	0.002	0.003	0.004	0.005
GN-Mgat4e	GN-Fam163a	0.10061	2.41016e-07	3.32791e-05	0.0170778	0.0106262	0.000181472	0.00151803	0.01	0.008	0.006	0.004	0.004	0.0068
GN-Gm34451	GN-Tdrd5	0.102323	1.50079e-07	2.31968e-05	0.00379507	0.0129032	4.89686e-05	0.000759013	0	0.004	0.008	0.004	0.0096	0.0082
GN-Kif1a	GN-Tdrd5	0.11314	6.33309e-09	1.93262e-06	0.0174573	0.0129032	0.000225256	0.00189753	0	0.004	0.002	0.001	0.0024	0.0014
GN-Mrpl30	GN-Axdnd1	0.122566	3.14217e-10	1.69556e-07	0.0235294	0.00151803	3.57183e-05	0.000759013	0.01	0.008	0.004	0.005	0.0052	0.004
GN-Unc80	GN-Axdnd1	0.136379	2.54839e-12	2.95395e-09	0.00493359	0.00151803	7.48932e-06	0.000379507	0.04	0.032	0.03	0.028	0.0292	0.0332
GN-Gm39667	GN-Axdnd1	0.222289	3.70142e-30	1.16082e-25	0.00189753	0.00151803	2.88051e-06	0.000379507	0.03	0.016	0.014	0.01	0.0148	0.0152
GN-Shcbp1l	GN-Axdnd1	0.126617	8.05802e-11	5.51224e-08	0.0056926	0.00151803	8.64152e-06	0.000379507	0	0	0	0.003	0.0032	0.0046
GN-Nectin4	GN-Axdnd1	0.128213	4.65775e-11	3.48426e-08	0.0216319	0.00151803	3.28378e-05	0.000759013	0	0	0.002	0.004	0.004	0.0024
GN-Rfx8	GN-Axdnd1	0.122429	3.28803e-10	1.74809e-07	0.00607211	0.00151803	9.21762e-06	0.000379507	0.04	0.052	0.042	0.049	0.0468	0.0422
GN-Pign	GN-Axdnd1	0.145335	8.62667e-14	1.5909e-10	0.0170778	0.00151803	2.59246e-05	0.000759013	0	0	0	0.001	0.0008	0.0008
GN-Hecw2	GN-Tor3a	0.116871	1.98235e-09	7.63935e-07	0.0163188	0.0303605	0.000495447	0.00303605	0	0	0	0	0.0008	0.0006
GN-Steap3	GN-Tor3a	0.101106	2.10268e-07	2.98965e-05	0.0159393	0.0303605	0.000483925	0.00265655	0	0.004	0.004	0.003	0.0024	0.0028
GN-Spag16	GN-Fam20b	0.105869	5.49509e-08	1.05466e-05	0.0102467	0.0163188	0.000167213	0.00151803	0.01	0.008	0.006	0.007	0.006	0.0062
GN-Gm36904	GN-Fam20b	0.114196	4.57454e-09	1.47449e-06	0.00531309	0.0163188	8.67032e-05	0.00113852	0.01	0.004	0.002	0.002	0.0048	0.004
GN-Spata45	GN-Fam20b	0.13204	1.21913e-11	1.1271e-08	0.00189753	0.0163188	3.09654e-05	0.000759013	0	0.004	0.006	0.003	0.006	0.0044
GN-Gm32229	GN-Fam20b	0.109738	1.7702e-08	4.35887e-06	0.00265655	0.0163188	4.33516e-05	0.000759013	0.01	0.012	0.016	0.017	0.014	0.0128
GN-B3gat2	GN-Ralgps2	0.111504	1.04208e-08	2.8577e-06	0.00645161	0.0239089	0.000154251	0.00151803	0	0	0	0.002	0.0012	0.0006
GN-Spata45	GN-Ralgps2	0.107343	3.58479e-08	7.58061e-06	0.00189753	0.0239089	4.5368e-05	0.000759013	0.02	0.008	0.01	0.009	0.008	0.0078
GN-Rims1	GN-Ralgps2	0.118578	1.15143e-09	4.87795e-07	0.00341556	0.0239089	8.16623e-05	0.00113852	0	0	0.002	0.004	0.0036	0.0028
GN-Ogfrl1	GN-Ralgps2	0.108002	2.9567e-08	6.4732e-06	0.0140417	0.0239089	0.000335723	0.00227704	0	0	0	0	0.0024	0.0024
GN-Cnot11	GN-Gm30568	0.106546	4.5199e-08	9.13441e-06	0.0409867	0.00113852	4.66642e-05	0.000759013	0.01	0.008	0.006	0.008	0.0116	0.01
GN-Creb1	GN-Gm30568	0.105486	6.13391e-08	1.15131e-05	0.0417457	0.00113852	4.75283e-05	0.000759013	0.01	0.004	0.008	0.007	0.0064	0.0062
GN-Ccnyl1	GN-Gm30568	0.128664	3.98546e-11	3.04426e-08	0.0288425	0.00113852	3.28378e-05	0.000759013	0	0	0	0.002	0.0032	0.004
GN-Catip	GN-Gm30568	0.130132	2.39004e-11	1.96726e-08	0.00721063	0.00113852	8.20944e-06	0.000379507	0.06	0.052	0.062	0.047	0.04	0.0418
GN-Dgkd	GN-Gm30568	0.117571	1.58767e-09	6.3496e-07	0.0341556	0.00113852	3.88868e-05	0.000759013	0	0	0	0.003	0.0028	0.0018
GN-Tnfrsf11a	GN-Gm30568	0.137841	1.48687e-12	1.86692e-09	0.00645161	0.00113852	7.34529e-06	0.000379507	0.04	0.02	0.026	0.036	0.0376	0.0358
GN-Tpr	GN-Gm30568	0.106546	4.5199e-08	9.13441e-06	0.0409867	0.00113852	4.66642e-05	0.000759013	0	0	0	0	0.0016	0.0018
GN-Shcbp1l	GN-Gm30568	0.147028	4.44456e-14	8.8555e-11	0.0056926	0.00113852	6.48114e-06	0.000379507	0.01	0.004	0.002	0.003	0.0024	0.0034
GN-4930439D14Rik	GN-Gm30568	0.123539	2.27468e-10	1.30263e-07	0.00796964	0.00113852	9.07359e-06	0.000379507	0.04	0.04	0.042	0.041	0.0456	0.044
GN-Sccpdh	GN-Gm30568	0.126713	7.79583e-11	5.40333e-08	0.00759013	0.00113852	8.64152e-06	0.000379507	0.06	0.044	0.03	0.035	0.04	0.0408
GN-Slc30a1	GN-Gm30568	0.126902	7.30875e-11	5.15328e-08	0.0296015	0.00113852	3.37019e-05	0.000759013	0	0	0	0.004	0.0028	0.0022
GN-Gm10516	GN-Gm30568	0.120581	6.02777e-10	2.87274e-07	0.00834915	0.00113852	9.50567e-06	0.000379507	0.02	0.036	0.04	0.041	0.0472	0.0434
GN-4930444P10Rik	GN-Gm30568	0.142221	2.86599e-13	4.60065e-10	0.00607211	0.00113852	6.91321e-06	0.000379507	0.05	0.052	0.04	0.042	0.0372	0.0344
GN-Uggt1	GN-Gm30568	0.128664	3.98546e-11	3.04426e-08	0.0288425	0.00113852	3.28378e-05	0.000759013	0	0.004	0.004	0.002	0.0024	0.0032
GN-Tsga10	GN-Gm30568	0.158239	4.55715e-16	1.5251e-12	0.00493359	0.00113852	5.61699e-06	0.000379507	0.04	0.04	0.038	0.029	0.034	0.0294
GN-Aff3	GN-Gm30568	0.111692	9.84315e-09	2.72896e-06	0.0375712	0.00113852	4.27755e-05	0.000759013	0.01	0.016	0.01	0.007	0.0064	0.0054
GN-Slc39a10	GN-Gm30568	0.133383	7.5488e-12	7.47864e-09	0.026945	0.00113852	3.06774e-05	0.000759013	0	0	0	0	0.0004	0.0008
GN-Hecw2	GN-Gm30568	0.26212	2.86829e-41	3.33572e-36	0.0163188	0.00113852	1.85793e-05	0.00113852	0	0	0	0	0.0004	0.0002
GN-Rab17	GN-Gm30568	0.110485	1.41598e-08	3.6418e-06	0.00986717	0.00113852	1.1234e-05	0.000379507	0.01	0.016	0.012	0.009	0.012	0.0114
GN-Ddx18	GN-Gm30568	0.10819	2.79827e-08	6.21198e-06	0.0398482	0.00113852	4.5368e-05	0.000759013	0	0	0.01	0.011	0.0112	0.0102
GN-Adora1	GN-Gm30568	0.142221	2.86599e-13	4.60065e-10	0.00607211	0.00113852	6.91321e-06	0.000379507	0.05	0.04	0.046	0.041	0.0368	0.0354
GN-2310009B15Rik	GN-Gm30568	0.123539	2.27468e-10	1.30263e-07	0.00796964	0.00113852	9.07359e-06	0.000379507	0.07	0.044	0.04	0.037	0.0452	0.0456
GN-AI597479	GN-Rasal2	0.100339	2.596e-07	3.52447e-05	0.0197343	0.0379507	0.000748932	0.00341556	0.01	0.004	0.002	0.002	0.0012	0.0034
GN-Pfdn2	GN-Rasal2	0.116145	2.49187e-09	9.12621e-07	0.0557875	0.0379507	0.00211717	0.00721063	0	0	0.002	0.001	0.002	0.001
GN-Epb41l5	GN-Rasal2	0.108445	2.59572e-08	5.87551e-06	0.0212524	0.0379507	0.000806542	0.00379507	0	0	0	0	0	0.0002
GN-Fam150a	GN-Brinp2	0.123973	1.96801e-10	1.15848e-07	0.00455408	0.00759013	3.45661e-05	0.000759013	0	0	0	0.002	0.0012	0.001
GN-Kcnb2	GN-Brinp2	0.165388	2.07074e-17	9.4264e-14	0.00265655	0.00759013	2.01635e-05	0.000759013	0	0	0	0	0	0
GN-Gm33176	GN-Brinp2	0.126713	7.79583e-11	5.40333e-08	0.00113852	0.00759013	8.64152e-06	0.000379507	0	0	0	0.001	0.0008	0.0012
GN-Gm28535	GN-Brinp2	0.102712	1.3462e-07	2.13235e-05	0.0136622	0.00759013	0.000103698	0.00113852	0	0	0	0.001	0.002	0.002
GN-Zbtb41	GN-Brinp2	0.132525	1.02614e-11	9.80519e-09	0.0322581	0.00759013	0.000244843	0.00227704	0	0	0	0	0	0.0002
GN-4930439D14Rik	GN-Brinp2	0.139694	7.45498e-13	1.02863e-09	0.00796964	0.00759013	6.04906e-05	0.00113852	0	0	0	0	0.0004	0.0004
GN-Gpatch2	GN-Brinp2	0.121893	3.92329e-10	2.02791e-07	0.0174573	0.00759013	0.000132503	0.00151803	0	0.004	0.002	0.001	0.0016	0.001
GN-A230020J21Rik	GN-Brinp2	0.108905	2.26596e-08	5.30098e-06	0.00151803	0.00759013	1.1522e-05	0.000379507	0.01	0.004	0.006	0.003	0.004	0.0024
GN-Nrp2	GN-Cacybp	0.111162	1.15534e-08	3.11348e-06	0.0178368	0.0774194	0.00138091	0.00531309	0	0	0	0	0.0004	0.0008
GN-Gigyf2	GN-Cacybp	0.105061	6.92791e-08	1.26572e-05	0.0356736	0.0774194	0.00276183	0.00796964	0.01	0.008	0.006	0.005	0.0032	0.0048
GN-Mrps14	GN-Cacybp	0.110909	1.24682e-08	3.2988e-06	0.0337761	0.0774194	0.00261492	0.00796964	0	0	0.002	0.002	0.0008	0.0006
GN-Creg1	GN-Cacybp	0.100433	2.53e-07	3.45484e-05	0.0178368	0.0774194	0.00138091	0.00493359	0	0	0.002	0.002	0.0048	0.0048
GN-1700019D03Rik	GN-Cacybp	0.103205	1.17251e-07	1.91027e-05	0.0614801	0.0774194	0.00475975	0.0113852	0.01	0.02	0.018	0.017	0.016	0.0156
GN-Abi2	GN-Rabgap1l	0.121646	4.25518e-10	2.17606e-07	0.0273245	0.0170778	0.000466642	0.00303605	0	0.004	0.002	0.003	0.0012	0.0006
GN-9130409I23Rik	GN-Rabgap1l	0.10701	3.94978e-08	8.19984e-06	0.00265655	0.0170778	4.5368e-05	0.000759013	0	0.008	0.004	0.007	0.0052	0.0076
GN-Trp53bp2	GN-Rabgap1l	0.103679	1.02597e-07	1.72784e-05	0.0273245	0.0170778	0.000466642	0.00265655	0.01	0.004	0.004	0.002	0.0024	0.0024
GN-Angel2	GN-Rabgap1l	0.10947	1.91687e-08	4.63515e-06	0.0318786	0.0170778	0.000544416	0.00303605	0.01	0.008	0.004	0.002	0.0016	0.0012
GN-Gm29538	GN-Rabgap1l	0.127757	5.45193e-11	3.99555e-08	0.00417457	0.0170778	7.12925e-05	0.00113852	0	0.004	0.002	0.002	0.0028	0.0024
GN-Xpr1	GN-Rabgap1l	0.10061	2.41016e-07	3.32791e-05	0.0106262	0.0170778	0.000181472	0.00151803	0	0.016	0.012	0.01	0.0072	0.0074
GN-Rb1cc1	GN-Zbtb37	0.115551	3.00224e-09	1.06382e-06	0.0201139	0.0368121	0.000740434	0.00379507	0	0	0	0	0.0004	0.0004
GN-Sulf1	GN-Zbtb37	0.100115	2.76052e-07	3.69602e-05	0.0903226	0.0368121	0.00332497	0.00872865	0.02	0.02	0.018	0.017	0.0088	0.0096
GN-Ccnyl1	GN-Zbtb37	0.122858	2.85255e-10	1.56098e-07	0.0288425	0.0368121	0.00106175	0.00493359	0	0.004	0.002	0.001	0.0004	0.0004
GN-Map2	GN-Zbtb37	0.103859	9.75004e-08	1.65759e-05	0.0159393	0.0368121	0.000586759	0.00303605	0	0	0	0	0.0004	0.0012
GN-Gigyf2	GN-Zbtb37	0.103661	1.03111e-07	1.73534e-05	0.0356736	0.0368121	0.00131322	0.00493359	0.01	0.004	0.002	0.002	0.004	0.0042
GN-Slco5a1	GN-Zbtb37	0.110699	1.32812e-08	3.47512e-06	0.0178368	0.0368121	0.000656611	0.00341556	0	0	0	0	0.0004	0.0004
GN-Smap1	GN-Zbtb37	0.117333	1.71252e-09	6.76423e-07	0.0106262	0.0368121	0.000391173	0.00265655	0	0	0	0	0.0004	0.0002
GN-Uggt1	GN-Zbtb37	0.110816	1.28211e-08	3.37449e-06	0.0288425	0.0368121	0.00106175	0.00455408	0	0	0	0	0.0004	0.0008
GN-Mgat4a	GN-Zbtb37	0.105267	6.53158e-08	1.20656e-05	0.0227704	0.0368121	0.000838227	0.00379507	0	0	0	0.001	0.0008	0.0014
GN-Ndufs1	GN-Zbtb37	0.115199	3.35043e-09	1.1597e-06	0.0485769	0.0368121	0.00178822	0.00645161	0	0.004	0.002	0.002	0.0008	0.001
GN-Cfap221	GN-Zbtb37	0.101293	1.99694e-07	2.87556e-05	0.00493359	0.0368121	0.000181616	0.00151803	0.01	0.008	0.004	0.004	0.002	0.0016
GN-Dars	GN-Zbtb37	0.102736	1.3371e-07	2.12068e-05	0.0360531	0.0368121	0.00132719	0.00493359	0.01	0.008	0.008	0.006	0.0036	0.003
GN-Aim2	GN-Dars2	0.105137	6.77931e-08	1.24338e-05	0.0303605	0.0231499	0.000702843	0.00341556	0	0	0.002	0.003	0.0016	0.0016
GN-Fam178b	GN-Dars2	0.102276	1.52072e-07	2.34427e-05	0.0258065	0.0231499	0.000597417	0.00303605	0	0	0.002	0.001	0.0024	0.0036
GN-Myo1b	GN-Dars2	0.141861	3.28845e-13	5.02973e-10	0.0280835	0.0231499	0.00065013	0.00417457	0	0	0	0	0	0
GN-Gm29538	GN-Dars2	0.107456	3.46875e-08	7.37784e-06	0.00417457	0.0231499	9.6641e-05	0.00113852	0.01	0.004	0.004	0.005	0.0108	0.01
GN-Lypla1	GN-Prdx6	0.106031	5.24528e-08	1.02269e-05	0.0550285	0.0888046	0.00488678	0.0117647	0	0.004	0.006	0.008	0.0092	0.0098
GN-A830018L16Rik	GN-Prdx6	0.104257	8.71137e-08	1.51665e-05	0.029222	0.0888046	0.00259505	0.00759013	0	0.004	0.01	0.007	0.004	0.0048
GN-Sulf1	GN-Prdx6	0.115727	2.8412e-09	1.01599e-06	0.0903226	0.0888046	0.00802106	0.0174573	0	0.012	0.01	0.009	0.0128	0.0108
GN-Terf1	GN-Prdx6	0.129946	2.55056e-11	2.07492e-08	0.0770398	0.0888046	0.00684149	0.0166983	0	0	0	0.001	0.0016	0.0014
GN-Tmem70	GN-Prdx6	0.107746	3.18733e-08	6.89564e-06	0.0220114	0.0888046	0.00195471	0.00645161	0	0	0	0.001	0.002	0.003
GN-Unc50	GN-Prdx6	0.105395	6.29751e-08	1.17255e-05	0.0356736	0.0888046	0.00316798	0.00872865	0	0	0.006	0.006	0.0048	0.0048
GN-Map4k4	GN-Prdx6	0.114235	4.52036e-09	1.46205e-06	0.0774194	0.0888046	0.00687519	0.0155598	0	0.008	0.01	0.006	0.0068	0.0076
GN-Tpp2	GN-Prdx6	0.109403	1.95561e-08	4.71167e-06	0.029981	0.0888046	0.00266245	0.00796964	0	0	0.002	0.002	0.002	0.0024
GN-Mars2	GN-Prdx6	0.129781	2.70258e-11	2.18436e-08	0.0390892	0.0888046	0.0034713	0.0106262	0	0	0.002	0.002	0.0012	0.0006
GN-Rpe	GN-Prdx6	0.133701	6.73564e-12	6.87033e-09	0.0880455	0.0888046	0.00781884	0.0185958	0	0	0	0	0.0008	0.0008
GN-B3gnt7	GN-Prdx6	0.102746	1.3335e-07	2.11636e-05	0.0538899	0.0888046	0.00478567	0.0113852	0.03	0.016	0.014	0.011	0.014	0.014
GN-Ppp1r15b	GN-Prdx6	0.102236	1.53773e-07	2.36018e-05	0.0785579	0.0888046	0.0069763	0.0148008	0.02	0.02	0.02	0.029	0.0308	0.0328
GN-Platr22	GN-Prdx6	0.140633	5.23757e-13	7.62647e-10	0.141935	0.0888046	0.0126045	0.0265655	0	0	0	0	0.0008	0.0018
GN-Tor1aip2	GN-Prdx6	0.140212	6.13719e-13	8.70944e-10	0.10019	0.0888046	0.00889731	0.0208729	0	0	0	0.001	0.0008	0.001
GN-Mrps14	GN-Prdx6	0.126257	9.10695e-11	6.01396e-08	0.0337761	0.0888046	0.00299947	0.00948767	0	0	0	0	0.0008	0.0004
GN-Copa	GN-Prdx6	0.101571	1.84923e-07	2.70257e-05	0.0322581	0.0888046	0.00286466	0.00796964	0	0	0.002	0.005	0.0088	0.0078
GN-Nsl1	GN-Prdx6	0.134328	5.37253e-12	5.71568e-09	0.055408	0.0888046	0.00492048	0.0136622	0	0	0	0	0	0.0004
GN-Mcm3	GN-Prdx6	0.111093	1.1796e-08	3.16792e-06	0.0960152	0.0888046	0.00852659	0.0178368	0	0.012	0.018	0.017	0.0168	0.017
GN-Phf3	GN-Prdx6	0.123451	2.34291e-10	1.33752e-07	0.059962	0.0888046	0.0053249	0.0136622	0	0	0	0.002	0.0012	0.0016
GN-LOC108167617	GN-Prdx6	0.102041	1.62335e-07	2.44191e-05	0.0117647	0.0888046	0.00104476	0.00417457	0	0	0	0.002	0.0028	0.0026
GN-Clk1	GN-Prdx6	0.141489	3.78737e-13	5.71229e-10	0.162049	0.0888046	0.0143907	0.029222	0	0	0.002	0.003	0.0016	0.0014
GN-Wdr12	GN-Prdx6	0.102093	1.59995e-07	2.41752e-05	0.0440228	0.0888046	0.00390942	0.00986717	0	0.016	0.016	0.012	0.01	0.0096
GN-Fn1	GN-Prdx6	0.138956	9.82462e-13	1.30752e-09	0.100949	0.0888046	0.00896471	0.0208729	0	0	0	0	0.0008	0.0012
GN-Usp37	GN-Prdx6	0.112665	7.32261e-09	2.17253e-06	0.0728653	0.0888046	0.00647077	0.0148008	0.03	0.02	0.018	0.013	0.01	0.01
GN-Ap1s3	GN-Prdx6	0.115899	2.69236e-09	9.74102e-07	0.026186	0.0888046	0.00232543	0.00759013	0	0	0.002	0.001	0.0012	0.0008
GN-Wdfy1	GN-Prdx6	0.121075	5.13081e-10	2.53491e-07	0.026945	0.0888046	0.00239284	0.00796964	0	0	0	0.001	0.0004	0.0004
GN-Ncl	GN-Prdx6	0.135016	4.18827e-12	4.60361e-09	0.23871	0.0888046	0.0211985	0.0375712	0.03	0.02	0.014	0.012	0.0112	0.0096
GN-Steap3	GN-Prdx6	0.109403	1.95528e-08	4.71106e-06	0.0159393	0.0888046	0.00141548	0.00531309	0	0	0	0	0	0.0006
GN-Mcm6	GN-Prdx6	0.116547	2.19545e-09	8.21215e-07	0.0656546	0.0888046	0.00583043	0.0140417	0	0.008	0.004	0.002	0.0028	0.0036
GN-Zc3h11a	GN-Prdx6	0.118898	1.03909e-09	4.51658e-07	0.188615	0.0888046	0.0167499	0.029981	0.04	0.024	0.034	0.033	0.0328	0.031
GN-Rgl1	GN-Prdx6	0.115274	3.27276e-09	1.14373e-06	0.0132827	0.0888046	0.00117957	0.00493359	0	0	0	0	0	0
GN-Cacybp	GN-Prdx6	0.119227	9.34707e-10	4.13335e-07	0.0774194	0.0888046	0.00687519	0.0159393	0	0	0	0.002	0.004	0.0036
GN-Zbtb37	GN-Prdx6	0.101926	1.67617e-07	2.50706e-05	0.0368121	0.0888046	0.00326909	0.00872865	0	0.004	0.008	0.004	0.0064	0.0072
GN-Fam150a	GN-Suco	0.105103	6.84624e-08	1.25299e-05	0.00455408	0.0220114	0.000100242	0.00113852	0	0.008	0.006	0.012	0.0088	0.0076
GN-Smarcal1	GN-Suco	0.114955	3.61479e-09	1.2162e-06	0.0182163	0.0220114	0.000400966	0.00265655	0	0	0	0.001	0.0008	0.0006
GN-A230020J21Rik	GN-Suco	0.127027	7.00317e-11	4.97313e-08	0.00151803	0.0220114	3.34139e-05	0.000759013	0.01	0.004	0.004	0.005	0.0056	0.0058
GN-Phlpp1	GN-4930558K02Rik	0.108597	2.48167e-08	5.66859e-06	0.0250474	0.00379507	9.50567e-05	0.00113852	0	0	0.008	0.006	0.0028	0.004
GN-Tmem185b	GN-4930558K02Rik	0.104052	9.23136e-08	1.58745e-05	0.0125237	0.00379507	4.75283e-05	0.000759013	0.05	0.036	0.032	0.025	0.018	0.0174
GN-Gm41938	GN-4930558K02Rik	0.156129	1.1065e-15	3.28199e-12	0.00151803	0.00379507	5.76101e-06	0.000379507	0.03	0.024	0.022	0.02	0.0228	0.0224
GN-Gm41958	GN-4930558K02Rik	0.102323	1.50079e-07	2.31968e-05	0.0129032	0.00379507	4.89686e-05	0.000759013	0.04	0.024	0.018	0.016	0.0168	0.0184
GN-Edem3	GN-4930558K02Rik	0.124372	1.722e-10	1.03887e-07	0.0197343	0.00379507	7.48932e-05	0.00113852	0.01	0.004	0.004	0.003	0.0024	0.0022
GN-Rnasel	GN-4930558K02Rik	0.139134	9.19443e-13	1.23053e-09	0.00189753	0.00379507	7.20126e-06	0.000379507	0.02	0.02	0.028	0.031	0.0304	0.0328
GN-Igsf8	GN-4930558K02Rik	0.107659	3.26875e-08	7.03972e-06	0.0436433	0.00379507	0.000165629	0.00151803	0	0.004	0.002	0.001	0.002	0.0018
GN-Smap1	GN-4930558K02Rik	0.113995	4.86786e-09	1.552e-06	0.0106262	0.00379507	4.03271e-05	0.000759013	0	0.008	0.004	0.003	0.004	0.0044
GN-Gm29538	GN-4930558K02Rik	0.187459	6.41233e-22	6.54899e-18	0.00417457	0.00379507	1.58428e-05	0.000759013	0	0	0.002	0.003	0.0024	0.0026
GN-Tmem169	GN-Dnm3	0.150211	1.25138e-14	2.90758e-11	0.00303605	0.00796964	2.41962e-05	0.000759013	0	0	0	0.001	0.0004	0.0006
GN-Rufy4	GN-Dnm3	0.102875	1.28625e-07	2.05722e-05	0.00607211	0.00796964	4.83925e-05	0.000759013	0	0.004	0.006	0.007	0.0072	0.006
GN-Arpc2	GN-Mettl13	0.110717	1.32082e-08	3.45872e-06	0.0409867	0.0296015	0.00121327	0.00493359	0	0	0	0.001	0.0008	0.0006
GN-Cops8	GN-Mettl13	0.116132	2.50178e-09	9.15506e-07	0.0436433	0.0296015	0.00129191	0.00531309	0	0	0	0.002	0.0008	0.0008
GN-Lefty1	GN-Mettl13	0.102147	1.57605e-07	2.38997e-05	0.0246679	0.0296015	0.000730208	0.00341556	0	0.004	0.004	0.002	0.0028	0.0024
GN-Ncoa2	GN-Mettl13	0.11497	3.59796e-09	1.21171e-06	0.0390892	0.0296015	0.0011571	0.00493359	0	0	0.002	0.001	0.002	0.0012
GN-1700025G04Rik	GN-Mettl13	0.113728	5.28639e-09	1.66184e-06	0.029981	0.0296015	0.000887484	0.00417457	0	0	0	0.001	0.0008	0.001
GN-Acsl3	GN-Prrc2c	0.135202	3.91536e-12	4.32391e-09	0.0641366	0.0728653	0.00467333	0.0132827	0	0	0	0	0.0004	0.0002
GN-Cox20	GN-Prrc2c	0.10042	2.53896e-07	3.46591e-05	0.0512334	0.0728653	0.00373314	0.00948767	0	0.008	0.008	0.011	0.0108	0.0098
GN-Actr3	GN-Prrc2c	0.100652	2.3826e-07	3.29706e-05	0.0394687	0.0728653	0.0028759	0.00796964	0.02	0.012	0.01	0.011	0.0104	0.0086
GN-Chit1	GN-Gorab	0.142901	2.20976e-13	3.69022e-10	0.00341556	0.0170778	5.83302e-05	0.00113852	0.01	0.008	0.004	0.003	0.0028	0.0022
GN-Exo1	GN-Gorab	0.103596	1.05016e-07	1.76153e-05	0.0421252	0.0170778	0.000719406	0.00341556	0	0	0	0.002	0.0028	0.003
GN-Mrps14	GN-BC055324	0.107555	3.3696e-08	7.21276e-06	0.0337761	0.0573055	0.00193556	0.00645161	0	0	0	0	0.002	0.0026
GN-Hspd1	GN-BC055324	0.10415	8.9786e-08	1.55449e-05	0.148008	0.0573055	0.00848165	0.0170778	0.06	0.04	0.038	0.03	0.026	0.0254
GN-Gpr1	GN-BC055324	0.102632	1.37659e-07	2.17036e-05	0.0204934	0.0573055	0.00117438	0.00455408	0.01	0.004	0.004	0.003	0.002	0.0024
GN-Klf7	GN-BC055324	0.10094	2.20122e-07	3.10128e-05	0.0428843	0.0573055	0.0024575	0.00721063	0	0.004	0.004	0.004	0.0064	0.0058
GN-Mettl21a	GN-BC055324	0.10072	2.33851e-07	3.25458e-05	0.0182163	0.0573055	0.0010439	0.00417457	0.02	0.008	0.004	0.007	0.0044	0.0034
GN-Dnah7c	GN-Atp1b1	0.103638	1.03792e-07	1.74476e-05	0.00227704	0.0459203	0.000104562	0.00113852	0.01	0.004	0.008	0.007	0.0064	0.0072
GN-Atg16l1	GN-Atp1b1	0.101085	2.11545e-07	3.00428e-05	0.0622391	0.0459203	0.00285804	0.00796964	0.02	0.008	0.006	0.004	0.0072	0.007
GN-Eif2d	GN-Atp1b1	0.100718	2.33972e-07	3.2558e-05	0.0493359	0.0459203	0.00226552	0.00683112	0	0.008	0.004	0.007	0.0056	0.005
GN-Gm39683	GN-Atp1b1	0.131159	1.66583e-11	1.44156e-08	0.00151803	0.0459203	6.97082e-05	0.00113852	0	0	0	0	0.002	0.0024
GN-Tmem131	GN-Atp1b1	0.111802	9.52092e-09	2.65279e-06	0.0922201	0.0459203	0.00423478	0.0110057	0	0	0.002	0.006	0.0036	0.0038
GN-Sf3b1	GN-Atp1b1	0.104436	8.27809e-08	1.45785e-05	0.0356736	0.0459203	0.00163814	0.0056926	0	0.004	0.004	0.006	0.004	0.0042
GN-Trak2	GN-Atp1b1	0.102777	1.3218e-07	2.10149e-05	0.0254269	0.0459203	0.00116761	0.00455408	0	0	0.002	0.002	0.0012	0.0012
GN-Trpa1	GN-Sft2d2	0.133421	7.44811e-12	7.39753e-09	0.00341556	0.0193548	6.61076e-05	0.00113852	0	0	0	0.002	0.0028	0.002
GN-Rnpep	GN-Sft2d2	0.104009	9.34475e-08	1.6016e-05	0.0132827	0.0193548	0.000257085	0.00189753	0	0	0	0	0.0044	0.0046
GN-Zap70	GN-Dcaf6	0.110802	1.28732e-08	3.38433e-06	0.00759013	0.0204934	0.000155547	0.00151803	0	0	0.004	0.006	0.0048	0.0046
GN-Zcchc2	GN-Dcaf6	0.10311	1.20398e-07	1.95275e-05	0.0288425	0.0204934	0.00059108	0.00303605	0	0	0.002	0.002	0.0024	0.0028
GN-Gm15867	GN-Dcaf6	0.148652	2.33633e-14	4.98981e-11	0.00265655	0.0204934	5.44416e-05	0.00113852	0	0	0	0.001	0.0004	0.001
GN-Kcnq5	GN-Dcaf6	0.11731	1.72481e-09	6.80382e-07	0.0189753	0.0204934	0.000388868	0.00265655	0	0	0	0	0.0016	0.0012
GN-Gm15834	GN-Mpzl1	0.105226	6.60859e-08	1.21935e-05	0.0178368	0.055408	0.000988302	0.00417457	0	0.004	0.002	0.002	0.0024	0.002
GN-Lmod1	GN-Rcsd1	0.101358	1.96148e-07	2.83289e-05	0.0056926	0.00872865	4.96887e-05	0.000759013	0	0	0.002	0.001	0.0016	0.0024
GN-Gm34331	GN-Rcsd1	0.117816	1.46895e-09	5.96909e-07	0.00113852	0.00872865	9.93775e-06	0.000379507	0.01	0.004	0.002	0.001	0.0012	0.0016
GN-Dst	GN-Pou2f1	0.10102	2.15312e-07	3.04465e-05	0.056926	0.0690702	0.00393189	0.00986717	0.01	0.012	0.01	0.007	0.0104	0.011
GN-Cnnm3	GN-Pou2f1	0.10022	2.68208e-07	3.61558e-05	0.0447818	0.0690702	0.00309309	0.00834915	0.01	0.008	0.016	0.01	0.0088	0.0088
GN-Spag16	GN-Pou2f1	0.106038	5.23435e-08	1.02247e-05	0.0102467	0.0690702	0.00070774	0.00341556	0.01	0.004	0.002	0.001	0.0008	0.0006
GN-Gm32391	GN-Pou2f1	0.112316	8.14601e-09	2.35174e-06	0.00341556	0.0690702	0.000235913	0.00189753	0	0	0	0	0.0004	0.0002
GN-Fmn2	GN-Pou2f1	0.110777	1.29709e-08	3.40546e-06	0.0406072	0.0690702	0.00280475	0.00834915	0.01	0.012	0.006	0.005	0.0036	0.0032
GN-Xkr4	GN-Pou2f1	0.102854	1.29382e-07	2.06733e-05	0.0242884	0.0690702	0.00167761	0.0056926	0	0	0	0.001	0.004	0.003
GN-Ino80d	GN-Pou2f1	0.102293	1.51354e-07	2.33649e-05	0.0531309	0.0690702	0.00366976	0.00948767	0.01	0.008	0.006	0.008	0.0104	0.0102
GN-Ncl	GN-Pou2f1	0.121315	4.74335e-10	2.37101e-07	0.23871	0.0690702	0.0164877	0.0296015	0.01	0.016	0.018	0.016	0.0124	0.014
GN-Igfn1	GN-Pou2f1	0.109082	2.15076e-08	5.10031e-06	0.0117647	0.0690702	0.000812591	0.00379507	0	0	0	0	0	0.0006
GN-Tor1aip1	GN-Pou2f1	0.106378	4.74421e-08	9.5009e-06	0.028463	0.0690702	0.00196595	0.00645161	0	0	0.002	0.001	0.0016	0.004
GN-Il18r1	GN-Gm33224	0.120397	6.40048e-10	2.99237e-07	0.00227704	0.00417457	9.50567e-06	0.000379507	0	0	0.004	0.003	0.0016	0.002
GN-Dnah7c	GN-Gm33224	0.120397	6.40048e-10	2.99237e-07	0.00227704	0.00417457	9.50567e-06	0.000379507	0	0	0.004	0.003	0.0024	0.0016
GN-1700066M21Rik	GN-Gm33224	0.110307	1.49335e-08	3.80465e-06	0.0102467	0.00417457	4.27755e-05	0.000759013	0	0	0.002	0.003	0.0016	0.0012
GN-Alyref2	GN-Gm33224	0.148662	2.32699e-14	4.97559e-11	0.00151803	0.00417457	6.33711e-06	0.000379507	0	0	0	0	0	0.0002
GN-9130409I23Rik	GN-Gm33224	0.11101	1.20956e-08	3.21429e-06	0.00265655	0.00417457	1.10899e-05	0.000379507	0	0	0	0.001	0.0008	0.001
GN-Col5a2	GN-Gm33224	0.103413	1.10574e-07	1.82376e-05	0.00303605	0.00417457	1.26742e-05	0.000379507	0	0	0	0.002	0.0024	0.0028
GN-Nhej1	GN-Gm33224	0.103413	1.10574e-07	1.82376e-05	0.00303605	0.00417457	1.26742e-05	0.000379507	0	0	0	0.001	0.002	0.0028
GN-Rab17	GN-Gm33224	0.172185	9.68755e-19	5.5364e-15	0.00986717	0.00417457	4.11912e-05	0.00113852	0	0	0	0	0	0
GN-Thap4	GN-Gm33224	0.119006	1.00356e-09	4.38345e-07	0.0333966	0.00417457	0.000139416	0.00151803	0	0	0	0.001	0.0012	0.0008
GN-Ppfia4	GN-Gm33224	0.106006	5.28333e-08	1.02328e-05	0.0110057	0.00417457	4.59441e-05	0.000759013	0	0	0	0.001	0.0012	0.002
GN-Tcea1	GN-Mael	0.120045	7.17564e-10	3.3072e-07	0.0500949	0.00417457	0.000209125	0.00189753	0	0	0	0	0.0008	0.0008
GN-Khdrbs2	GN-Mael	0.132428	1.06223e-11	9.98149e-09	0.00189753	0.00417457	7.92139e-06	0.000379507	0.02	0.024	0.026	0.032	0.0372	0.0344
GN-Zap70	GN-Mael	0.129976	2.52432e-11	2.05621e-08	0.00759013	0.00417457	3.16856e-05	0.000759013	0	0.004	0.008	0.008	0.0104	0.0104
GN-AI597479	GN-Mael	0.117771	1.48978e-09	6.03725e-07	0.0197343	0.00417457	8.23825e-05	0.00113852	0	0.004	0.004	0.003	0.0028	0.0036
GN-9130024F11Rik	GN-Mael	0.11101	1.20956e-08	3.21429e-06	0.00265655	0.00417457	1.10899e-05	0.000379507	0.04	0.056	0.048	0.049	0.0544	0.049
GN-Sgol2a	GN-Mael	0.104782	7.5035e-08	1.34861e-05	0.0413662	0.00417457	0.000172686	0.00151803	0	0	0.002	0.001	0.0032	0.0028
GN-Nop58	GN-Mael	0.10491	7.23384e-08	1.30937e-05	0.116509	0.00417457	0.000486373	0.00265655	0.01	0.004	0.002	0.001	0.0008	0.0008
GN-Bcs1l	GN-Mael	0.105456	6.18741e-08	1.15892e-05	0.0239089	0.00417457	9.98095e-05	0.00113852	0.01	0.004	0.006	0.005	0.006	0.0076
GN-Gm39667	GN-Mael	0.132428	1.06223e-11	9.98149e-09	0.00189753	0.00417457	7.92139e-06	0.000379507	0.05	0.036	0.038	0.04	0.04	0.0382
GN-Mff	GN-Mael	0.105369	6.34435e-08	1.17832e-05	0.0409867	0.00417457	0.000171102	0.00151803	0.01	0.012	0.006	0.005	0.004	0.0042
GN-Fbxo36	GN-Mael	0.135714	3.2495e-12	3.67417e-09	0.0265655	0.00417457	0.000110899	0.00151803	0	0	0	0.001	0.0004	0.0002
GN-Rbm44	GN-Mael	0.157201	7.06035e-16	2.27945e-12	0.00531309	0.00417457	2.21799e-05	0.000759013	0.01	0.004	0.004	0.003	0.0044	0.0044
GN-Serpinb8	GN-Mael	0.103413	1.10574e-07	1.82376e-05	0.00303605	0.00417457	1.26742e-05	0.000379507	0	0	0.008	0.006	0.0048	0.0048
GN-Celrr	GN-Mael	0.117707	1.52043e-09	6.13499e-07	0.00910816	0.00417457	3.80227e-05	0.000759013	0.01	0.008	0.012	0.01	0.0096	0.0124
GN-Mpz	GN-Mael	0.126591	8.12794e-11	5.52568e-08	0.00796964	0.00417457	3.32698e-05	0.000759013	0	0	0.002	0.005	0.0056	0.009
GN-Copa	GN-Mael	0.121434	4.56215e-10	2.30709e-07	0.0322581	0.00417457	0.000134664	0.00151803	0.01	0.004	0.002	0.002	0.0008	0.0006
GN-Sde2	GN-Mael	0.128917	3.65094e-11	2.83815e-08	0.0444023	0.00417457	0.000185361	0.00189753	0	0	0	0	0	0
GN-Gm34451	GN-Mael	0.187459	6.41233e-22	6.54899e-18	0.00379507	0.00417457	1.58428e-05	0.000759013	0	0	0	0	0.0008	0.0008
GN-Stau2	GN-Mael	0.129976	2.52432e-11	2.05621e-08	0.00759013	0.00417457	3.16856e-05	0.000759013	0	0.004	0.004	0.003	0.0012	0.0012
GN-Gm32229	GN-Mael	0.11101	1.20956e-08	3.21429e-06	0.00265655	0.00417457	1.10899e-05	0.000379507	0.03	0.044	0.04	0.041	0.0432	0.0472
GN-Rnf149	GN-Mael	0.100342	2.59392e-07	3.52236e-05	0.0444023	0.00417457	0.000185361	0.00151803	0	0	0.002	0.001	0.0012	0.002
GN-Slc40a1	GN-Mael	0.146471	5.53199e-14	1.05224e-10	0.00607211	0.00417457	2.53485e-05	0.000759013	0	0	0	0	0.0004	0.0002
GN-4930558J18Rik	GN-Mael	0.198144	2.66662e-24	3.80442e-20	0.0132827	0.00417457	5.54497e-05	0.00151803	0	0	0	0	0	0
GN-Mcm6	GN-Mael	0.101661	1.80375e-07	2.6576e-05	0.0656546	0.00417457	0.00027408	0.00189753	0	0	0.004	0.004	0.004	0.0034
GN-Xpr1	GN-Mael	0.165506	1.96562e-17	9.0469e-14	0.0106262	0.00417457	4.43598e-05	0.00113852	0	0	0	0	0.0004	0.0006
GN-Blzf1	GN-Mael	0.150756	1.00498e-14	2.39616e-11	0.0220114	0.00417457	9.18881e-05	0.00151803	0	0	0	0.001	0.0004	0.0002
GN-Gm39667	GN-Pogk	0.105407	6.27576e-08	1.16924e-05	0.00189753	0.00645161	1.22421e-05	0.000379507	0	0	0.002	0.001	0.002	0.0026
GN-Nectin4	GN-Pogk	0.11835	1.23845e-09	5.18654e-07	0.0216319	0.00645161	0.000139561	0.00151803	0	0	0	0.001	0.0008	0.0006
GN-4930558J18Rik	GN-Pogk	0.114865	3.718e-09	1.2443e-06	0.0132827	0.00645161	8.5695e-05	0.00113852	0	0	0	0.001	0.0016	0.001
GN-Mgat4e	GN-Pogk	0.135722	3.23924e-12	3.6639e-09	0.0170778	0.00645161	0.000110179	0.00151803	0	0	0	0	0.0004	0.0004
GN-Mael	GN-Pogk	0.141818	3.34173e-13	5.08111e-10	0.00417457	0.00645161	2.69327e-05	0.000759013	0	0	0	0	0.0008	0.0006
GN-Lipt1	GN-Uck2	0.106715	4.30294e-08	8.79115e-06	0.0159393	0.114231	0.00182077	0.00607211	0	0	0.002	0.002	0.0012	0.0014
GN-Rhbdd1	GN-Uck2	0.106133	5.09294e-08	1.00192e-05	0.0208729	0.114231	0.00238434	0.00721063	0	0	0	0	0.0028	0.0024
GN-Adipor1	GN-Uck2	0.115219	3.33028e-09	1.15353e-06	0.0478178	0.114231	0.0054623	0.0132827	0	0.004	0.002	0.002	0.0024	0.0022
GN-Taf1a	GN-Uck2	0.109825	1.72464e-08	4.26878e-06	0.0398482	0.114231	0.00455192	0.0113852	0	0	0	0.002	0.004	0.0048
GN-Gls	GN-Uck2	0.102141	1.57884e-07	2.3936e-05	0.0444023	0.114231	0.00507214	0.0117647	0.02	0.016	0.014	0.013	0.0132	0.0126
GN-Zbtb37	GN-Uck2	0.107202	3.73524e-08	7.83154e-06	0.0368121	0.114231	0.00420511	0.0106262	0	0	0	0.004	0.0024	0.0038
GN-Gli2	GN-Mgst3	0.100642	2.38898e-07	3.30494e-05	0.108539	0.0129032	0.0014005	0.00493359	0	0	0	0.001	0.0024	0.0018
GN-Creb1	GN-Pbx1	0.129119	3.4039e-11	2.66728e-08	0.0417457	0.0447818	0.00186945	0.00721063	0	0	0.002	0.001	0.0004	0.0004
GN-Olfml2b	GN-Pbx1	0.110379	1.46179e-08	3.74112e-06	0.00531309	0.0447818	0.00023793	0.00189753	0	0.004	0.006	0.003	0.0016	0.0012
GN-Lactb2	GN-Pbx1	0.105484	6.13827e-08	1.1516e-05	0.0481973	0.0447818	0.00215836	0.00683112	0	0.012	0.014	0.007	0.0036	0.003
GN-Rftn2	GN-Pbx1	0.125048	1.37156e-10	8.55759e-08	0.00796964	0.0447818	0.000356895	0.00265655	0	0	0	0	0	0
GN-A830018L16Rik	GN-Nuf2	0.103678	1.02624e-07	1.72819e-05	0.029222	0.029222	0.000853926	0.00379507	0	0.004	0.004	0.003	0.0024	0.0024
GN-Rpe	GN-Nuf2	0.113078	6.45364e-09	1.96497e-06	0.0880455	0.029222	0.00257287	0.00796964	0	0	0	0.001	0.0012	0.0008
GN-Atic	GN-Nuf2	0.105389	6.3084e-08	1.17397e-05	0.0679317	0.029222	0.0019851	0.00645161	0.01	0.004	0.006	0.003	0.0024	0.0022
GN-Acsl3	GN-Nuf2	0.101732	1.76866e-07	2.6141e-05	0.0641366	0.029222	0.0018742	0.00607211	0	0.004	0.004	0.005	0.0044	0.0038
GN-Eif4e2	GN-Nuf2	0.106984	3.97982e-08	8.25204e-06	0.054649	0.029222	0.00159695	0.0056926	0	0	0	0.001	0.002	0.002
GN-Gm28535	GN-Nuf2	0.134862	4.42832e-12	4.83965e-09	0.0136622	0.029222	0.000399238	0.00303605	0	0	0	0.001	0.0004	0.0004
GN-Shcbp1l	GN-Nuf2	0.10667	4.36002e-08	8.87759e-06	0.0056926	0.029222	0.000166349	0.00151803	0	0	0.002	0.001	0.0008	0.001
GN-Gm32391	GN-Nuf2	0.105704	5.76229e-08	1.09459e-05	0.00341556	0.029222	9.98095e-05	0.00113852	0.01	0.008	0.004	0.003	0.0028	0.003
GN-Dcaf8	GN-Nuf2	0.11793	1.41618e-09	5.8166e-07	0.0383302	0.029222	0.00112008	0.00493359	0	0	0	0	0.0004	0.0002
GN-Exo1	GN-Nuf2	0.131872	1.29433e-11	1.18795e-08	0.0421252	0.029222	0.00123098	0.0056926	0	0	0	0	0	0
GN-Tceb1	GN-Nuf2	0.12585	1.04601e-10	6.7674e-08	0.0447818	0.029222	0.00130861	0.0056926	0	0	0	0	0.0008	0.0004
GN-Pms1	GN-Nuf2	0.13411	5.8125e-12	6.15093e-09	0.0322581	0.029222	0.000942646	0.00493359	0	0.004	0.002	0.001	0.0004	0.0002
GN-Thap4	GN-Nuf2	0.105701	5.7679e-08	1.09531e-05	0.0333966	0.029222	0.000975915	0.00417457	0	0	0.002	0.002	0.002	0.0018
GN-Ptpn4	GN-Nuf2	0.105802	5.6023e-08	1.07023e-05	0.028463	0.029222	0.000831746	0.00379507	0	0	0.004	0.002	0.0024	0.0018
GN-Steap3	GN-Nuf2	0.103857	9.75556e-08	1.65836e-05	0.0159393	0.029222	0.000465778	0.00265655	0	0.008	0.006	0.004	0.0032	0.0026
GN-Gm30568	GN-Nuf2	0.127775	5.41817e-11	3.97758e-08	0.00113852	0.029222	3.32698e-05	0.000759013	0	0	0	0	0.0008	0.0012
GN-Prdx6	GN-Nuf2	0.112178	8.49445e-09	2.42909e-06	0.0888046	0.029222	0.00259505	0.00796964	0	0.004	0.002	0.002	0.0028	0.0026
GN-Gm33176	GN-Hsd17b7	0.132401	1.07237e-11	1.00586e-08	0.00113852	0.0273245	3.11095e-05	0.000759013	0	0	0.004	0.008	0.0072	0.0068
GN-Rc3h1	GN-Hsd17b7	0.106018	5.2644e-08	1.02269e-05	0.0254269	0.0273245	0.000694778	0.00341556	0.01	0.004	0.002	0.002	0.0024	0.0018
GN-Slc30a10	GN-Hsd17b7	0.130953	1.79123e-11	1.53606e-08	0.00910816	0.0273245	0.000248876	0.00227704	0	0	0	0	0	0
GN-Sf3b1	GN-Hsd17b7	0.118374	1.22927e-09	5.1565e-07	0.0356736	0.0273245	0.000974763	0.00455408	0	0.004	0.002	0.001	0.0004	0.0002
GN-Ap1s3	GN-Hsd17b7	0.118292	1.26179e-09	5.27378e-07	0.026186	0.0273245	0.000715518	0.00379507	0	0	0	0	0.0004	0.0004
GN-Dsel	GN-Hsd17b7	0.102095	1.59922e-07	2.41662e-05	0.0318786	0.0273245	0.000871065	0.00379507	0	0	0.006	0.003	0.0032	0.0028
GN-Fam163a	GN-Hsd17b7	0.11885	1.05505e-09	4.57421e-07	0.0106262	0.0273245	0.000290355	0.00227704	0	0	0	0	0.0008	0.0008
GN-Lypla1	GN-Uap1	0.103736	1.00961e-07	1.70607e-05	0.0550285	0.026945	0.00148274	0.00531309	0	0	0.002	0.005	0.004	0.004
GN-Platr22	GN-Uap1	0.100219	2.68278e-07	3.61648e-05	0.141935	0.026945	0.00382445	0.00948767	0	0.004	0.002	0.002	0.0072	0.0066
GN-Kif1a	GN-Uap1	0.120984	5.28544e-10	2.59941e-07	0.0174573	0.026945	0.000470387	0.00303605	0	0	0	0.001	0.0008	0.0004
GN-Prdx6	GN-Uap1	0.104596	7.90995e-08	1.40661e-05	0.0888046	0.026945	0.00239284	0.00721063	0	0	0	0.003	0.004	0.0024
GN-Sulf1	GN-Uhmk1	0.106047	5.22074e-08	1.02247e-05	0.0903226	0.0326376	0.00294791	0.00834915	0.01	0.016	0.008	0.008	0.0048	0.0044
GN-Nrp2	GN-Uhmk1	0.104341	8.50662e-08	1.49045e-05	0.0178368	0.0326376	0.00058215	0.00303605	0	0	0	0	0.0012	0.0018
GN-4930439D14Rik	GN-Uhmk1	0.10364	1.03737e-07	1.74411e-05	0.00796964	0.0326376	0.00026011	0.00189753	0	0.004	0.002	0.002	0.0012	0.0024
GN-Pms1	GN-Uhmk1	0.123613	2.21937e-10	1.28499e-07	0.0322581	0.0326376	0.00105282	0.00493359	0	0	0	0	0.0008	0.0004
GN-Crispld1	GN-Gm6345	0.123227	2.52413e-10	1.40604e-07	0.0102467	0.00341556	3.49981e-05	0.000759013	0.01	0.004	0.002	0.001	0.0024	0.003
GN-Ccnyl1	GN-Gm6345	0.106509	4.56806e-08	9.20964e-06	0.0288425	0.00341556	9.85133e-05	0.00113852	0.01	0.008	0.008	0.009	0.0068	0.0072
GN-Tmem169	GN-Gm6345	0.115002	3.56289e-09	1.20161e-06	0.00303605	0.00341556	1.03698e-05	0.000379507	0.05	0.056	0.048	0.049	0.0472	0.048
GN-Cdh20	GN-Gm6345	0.12335	2.42231e-10	1.35985e-07	0.00265655	0.00341556	9.07359e-06	0.000379507	0.04	0.044	0.044	0.042	0.046	0.0416
GN-Rnasel	GN-Gm6345	0.146916	4.64544e-14	9.03083e-11	0.00189753	0.00341556	6.48114e-06	0.000379507	0.07	0.04	0.036	0.036	0.0344	0.0314
GN-Alyref2	GN-Gm6345	0.164796	2.68847e-17	1.11523e-13	0.00151803	0.00341556	5.18491e-06	0.000379507	0.01	0.04	0.032	0.026	0.0236	0.0244
GN-Dusp10	GN-Gm6345	0.102041	1.62335e-07	2.44191e-05	0.0144213	0.00341556	4.92566e-05	0.000759013	0.02	0.02	0.012	0.011	0.0084	0.0096
GN-Sdhaf4	GN-Gm6345	0.106845	4.14415e-08	8.52682e-06	0.0132827	0.00341556	4.5368e-05	0.000759013	0	0.004	0.008	0.004	0.0056	0.007
GN-LOC108167617	GN-Gm6345	0.114266	4.47676e-09	1.45214e-06	0.0117647	0.00341556	4.01831e-05	0.000759013	0.01	0.008	0.004	0.003	0.0028	0.0026
GN-Tmbim1	GN-Gm6345	0.104138	9.01076e-08	1.55832e-05	0.029981	0.00341556	0.000102402	0.00113852	0.01	0.008	0.008	0.004	0.0048	0.0058
GN-Igfn1	GN-Gm6345	0.114266	4.47676e-09	1.45214e-06	0.0117647	0.00341556	4.01831e-05	0.000759013	0	0.004	0.01	0.009	0.0116	0.0132
GN-Gpr25	GN-Gm6345	0.164796	2.68847e-17	1.11523e-13	0.00151803	0.00341556	5.18491e-06	0.000379507	0.03	0.024	0.02	0.028	0.0244	0.0246
GN-Mettl13	GN-Nos1ap	0.115638	2.92171e-09	1.04066e-06	0.0296015	0.0102467	0.000303317	0.00227704	0	0	0	0.001	0.0004	0.0002
GN-Slc4a3	GN-Atf6	0.102101	1.59657e-07	2.41309e-05	0.0428843	0.0140417	0.00060217	0.00303605	0	0	0	0.004	0.0048	0.005
GN-Optc	GN-Atf6	0.101052	2.13449e-07	3.02369e-05	0.00759013	0.0140417	0.000106579	0.00113852	0.02	0.016	0.014	0.011	0.0092	0.0098
GN-A830018L16Rik	GN-Dusp12	0.105925	5.40729e-08	1.04188e-05	0.029222	0.0675522	0.00197401	0.00645161	0	0	0.002	0.006	0.0028	0.0026
GN-Sulf1	GN-Dusp12	0.120923	5.39192e-10	2.6426e-07	0.0903226	0.0675522	0.00610149	0.0148008	0	0.004	0.004	0.003	0.0024	0.0022
GN-Mars2	GN-Dusp12	0.10956	1.8665e-08	4.53867e-06	0.0390892	0.0675522	0.00264056	0.00796964	0.01	0.012	0.006	0.005	0.0028	0.0024
GN-Rpe	GN-Dusp12	0.103141	1.19366e-07	1.93971e-05	0.0880455	0.0675522	0.00594767	0.0132827	0.02	0.012	0.012	0.01	0.0132	0.0156
GN-Stx6	GN-Dusp12	0.123307	2.45785e-10	1.37604e-07	0.0318786	0.0675522	0.00215347	0.00759013	0	0	0	0	0	0.0002
GN-9130409I23Rik	GN-Dusp12	0.103616	1.04418e-07	1.75311e-05	0.00265655	0.0675522	0.000179456	0.00151803	0	0.004	0.002	0.001	0.0032	0.0022
GN-Pms1	GN-Dusp12	0.104908	7.23698e-08	1.30985e-05	0.0322581	0.0675522	0.0021791	0.00683112	0	0.008	0.004	0.006	0.004	0.0044
GN-Rassf5	GN-Dusp12	0.100227	2.67665e-07	3.61008e-05	0.0056926	0.0675522	0.000384548	0.00227704	0	0	0.002	0.001	0.0004	0.0008
GN-Prdx6	GN-Dusp12	0.117971	1.39786e-09	5.75047e-07	0.0888046	0.0675522	0.00599894	0.0144213	0.03	0.012	0.006	0.005	0.0036	0.005
GN-Fastkd2	GN-Gm35090	0.12893	3.63408e-11	2.82595e-08	0.0371917	0.00910816	0.000338747	0.00265655	0	0	0	0	0.0004	0.0006
GN-Des	GN-Gm35090	0.135258	3.83622e-12	4.24203e-09	0.0121442	0.00910816	0.000110611	0.00151803	0	0	0	0	0.0016	0.0014
GN-Cdh7	GN-Gm35090	0.117707	1.52043e-09	6.13499e-07	0.00417457	0.00910816	3.80227e-05	0.000759013	0.02	0.012	0.012	0.014	0.0152	0.014
GN-Fam178b	GN-Gm35090	0.110368	1.4666e-08	3.75128e-06	0.0258065	0.00910816	0.000235049	0.00189753	0.01	0.004	0.002	0.002	0.0012	0.002
GN-Satb2	GN-Gm35090	0.116957	1.92905e-09	7.47287e-07	0.00910816	0.00910816	8.29586e-05	0.00113852	0.01	0.012	0.01	0.008	0.0076	0.0064
GN-Ap1s3	GN-Gm35090	0.109359	1.98135e-08	4.76373e-06	0.026186	0.00910816	0.000238506	0.00189753	0	0	0	0.002	0.0024	0.0032
GN-Nek7	GN-Gm35090	0.101955	1.6624e-07	2.48988e-05	0.029222	0.00910816	0.000266159	0.00189753	0	0.008	0.004	0.003	0.0036	0.0038
GN-Stau2	GN-Sdhc	0.167956	6.60464e-18	3.37572e-14	0.00759013	0.0151803	0.00011522	0.00189753	0	0	0	0	0	0
GN-Gm32229	GN-Sdhc	0.114193	4.57896e-09	1.47449e-06	0.00265655	0.0151803	4.03271e-05	0.000759013	0.01	0.008	0.016	0.016	0.0124	0.0098
GN-Epha4	GN-Sdhc	0.102486	1.43396e-07	2.2416e-05	0.0481973	0.0151803	0.000731648	0.00341556	0	0	0	0.001	0.0012	0.0018
GN-Adora1	GN-Sdhc	0.110156	1.56238e-08	3.93494e-06	0.00607211	0.0151803	9.21762e-05	0.00113852	0.01	0.02	0.012	0.009	0.0064	0.0076
GN-LOC108167733	GN-Sdhc	0.106299	4.85404e-08	9.67876e-06	0.00645161	0.0151803	9.79372e-05	0.00113852	0.01	0.012	0.01	0.009	0.0116	0.0094
GN-Rxrg	GN-Pcp4l1	0.108092	2.87972e-08	6.35697e-06	0.00834915	0.0113852	9.50567e-05	0.00113852	0.01	0.008	0.004	0.008	0.008	0.0096
GN-Nhej1	GN-Pcp4l1	0.124116	1.87599e-10	1.1156e-07	0.00303605	0.0113852	3.45661e-05	0.000759013	0.01	0.004	0.004	0.003	0.0024	0.0018
GN-Gm41937	GN-Pcp4l1	0.104648	7.7942e-08	1.39059e-05	0.0223909	0.0113852	0.000254925	0.00189753	0	0.004	0.004	0.007	0.0052	0.0042
GN-Ildr2	GN-Tomm40l	0.101859	1.7074e-07	2.54283e-05	0.00645161	0.0163188	0.000105282	0.00113852	0	0.004	0.016	0.008	0.012	0.0124
GN-Nhej1	GN-Tomm40l	0.101781	1.74476e-07	2.58442e-05	0.00303605	0.0163188	4.95447e-05	0.000759013	0	0	0	0.002	0.0028	0.0016
GN-Dnm3	GN-Ndufs2	0.103656	1.03272e-07	1.73753e-05	0.00796964	0.0595825	0.000474851	0.00265655	0	0	0.002	0.002	0.0036	0.0028
GN-Gpr161	GN-Ppox	0.102986	1.24683e-07	2.01072e-05	0.0148008	0.0318786	0.000471827	0.00265655	0	0.012	0.006	0.006	0.0044	0.004
GN-Rnf152	GN-Usp21	0.132245	1.13369e-11	1.05755e-08	0.0174573	0.0235294	0.00041076	0.00303605	0	0	0	0	0.0004	0.0002
GN-Dst	GN-Ufc1	0.106456	4.63919e-08	9.33051e-06	0.056926	0.0197343	0.0011234	0.00455408	0.01	0.008	0.008	0.005	0.004	0.0034
GN-Il18r1	GN-Ufc1	0.107714	3.217e-08	6.94522e-06	0.00227704	0.0197343	4.49359e-05	0.000759013	0.01	0.012	0.01	0.012	0.0116	0.0092
GN-Gm26901	GN-Ufc1	0.1158	2.77671e-09	9.98979e-07	0.0110057	0.0197343	0.00021719	0.00189753	0	0	0	0	0.0016	0.0014
GN-Gtf3c3	GN-Ufc1	0.10517	6.71608e-08	1.23384e-05	0.0231499	0.0197343	0.000456848	0.00265655	0	0	0.002	0.001	0.0012	0.0038
GN-Idh1	GN-Ufc1	0.120684	5.83011e-10	2.80949e-07	0.0239089	0.0197343	0.000471827	0.00303605	0	0	0	0	0	0.0002
GN-Pid1	GN-Ufc1	0.100283	2.6364e-07	3.56511e-05	0.0311195	0.0197343	0.000614124	0.00303605	0	0	0	0.001	0.002	0.0022
GN-Dnajb3	GN-Ufc1	0.181908	9.84268e-21	8.66363e-17	0.00189753	0.0197343	3.74466e-05	0.00113852	0	0	0	0	0	0
GN-Il18r1	GN-Nit1	0.111301	1.10802e-08	3.00933e-06	0.00227704	0.0185958	4.23434e-05	0.000759013	0	0.008	0.008	0.005	0.0068	0.0072
GN-Sbspon	GN-Nit1	0.115859	2.72568e-09	9.83153e-07	0.00455408	0.0185958	8.46869e-05	0.00113852	0	0.008	0.004	0.004	0.0032	0.004
GN-Pms1	GN-Nit1	0.102066	1.61216e-07	2.43155e-05	0.0322581	0.0185958	0.000599865	0.00303605	0	0.004	0.002	0.002	0.0012	0.0016
GN-Igfn1	GN-Nit1	0.115249	3.29919e-09	1.15084e-06	0.0117647	0.0185958	0.000218774	0.00189753	0	0.008	0.004	0.002	0.0024	0.002
GN-Rnasel	GN-Klhdc9	0.132428	1.06223e-11	9.98149e-09	0.00189753	0.00417457	7.92139e-06	0.000379507	0.04	0.04	0.034	0.033	0.0344	0.0348
GN-Orc2	GN-Klhdc9	0.102412	1.46391e-07	2.27468e-05	0.0648956	0.00417457	0.000270912	0.00189753	0	0	0	0.001	0.0016	0.0012
GN-March4	GN-Klhdc9	0.11101	1.20956e-08	3.21429e-06	0.00265655	0.00417457	1.10899e-05	0.000379507	0.06	0.06	0.064	0.047	0.0464	0.042
GN-Dnajb3	GN-Klhdc9	0.132428	1.06223e-11	9.98149e-09	0.00189753	0.00417457	7.92139e-06	0.000379507	0.05	0.032	0.028	0.031	0.036	0.0388
GN-Nos1ap	GN-Klhdc9	0.110307	1.49335e-08	3.80465e-06	0.0102467	0.00417457	4.27755e-05	0.000759013	0.01	0.008	0.018	0.018	0.0192	0.0174
GN-Gm973	GN-Gm26641	0.100549	2.45108e-07	3.37042e-05	0.00531309	0.00948767	5.04089e-05	0.000759013	0.06	0.036	0.026	0.021	0.0248	0.023
GN-Map2	GN-Vangl2	0.142217	2.87062e-13	4.60775e-10	0.0159393	0.028463	0.00045368	0.00341556	0	0	0	0	0	0
GN-Capn10	GN-Vangl2	0.101761	1.75436e-07	2.59572e-05	0.0129032	0.028463	0.000367264	0.00227704	0	0	0	0.001	0.0016	0.0016
GN-Acsl3	GN-Ncstn	0.117168	1.80443e-09	7.06573e-07	0.0641366	0.0383302	0.00245837	0.00796964	0.01	0.004	0.006	0.004	0.0024	0.0016
GN-Dnajb3	GN-Ncstn	0.127557	5.83923e-11	4.242e-08	0.00189753	0.0383302	7.27328e-05	0.00113852	0	0	0.004	0.005	0.0032	0.002
[truncated: 798,889+ more rows]
