# Supplementary material for: Single-cell nascent RNA sequencing unveils coordinated global transcription
Source: Nature. 2024 Jun 5;631(8019):216–23. doi: 10.1038/s41586-024-07517-7 (PMC11222150; doi:10.1038/s41586-024-07517-7)
Supplement: Supplementary file 8 — Supplementary Table 5 [file 41586_2024_7517_MOESM8_ESM.xlsx]

## Sheet: Table-5_scGROv2p8_GxGmodules_ma
ONTOLOGY	ID	Description	GeneRatio	BgRatio	pvalue	qvalue	geneID	Count
MF	GO:0003729	mRNA binding	95/1006	277/13015	6.79834e-38	2.81237e-35	Ncl/Zc3h11a/Dhx9/Hnrnpu/Fubp3/Hnrnpa3/Ssb/Cstf3/Hdlbp/Srsf6/Lsm14b/Myef2/Eif2s2/Ythdf3/Fxr1/Ythdf1/Fubp1/Chtop/Rbm15/Rnf20/Pabpc4/Srsf4/Pum1/Esrp1/Ybx1/Lin28a/Tardbp/Ythdc1/Tyms/Denr/Hnrnpd/G3bp2/Peg10/Luc7l2/Serbp1/Hnrnpa2b1/Cnbp/Ybx3/Hnrnpl/Fus/Supt5/Snrnp70/Tial1/Pcf11/Eif4g2/Rbpms/Ilf3/Pkm/Rbpms2/Ddx6/Raver1/Syncrip/Cpsf6/Larp1/Trp53/Taf15/G3bp1/Srsf1/Unk/Gemin5/Msi2/Taco1/Luc7l3/Pum2/Srsf5/R…	95
CC	GO:1990904	ribonucleoprotein complex	132/1027	567/13153	8.58756e-32	5.64067e-29	Nop58/Imp4/Xrcc5/Ncl/Smg7/Dhx9/Snrpe/Hnrnpu/Hnrnpa3/Ssb/Rbm45/Hdlbp/Raly/Api5/Myef2/Snrpb/Fxr1/Smg5/Eif4e/Prpf38b/Gar1/Mdn1/L1td1/Pabpc4/Esrp1/Ybx1/Prpf38a/Lin28a/Srrm1/Rheb/Nop14/Dhx15/Hnrnpd/G3bp2/Snd1/Luc7l2/Malsu1/Snrpg/Hnrnpf/Tra2a/Hnrnpa2b1/Ptcd3/Emg1/Wbp11/Hnrnpl/Rbmxl2/Fus/Tnrc6a/Actn4/Snrnp70/Snurf/Mphosph10/Tial1/Zfp827/Naf1/Sf3b3/Ilf3/Cwf19l2/Ppan/Myo5a/Ddx6/Syncrip/Snrpd3/Eef2/Hnrnph3…	132
BP	GO:0008380	RNA splicing	102/1023	379/13121	3.83691e-30	6.68834e-27	Ivns1abp/Ncl/Clk1/Prdx6/Dhx9/Snrpe/Setx/Hnrnpu/Hnrnpa3/Raly/Srsf6/Rbm39/Snrpb/Fxr1/Supt20/Wdr77/Zranb2/Ccnl1/Ddx20/Prpf38b/Rbm15/Srsf4/Srsf10/Sfpq/Ccnl2/Esrp1/Ybx1/Prpf38a/Psip1/Thrap3/Srrm1/Tardbp/Ythdc1/Rest/Srsf9/Trrap/Srpk2/Dhx15/Luc7l2/Snrpg/Ppp4r2/Hnrnpf/Tra2a/Hnrnpa2b1/Wbp11/Hnrnpl/Rbmxl2/Fus/Snrnp70/Sf3b3/Cwf19l2/Raver1/Syncrip/Snrpd3/Hnrnph3/Hnrnph1/Taf15/Srsf1/Npm1/Gemin5/Luc7l3/Srsf2/P…	102
BP	GO:0000375	RNA splicing, via transesterification reactions	71/1023	251/13121	1.36973e-22	8.95372e-20	Ncl/Prdx6/Dhx9/Snrpe/Setx/Hnrnpu/Hnrnpa3/Srsf6/Rbm39/Snrpb/Fxr1/Wdr77/Ddx20/Rbm15/Srsf4/Srsf10/Sfpq/Esrp1/Prpf38a/Psip1/Thrap3/Srrm1/Ythdc1/Rest/Srsf9/Srpk2/Luc7l2/Snrpg/Tra2a/Hnrnpa2b1/Wbp11/Hnrnpl/Rbmxl2/Snrnp70/Sf3b3/Cwf19l2/Raver1/Snrpd3/Srsf1/Npm1/Gemin5/Luc7l3/Srsf2/Prpf39/Srsf5/Rbm25/Cdk13/Hnrnpk/Mettl3/Hnrnpa1/Ddx17/Rbfox2/Scaf11/Son/Tra2b/Rnps1/Srrm2/Luc7l/Ddx39b/Srsf3/Wtap/U2af1/Srsf7/S…	71
BP	GO:0006417	regulation of translation	79/1023	316/13121	2.6091e-21	1.13702e-18	Bzw1/Ppp1r15b/Cnot9/Ncl/Dhx9/Hnrnpu/Caprin1/Lsm14b/Ythdf3/Fxr1/Ythdf1/Csde1/Eif4e/Pum1/Ybx1/Lin28a/Tardbp/Eif3b/Tyms/Sepsecs/Hnrnpd/Malsu1/Ptcd3/Cnbp/Exosc5/Hnrnpl/Tnrc6a/Eif4ebp1/Eif4g2/Abce1/Cnot1/Ilf3/Pkm/Ddx6/Exosc7/Pml/Syncrip/Trim71/Hbs1l/Eef2/Pym1/Eif4ebp2/Cnot2/Pa2g4/Pnpt1/Larp1/Rack1/Mettl16/Tnrc6c/Unk/Npm1/Cnot6/Gemin5/Msi2/Eif5a/Taco1/Pum2/Eif2s1/Eif5/Alkbh1/Larp4b/Mettl3/Pabpc1/Eif3e/…	79
BP	GO:0006325	chromatin organization	96/1023	471/13121	6.57415e-19	2.29196e-16	Nucks1/Lamc1/Hnrnpu/Rif1/Epc2/Phf21a/Ssrp1/Asxl1/Dnmt3b/Top1/Set/Tlk1/Ino80/Hltf/Tbl1xr1/Actl6a/Gatad2b/Rbm15/Chd7/Anp32b/Rnf20/Mier1/Rbbp4/Kdm1a/Arid1a/Ythdc1/Mtf2/Trrap/Dnajc2/Smarcad1/Setd5/Cecr2/Aebp2/Atf7ip/Ezh2/Trim28/Rsf1/Srcap/Eed/Chd2/Zfp827/Mki67/Ash2l/Zfp42/Smarca4/Sin3a/Setd2/Morf4l1/Chek1/Bend3/Asf1a/Jmjd1c/Dnmt1/Zfp445/Nap1l1/Dnmt3l/Ddx21/Sirt1/Suz12/Cbx1/Mbtd1/Npm1/Kat7/Kansl1/Yy1/…	96
BP	GO:0016570	histone modification	82/1023	407/13121	5.63137e-16	1.33859e-13	Bard1/Trip12/Ntmt1/Rif1/Epc2/Asxl1/Dnmt3b/Tbl1xr1/Actl6a/Supt20/Jade1/Wdr77/Lef1/Zzz3/Gatad2b/Chtop/Rnf20/Mier1/Sfpq/Rbbp4/Nfyc/Kdm1a/Rest/Mtf2/Trrap/Paxip1/Smarcad1/Setd5/Ezh2/Rybp/Phc1/Eed/Ash2l/Sf3b3/Smarca4/Sin3a/Wdr82/Setd2/Ctnnb1/Pml/Morf4l1/Chek1/Bend3/Jmjd1c/Dnmt1/Ddx21/Sirt1/Usp15/Pwwp2a/Trp53/Suz12/Mbtd1/Kat7/Kansl1/Mybbp1a/Jarid2/Nsd1/Dek/Eny2/Ubr5/Kansl2/Naa50/Crebbp/Usp7/Uhrf1/Brd4/A…	82
CC	GO:0016607	nuclear speck	63/1027	305/13153	5.15346e-13	4.83573e-11	Bard1/Trip12/Nsl1/Gli2/Hnrnpu/Sfmbt2/Srsf6/Api5/Rbm39/Smc4/Jade1/Ccnl1/Chtop/Rbm15/Srsf11/Srsf4/Srsf10/Dnajc11/Thrap3/Srrm1/Tardbp/Topors/Ythdc1/Cops4/Srsf9/Srpk2/Dhx15/Luc7l2/Wbp11/Rbbp6/Snrnp70/Snurf/Morf4l1/Bclaf1/Cpsf6/Srsf1/Npm1/Luc7l3/Srsf2/Pnn/Nampt/Srsf5/Rbm25/Cdyl/Cdk13/Srek1/Mettl3/Basp1/Ddx17/Son/Poldip3/Srrm2/Ddx39b/Srsf3/Wtap/Brd2/U2af1/Srsf7/Thoc1/Srpk1/Csnk1a1/Rbm4b/Gm21992	63
BP	GO:0006403	RNA localization	41/1023	157/13121	2.61424e-12	4.27221e-10	Nop58/Zc3h11a/Dhx9/Ahctf1/Hnrnpu/Nup214/Hnrnpa3/Ssb/Nup160/Chtop/Ndc1/Ybx1/Ythdc1/G3bp2/Peg10/Hnrnpa2b1/Tomm20/Setd2/Cct2/Cct4/Cpsf6/Pnpt1/Xpo1/Srsf1/Npm1/Eif5a/Kpnb1/Yy1/Nsun2/Nup153/Eny2/Hnrnpa1/Senp2/Poldip3/Ddx39b/Srsf3/Srsf7/Lrpprc/Thoc1/Iws1/Dkc1	41
MF	GO:0003730	mRNA 3'-UTR binding	30/1006	91/13015	2.96224e-12	4.90172e-10	Hnrnpu/Hnrnpa3/Fxr1/Rnf20/Pabpc4/Pum1/Tardbp/Hnrnpd/Serbp1/Hnrnpa2b1/Ybx3/Hnrnpl/Fus/Tial1/Ilf3/Syncrip/Larp1/Trp53/Taf15/Gemin5/Pum2/Larp4b/Hnrnpk/Hnrnpc/Hnrnpa1/Cct5/Pabpc1/Rsl1d1/Rnps1/Lrpprc	30
BP	GO:0006413	translational initiation	30/1023	93/13121	6.96261e-12	1.02934e-09	Bzw1/Ppp1r15b/Eif2s2/Eif4e/Eif3b/Denr/Eif4h/Eif4ebp1/Eif4g2/Abce1/Pml/Eif4ebp2/Larp1/Npm1/Eif4a1/Eif2s1/Eif5/Alkbh1/Mettl3/Eif4b/Eif3h/Eif3e/Eif2b5/Eif4a2/Eif4g1/Eif3d/Impact/Eif1a/Paip2/Ddx3x	30
BP	GO:0006281	DNA repair	83/1023	510/13121	6.74003e-11	7.83262e-09	Nucks1/Xrcc5/Mcm3/Bard1/Trip12/Mcm6/Dhx9/Dtl/Setx/Rif1/Psmd14/Epc2/Ssrp1/Mgme1/Rtel1/Ino80/Hltf/Actl6a/Supt20/Smc4/Ube2d3/Rad23b/Mms22l/Rpa2/Sfpq/Kdm1a/Arid1a/Pole/Trrap/Paxip1/Gtf2i/Helq/Smarcad1/Ppp4r2/Gtf2h1/Trim28/Ticrr/Fus/Palb2/Sf3b3/Smarca4/Usp28/Topbp1/Setd2/Pml/Morf4l1/Ooep/Chek1/Asf1a/Sirt1/Trp53/Mbtd1/Npm1/Zswim7/Kat7/Mnat1/Ddx1/Yy1/4930447C04Rik/Alkbh1/Tdp2/Dek/Cdk7/Msh3/Eny2/Esco2/Su…	83
CC	GO:0010494	cytoplasmic stress granule	24/1027	67/13153	7.59091e-11	4.98603e-09	Caprin1/Ythdf3/Ythdf1/Eif4e/Pabpc4/Pum1/Ybx1/Lin28a/G3bp2/Tial1/Rbpms/Ddx6/Larp1/Nufip2/G3bp1/Kpna2/Kpnb1/Pum2/Eif2s1/Ddx1/Larp4b/Hnrnpk/Pabpc1/Ddx3x	24
BP	GO:0010564	regulation of cell cycle process	92/1023	620/13121	9.38973e-10	8.04972e-08	Nek2/Bard1/Ahctf1/Dtl/Hnrnpu/Vps4b/Pkp4/Tpx2/Nsfl1c/Ino80/E2f1/Actl6a/Smc4/Plk4/Jade1/Lef1/Ccnl1/Anp32b/Orc1/Rpa2/Sfpq/Ccnl2/Pdpn/Arid1a/Rnf4/Ncapg/Trrap/Zfp655/Dbf4/Paxip1/Ankrd17/Snd1/Ezh2/Ticrr/Bub3/Chmp2a/Bid/Mki67/Pin1/Smarca4/Usp28/Sin3a/Senp6/Cep295/Topbp1/Setd2/Ctnnb1/Zwilch/Pml/Fem1b/Ooep/Chek1/Zwint/Fbxo7/Cdk1/Mdm2/Sirt1/Xpo1/Ppp2ca/Trp53/Zfp207/Npm1/Ccng1/Med1/Dync1h1/Mnat1/Mybbp1a/Nsu…	92
CC	GO:0005685	U1 snRNP	11/1027	18/13153	1.19154e-08	4.60385e-07	Snrpe/Snrpb/Luc7l2/Snrpg/Snrnp70/Snurf/Snrpd3/Luc7l3/Prpf39/Luc7l/Snrpd1	11
BP	GO:1990830	cellular response to leukemia inhibitory factor	30/1023	125/13121	1.9069e-08	1.21611e-06	Adam23/Xrcc5/Ncl/Cacybp/Hnrnpu/Enah/Rif1/Mga/Mtf2/Mat2a/Phc1/Gtf2h1/Eed/Ctbp2/Zfp42/Pml/Bclaf1/Sirt1/Jarid2/Eef1e1/Klf5/Eif4a2/Tfrc/Srsf3/Srsf7/Pou5f1/Rnmt/Smad7/Hells/Tle4	30
MF	GO:0003743	translation initiation factor activity	17/1006	46/13015	2.24065e-08	1.2359e-06	Eif2s2/Eif4e/Eif3b/Denr/Eif4h/Eif4g2/Eif4a1/Eif2s1/Eif5/Eif4b/Eif3h/Eif3e/Eif2b5/Eif4a2/Eif4g1/Eif3d/Eif1a	17
BP	GO:0016573	histone acetylation	35/1023	167/13121	5.31314e-08	3.0201e-06	Epc2/Actl6a/Supt20/Jade1/Lef1/Zzz3/Nfyc/Trrap/Paxip1/Setd5/Sf3b3/Smarca4/Sin3a/Morf4l1/Chek1/Bend3/Ddx21/Sirt1/Pwwp2a/Mbtd1/Kat7/Kansl1/Mybbp1a/Dek/Eny2/Kansl2/Naa50/Crebbp/Brd4/Pou5f1/Epc1/Iws1/Ogt/Hcfc1/Morf4l2	35
BP	GO:0034063	stress granule assembly	12/1023	26/13121	1.63696e-07	8.07589e-06	Prrc2c/Ythdf3/Ythdf1/Csde1/Ubap2l/G3bp2/Ddx6/G3bp1/Pum2/Eif2s1/Dync1h1/Ddx3x	12
BP	GO:0009048	dosage compensation by inactivation of X chromosome	13/1023	33/13121	4.78433e-07	2.05078e-05	Hnrnpu/Rbm15/Ythdc1/Suz12/Kansl1/Cdyl/Jarid2/Mettl3/Kansl2/Ogt/Tsix/Hcfc1/Rlim	13
BP	GO:1901987	regulation of cell cycle phase transition	58/1023	380/13121	5.18314e-07	2.17379e-05	Bard1/Dtl/Vps4b/Ino80/E2f1/Actl6a/Jade1/Anp32b/Orc1/Rpa2/Pdpn/Arid1a/Trrap/Zfp655/Dbf4/Paxip1/Ankrd17/Ezh2/Ticrr/Bub3/Bid/Smarca4/Usp28/Sin3a/Topbp1/Zwilch/Pml/Fem1b/Chek1/Zwint/Fbxo7/Cdk1/Mdm2/Ppp2ca/Trp53/Zfp207/Npm1/Ccng1/Mnat1/Nsun2/Cdk7/Ccnb1/Arid2/Senp2/Crebbp/Eif4g1/Tfap4/Riok2/Ddx39b/Ppp1r10/Msh2/Brd4/Thoc1/Wac/Lmnb1/Ddb1/Cdca5/Ddx3x	58
BP	GO:0031060	regulation of histone methylation	21/1023	80/13121	5.19601e-07	2.17379e-05	Rif1/Dnmt3b/Chtop/Rnf20/Kdm1a/Mtf2/Paxip1/Eed/Ctnnb1/Dnmt1/Sirt1/Kansl1/Jarid2/Nsd1/Kansl2/Brd4/Iws1/Lcor/Ogt/Suv39h1/Hcfc1	21
BP	GO:0006376	mRNA splice site selection	11/1023	24/13121	5.93696e-07	2.44466e-05	Setx/Srsf6/Srsf10/Psip1/Ythdc1/Luc7l2/Srsf1/Luc7l3/Prpf39/Luc7l/Rbmx	11
BP	GO:0032200	telomere organization	29/1023	140/13121	9.41406e-07	3.70155e-05	Xrcc5/Nek2/Hnrnpu/Rif1/Rtel1/Ino80/Actl6a/Smg5/Cct3/Gar1/Rpa2/Hnrnpd/Hnrnpa2b1/Ezh2/Zfp827/Naf1/Ctnnb1/Pml/Ptges3/Cct2/Cct4/Yy1/Gnl3/Cct5/Mapk1/Cct8/Ppp1r10/Hsp90ab1/Dkc1	29
BP	GO:0007623	circadian rhythm	32/1023	181/13121	9.50575e-06	0.00028569	Dhx9/Setx/Hnrnpu/Lgr4/Top1/Sfpq/Thrap3/Tardbp/Ppp1cb/Ppp1cc/Hnrnpd/Mat2a/Ezh2/Sin3a/Pml/Cdk1/Sirt1/Rai1/Trp53/Top2a/Nampt/Mybbp1a/Mettl3/Fbxl3/Usp7/Btbd9/Rbm4b/Ddb1/Usp9x/Ogt/Huwe1/Suv39h1	32
CC	GO:0016605	PML body	17/1027	71/13153	2.38417e-05	0.000412111	Rpa2/Topors/Rnf4/Topbp1/Pml/Sirt1/Trp53/Sumo2/Max/Tdp2/Basp1/Eif3e/Senp2/Crebbp/Morc3/Ube2i/Pias2	17
BP	GO:0031507	heterochromatin formation	17/1023	75/13121	4.97889e-05	0.00126393	Rif1/Dnmt3b/Kdm1a/Atf7ip/Ezh2/Trim28/Zfp42/Smarca4/Sin3a/Bend3/Dnmt1/Zfp445/Dnmt3l/Sirt1/Lmnb1/Hells/Suv39h1	17
BP	GO:0031570	DNA integrity checkpoint signaling	21/1023	107/13121	6.72315e-05	0.00162021	Bard1/Dtl/E2f1/Orc1/Rpa2/Ticrr/Usp28/Topbp1/Pml/Fem1b/Chek1/Cdk1/Mdm2/Trp53/Ccng1/Ddx39b/Ppp1r10/Msh2/Brd4/Thoc1/Wac	21
BP	GO:0000075	cell cycle checkpoint signaling	28/1023	167/13121	8.92051e-05	0.00201076	Bard1/Dtl/E2f1/Orc1/Rpa2/Trrap/Ticrr/Bub3/Usp28/Topbp1/Zwilch/Pml/Fem1b/Chek1/Zwint/Cdk1/Mdm2/Trp53/Zfp207/Ccng1/Nsun2/Ccnb1/Ddx39b/Ppp1r10/Msh2/Brd4/Thoc1/Wac	28
BP	GO:0006511	ubiquitin-dependent protein catabolic process	70/1023	574/13121	0.000108036	0.00238385	Usp37/Trip12/Dtl/Vps4b/Hspa5/Psmd14/Nsfl1c/Adrm1/Gid8/Nfe2l2/Tbl1xr1/Ube2d3/Rnf20/Rad23b/Usp24/Usp48/Ube2j2/Topors/Plaa/Ube2k/Uchl1/Rnf4/Cnot4/Rybp/Rbbp6/Chmp2a/Usp28/Gclc/Nedd4/Fbxo22/Ctnnb1/Arih1/Pml/Fem1b/Trim71/Herc4/Fbxo7/Hsp90b1/Mdm2/Sirt1/Usp15/Peli1/Xpo1/Rack1/Ube2g1/Znrf3/Canx/Derl2/Sumo2/Psma3/Psmd6/Fbxl3/Pcbp2/Eif3h/Senp1/Ttc3/Pcnp/Usp7/Uhrf1/Hsp90ab1/Wac/Csnk1a1/Usp14/Smad7/Ddb1/Usp9x…	70
CC	GO:0005643	nuclear pore	15/1027	73/13153	0.000434361	0.0048357	Ahctf1/Lbr/Vps4b/Nup214/Nup160/Ndc1/Chmp2a/Eif5a/Kpnb1/Nup153/Xpo4/Eny2/Senp2/Ranbp1/Ube2i	15
