# Supplementary material for: Single-cell nascent RNA sequencing unveils coordinated global transcription
Source: Nature. 2024 Jun 5;631(8019):216–23. doi: 10.1038/s41586-024-07517-7 (PMC11222150; doi:10.1038/s41586-024-07517-7)
Supplement: Supplementary file 9 — Supplementary Table 6 [file 41586_2024_7517_MOESM9_ESM.xlsx]

## Sheet: scGROv2p8_ExG_co-transcription_
Gene	Enhancer	corr	pVal	pAdj	strG	pGene	pEnh	expCotrans	obsCotrans	emp_p_pos_100	emp_p_pos_250	emp_p_pos_500	emp_p_pos_1000	emp_p_pos_2500	emp_p_pos_5000	emp_p_pos_10000	class
GN-0610007P14Rik	chr12-83601550	0.0569454	0.00346525	0.0549471	-	0.0390892	0.0193548	0.000756565	0.00227704	0.05	0.056	0.056	0.063	0.0632	0.0666	0.0666	not co-transcribed pairs
GN-0610007P14Rik	chr12-83619700	0.0133932	0.491765	0.944341	-	0.0390892	0.0121442	0.000474707	0.000759013	0.43	0.428	0.414	0.422	0.3952	0.399	0.4079	not co-transcribed pairs
GN-0610007P14Rik	chr12-84201500	0.0479899	0.0137614	0.154595	-	0.0390892	0.00796964	0.000311527	0.00113852	0.08	0.048	0.076	0.087	0.0788	0.0796	0.0855	not co-transcribed pairs
GN-0610007P14Rik	chr12-84221125	-0.00680933	0.726685	0.944341	-	0.0390892	0.00113852	4.45038e-05	0	0.4	0.38	0.398	0.397	0.4224	0.4308	0.4369	not co-transcribed pairs
GN-0610007P14Rik	chr12-84234700	0.0173118	0.37419	0.944341	-	0.0390892	0.00417457	0.000163181	0.000379507	0.36	0.308	0.298	0.301	0.2844	0.289	0.2875	not co-transcribed pairs
GN-0610007P14Rik	chr12-84275400	-0.00963534	0.62088	0.944341	-	0.0390892	0.00227704	8.90076e-05	0	0.54	0.508	0.51	0.533	0.5344	0.5372	0.5457	not co-transcribed pairs
GN-0610007P14Rik	chr12-84547475	-0.00879415	0.651684	0.944341	-	0.0390892	0.00189753	7.4173e-05	0	0.48	0.46	0.472	0.492	0.5068	0.5082	0.514	not co-transcribed pairs
GN-0610007P14Rik	chr12-84623950	-0.0162527	0.404118	0.944341	-	0.0390892	0.00645161	0.000252188	0	0.81	0.808	0.814	0.807	0.8068	0.8088	0.8047	not co-transcribed pairs
GN-0610007P14Rik	chr12-84673845	-0.0118076	0.544442	0.944341	-	0.0390892	0.00341556	0.000133511	0	0.63	0.628	0.608	0.599	0.6328	0.6296	0.6383	not co-transcribed pairs
GN-0610007P14Rik	chr12-85484550	-0.0104093	0.59311	0.944341	-	0.0390892	0.00265655	0.000103842	0	0.61	0.508	0.542	0.555	0.5712	0.5772	0.5811	not co-transcribed pairs
GN-0610007P14Rik	chr12-85490625	-0.0167271	0.390539	0.944341	-	0.0390892	0.00683112	0.000267023	0	0.78	0.804	0.808	0.812	0.8172	0.8172	0.8221	not co-transcribed pairs
GN-0610007P14Rik	chr12-85509175	-0.0111302	0.567772	0.944341	-	0.0390892	0.00303605	0.000118677	0	0.55	0.544	0.558	0.565	0.5908	0.6014	0.608	not co-transcribed pairs
GN-0610007P14Rik	chr12-85570625	-0.0130587	0.502645	0.944341	-	0.0390892	0.00417457	0.000163181	0	0.68	0.656	0.7	0.68	0.682	0.6906	0.6931	not co-transcribed pairs
GN-0610007P14Rik	chr12-86319340	-0.00879415	0.651684	0.944341	-	0.0390892	0.00189753	7.4173e-05	0	0.5	0.456	0.474	0.47	0.4908	0.4968	0.4997	not co-transcribed pairs
GN-0610007P14Rik	chr12-86401350	-0.00879415	0.651684	0.944341	-	0.0390892	0.00189753	7.4173e-05	0	0.49	0.476	0.49	0.499	0.5028	0.5112	0.5148	not co-transcribed pairs
GN-0610007P14Rik	chr12-86555545	0.0424325	0.0293945	0.269298	-	0.0390892	0.00151803	5.93384e-05	0.000379507	0.06	0.064	0.074	0.081	0.0876	0.0902	0.0926	not co-transcribed pairs
GN-0610007P14Rik	chr12-86774600	0.0362012	0.0631282	0.468515	-	0.0390892	0.00189753	7.4173e-05	0.000379507	0.14	0.108	0.11	0.1	0.1024	0.1064	0.1181	not co-transcribed pairs
GN-0610007P14Rik	chr12-86780265	-0.00963534	0.62088	0.944341	-	0.0390892	0.00227704	8.90076e-05	0	0.61	0.552	0.564	0.543	0.5332	0.532	0.542	not co-transcribed pairs
GN-0610007P14Rik	chr12-86798750	0.00820526	0.673613	0.944341	-	0.0390892	0.00645161	0.000252188	0.000379507	0.41	0.424	0.43	0.43	0.4356	0.4414	0.4445	not co-transcribed pairs
GN-0610007P14Rik	chr12-86805140	0.0512573	0.00850959	0.108095	-	0.0390892	0.00113852	4.45038e-05	0.000379507	0.06	0.056	0.056	0.071	0.0668	0.0666	0.0675	not co-transcribed pairs
GN-0610007P14Rik	chr12-86870675	-0.0104093	0.59311	0.944341	-	0.0390892	0.00265655	0.000103842	0	0.55	0.592	0.574	0.575	0.5784	0.574	0.579	not co-transcribed pairs
GN-0610007P14Rik	chr12-86910515	0.00704632	0.717574	0.944341	-	0.0390892	0.00683112	0.000267023	0.000379507	0.46	0.416	0.448	0.468	0.47	0.472	0.4764	not co-transcribed pairs
GN-0610007P14Rik	chr12-86914350	0.0259674	0.182543	0.944341	-	0.0390892	0.00796964	0.000311527	0.000759013	0.21	0.212	0.248	0.248	0.2524	0.2604	0.2589	not co-transcribed pairs
GN-0610007P14Rik	chr12-86930900	-0.0118076	0.544442	0.944341	-	0.0390892	0.00341556	0.000133511	0	0.59	0.596	0.618	0.63	0.63	0.6234	0.6321	not co-transcribed pairs
GN-0610007P14Rik	chr12-87009450	-0.00786423	0.686442	0.944341	-	0.0390892	0.00151803	5.93384e-05	0	0.52	0.46	0.482	0.454	0.47	0.474	0.479	not co-transcribed pairs
GN-0610007P14Rik	chr12-87220600	0.0416931	0.0323384	0.289205	-	0.0390892	0.00493359	0.00019285	0.000759013	0.11	0.104	0.1	0.086	0.1036	0.1082	0.1083	not co-transcribed pairs
GN-0610007P14Rik	INT_STITCHED_6112	0.0228698	0.240412	0.944341	-	0.0390892	0.153321	0.00599318	0.00759013	0.89	0.888	0.876	0.86	0.8744	0.8714	0.8717	not co-transcribed pairs
GN-0610007P14Rik	INT_STITCHED_6113	0.0953327	9.89877e-07	7.16012e-05	-	0.0390892	0.083112	0.00324878	0.00834915	0.01	0.012	0.01	0.01	0.0144	0.0116	0.0131	co-transcribed pairs
GN-0610009B22Rik	chr11-49243200	-0.0118986	0.541345	0.944341	-	0.0121442	0.0113852	0.000138264	0	0.6	0.6	0.618	0.627	0.624	0.627	0.629	not co-transcribed pairs
GN-0610009B22Rik	chr11-49740900	-0.00432322	0.824376	0.944341	-	0.0121442	0.00151803	1.84352e-05	0	1	1	1	1	1	1	1	not co-transcribed pairs
GN-0610009B22Rik	chr11-49763150	-0.00483443	0.804009	0.944341	-	0.0121442	0.00189753	2.3044e-05	0	1	1	1	1	1	1	1	not co-transcribed pairs
GN-0610009B22Rik	chr11-50006425	-0.00483443	0.804009	0.944341	-	0.0121442	0.00189753	2.3044e-05	0	1	1	1	1	1	1	1	not co-transcribed pairs
GN-0610009B22Rik	chr11-50126600	-0.00374331	0.847623	0.944341	-	0.0121442	0.00113852	1.38264e-05	0	1	1	1	1	1	1	1	not co-transcribed pairs
GN-0610009B22Rik	chr11-50211695	-0.00749945	0.700264	0.944341	-	0.0121442	0.00455408	5.53057e-05	0	1	1	1	1	1	1	1	not co-transcribed pairs
GN-0610009B22Rik	chr11-50354950	0.0395584	0.0422932	0.351201	-	0.0121442	0.00531309	6.45233e-05	0.000379507	0.31	0.316	0.286	0.269	0.2668	0.262	0.2595	not co-transcribed pairs
GN-0610009B22Rik	chr11-50456125	-0.00529686	0.785699	0.944341	-	0.0121442	0.00227704	2.76529e-05	0	1	1	1	1	1	1	1	not co-transcribed pairs
GN-0610009B22Rik	chr11-50460205	-0.00572235	0.768956	0.944341	-	0.0121442	0.00265655	3.22617e-05	0	1	1	1	1	1	1	1	not co-transcribed pairs
GN-0610009B22Rik	chr11-51613875	-0.00432322	0.824376	0.944341	-	0.0121442	0.00151803	1.84352e-05	0	1	1	1	1	1	1	1	not co-transcribed pairs
GN-0610009B22Rik	chr11-51672135	-0.00432322	0.824376	0.944341	-	0.0121442	0.00151803	1.84352e-05	0	1	1	1	1	1	1	1	not co-transcribed pairs
GN-0610009B22Rik	chr11-51805075	-0.00432322	0.824376	0.944341	-	0.0121442	0.00151803	1.84352e-05	0	1	1	1	1	1	1	1	not co-transcribed pairs
GN-0610009B22Rik	chr11-51874650	-0.00374331	0.847623	0.944341	-	0.0121442	0.00113852	1.38264e-05	0	1	1	1	1	1	1	1	not co-transcribed pairs
GN-0610009B22Rik	chr11-51895950	-0.00780716	0.688597	0.944341	-	0.0121442	0.00493359	5.99145e-05	0	1	1	1	1	1	1	1	not co-transcribed pairs
GN-0610009B22Rik	chr11-51914950	-0.00572235	0.768956	0.944341	-	0.0121442	0.00265655	3.22617e-05	0	1	1	1	1	1	1	1	not co-transcribed pairs
GN-0610009B22Rik	chr11-52166550	-0.00374331	0.847623	0.944341	-	0.0121442	0.00113852	1.38264e-05	0	1	1	1	1	1	1	1	not co-transcribed pairs
GN-0610009B22Rik	chr11-52218775	-0.00611861	0.753459	0.944341	-	0.0121442	0.00303605	3.68705e-05	0	1	1	1	1	1	1	1	not co-transcribed pairs
GN-0610009B22Rik	chr11-52222750	-0.00483443	0.804009	0.944341	-	0.0121442	0.00189753	2.3044e-05	0	1	1	1	1	1	1	1	not co-transcribed pairs
GN-0610009B22Rik	chr11-52313050	-0.00432322	0.824376	0.944341	-	0.0121442	0.00151803	1.84352e-05	0	1	1	1	1	1	1	1	not co-transcribed pairs
GN-0610009B22Rik	chr11-52331445	-0.00483443	0.804009	0.944341	-	0.0121442	0.00189753	2.3044e-05	0	1	1	1	1	1	1	1	not co-transcribed pairs
GN-0610009B22Rik	chr11-52345525	-0.00529686	0.785699	0.944341	-	0.0121442	0.00227704	2.76529e-05	0	1	1	1	1	1	1	1	not co-transcribed pairs
GN-0610009B22Rik	chr11-52349535	-0.006491	0.738985	0.944341	-	0.0121442	0.00341556	4.14793e-05	0	1	1	1	1	1	1	1	not co-transcribed pairs
GN-0610009B22Rik	chr11-52357205	0.0570777	0.00339042	0.0538379	-	0.0121442	0.0330171	0.000400966	0.00151803	0.11	0.128	0.11	0.101	0.0888	0.0876	0.0871	not co-transcribed pairs
GN-0610009B22Rik	chr11-53241945	-0.00529686	0.785699	0.944341	-	0.0121442	0.00227704	2.76529e-05	0	1	1	1	1	1	1	1	not co-transcribed pairs
GN-0610009B22Rik	chr11-53442700	-0.00374331	0.847623	0.944341	-	0.0121442	0.00113852	1.38264e-05	0	1	1	1	1	1	1	1	not co-transcribed pairs
GN-0610009B22Rik	chr11-53499575	-0.00374331	0.847623	0.944341	-	0.0121442	0.00113852	1.38264e-05	0	1	1	1	1	1	1	1	not co-transcribed pairs
GN-0610009B22Rik	chr11-53630975	0.0747825	0.000123659	0.00397991	-	0.0121442	0.00189753	2.3044e-05	0.000379507	0.06	0.08	0.098	0.095	0.1	0.098	0.1002	not co-transcribed pairs
GN-0610009B22Rik	chr11-53735795	0.067397	0.0005409	0.0129531	-	0.0121442	0.00227704	2.76529e-05	0.000379507	0.15	0.16	0.12	0.127	0.1236	0.1218	0.1203	not co-transcribed pairs
GN-0610009B22Rik	chr11-53748720	-0.00432322	0.824376	0.944341	-	0.0121442	0.00151803	1.84352e-05	0	1	1	1	1	1	1	1	not co-transcribed pairs
GN-0610009B22Rik	chr11-53903100	-0.00529686	0.785699	0.944341	-	0.0121442	0.00227704	2.76529e-05	0	1	1	1	1	1	1	1	not co-transcribed pairs
GN-0610009B22Rik	chr11-54090575	-0.00374331	0.847623	0.944341	-	0.0121442	0.00113852	1.38264e-05	0	1	1	1	1	1	1	1	not co-transcribed pairs
GN-0610009E02Rik	chr2-23962550	-0.0043911	0.821664	0.944341	+	0.0125237	0.00151803	1.90113e-05	0	1	1	1	1	1	1	1	not co-transcribed pairs
GN-0610009E02Rik	chr2-24366275	-0.00659291	0.73504	0.944341	+	0.0125237	0.00341556	4.27755e-05	0	1	1	1	1	1	1	1	not co-transcribed pairs
GN-0610009E02Rik	chr2-24520020	-0.00380208	0.84526	0.944341	+	0.0125237	0.00113852	1.42585e-05	0	1	1	1	1	1	1	1	not co-transcribed pairs
GN-0610009E02Rik	chr2-24607145	-0.00959757	0.622249	0.944341	+	0.0125237	0.00721063	9.03039e-05	0	1	1	1	1	1	1	1	not co-transcribed pairs
GN-0610009E02Rik	chr2-25162050	-0.00621467	0.749717	0.944341	+	0.0125237	0.00303605	3.80227e-05	0	1	1	1	1	1	1	1	not co-transcribed pairs
GN-0610009E02Rik	chr2-25166525	0.0662177	0.000676073	0.0154868	+	0.0125237	0.00227704	2.8517e-05	0.000379507	0.11	0.104	0.098	0.119	0.1148	0.112	0.1171	not co-transcribed pairs
GN-0610009E02Rik	chr2-25212200	-0.00581219	0.765434	0.944341	+	0.0125237	0.00265655	3.32698e-05	0	1	1	1	1	1	1	1	not co-transcribed pairs
GN-0610009E02Rik	chr2-25226800	0.0407762	0.0363371	0.31468	+	0.0125237	0.00493359	6.17868e-05	0.000379507	0.22	0.2	0.222	0.227	0.2416	0.2446	0.2408	not co-transcribed pairs
GN-0610009E02Rik	chr2-25862500	-0.00538002	0.782419	0.944341	+	0.0125237	0.00227704	2.8517e-05	0	1	1	1	1	1	1	1	not co-transcribed pairs
GN-0610009E02Rik	chr2-26040155	-0.00491033	0.800996	0.944341	+	0.0125237	0.00189753	2.37642e-05	0	1	1	1	1	1	1	1	not co-transcribed pairs
GN-0610009E02Rik	chr2-26097200	-0.00380208	0.84526	0.944341	+	0.0125237	0.00113852	1.42585e-05	0	1	1	1	1	1	1	1	not co-transcribed pairs
GN-0610009E02Rik	chr2-26118500	0.0558144	0.00416909	0.063146	+	0.0125237	0.00303605	3.80227e-05	0.000379507	0.2	0.208	0.194	0.193	0.172	0.1638	0.1583	not co-transcribed pairs
GN-0610009E02Rik	chr2-26152095	0.0662177	0.000676073	0.0154868	+	0.0125237	0.00227704	2.8517e-05	0.000379507	0.11	0.108	0.12	0.126	0.1196	0.1202	0.1205	not co-transcribed pairs
GN-0610009E02Rik	chr2-26193355	-0.00659291	0.73504	0.944341	+	0.0125237	0.00341556	4.27755e-05	0	1	1	1	1	1	1	1	not co-transcribed pairs
GN-0610009E02Rik	chr2-26308490	-0.00491033	0.800996	0.944341	+	0.0125237	0.00189753	2.37642e-05	0	1	1	1	1	1	1	1	not co-transcribed pairs
GN-0610009E02Rik	chr2-26524345	-0.00491033	0.800996	0.944341	+	0.0125237	0.00189753	2.37642e-05	0	1	1	1	1	1	1	1	not co-transcribed pairs
GN-0610009E02Rik	chr2-26560450	-0.00380208	0.84526	0.944341	+	0.0125237	0.00113852	1.42585e-05	0	1	1	1	1	1	1	1	not co-transcribed pairs
GN-0610009E02Rik	chr2-26568675	-0.00491033	0.800996	0.944341	+	0.0125237	0.00189753	2.37642e-05	0	1	1	1	1	1	1	1	not co-transcribed pairs
GN-0610009E02Rik	chr2-26577075	-0.00581219	0.765434	0.944341	+	0.0125237	0.00265655	3.32698e-05	0	1	1	1	1	1	1	1	not co-transcribed pairs
GN-0610009E02Rik	chr2-26616580	-0.00380208	0.84526	0.944341	+	0.0125237	0.00113852	1.42585e-05	0	1	1	1	1	1	1	1	not co-transcribed pairs
GN-0610009E02Rik	chr2-27038075	-0.00380208	0.84526	0.944341	+	0.0125237	0.00113852	1.42585e-05	0	1	1	1	1	1	1	1	not co-transcribed pairs
GN-0610009E02Rik	chr2-27504600	-0.0105677	0.587499	0.944341	+	0.0125237	0.00872865	0.000109315	0	1	1	1	1	1	1	1	not co-transcribed pairs
GN-0610009E02Rik	chr2-27648390	-0.00659291	0.73504	0.944341	+	0.0125237	0.00341556	4.27755e-05	0	1	1	1	1	1	1	1	not co-transcribed pairs
GN-0610009E02Rik	chr2-27801265	-0.00380208	0.84526	0.944341	+	0.0125237	0.00113852	1.42585e-05	0	1	1	1	1	1	1	1	not co-transcribed pairs
GN-0610009E02Rik	chr2-27857195	-0.00729151	0.708189	0.944341	+	0.0125237	0.00417457	5.22812e-05	0	1	1	1	1	1	1	1	not co-transcribed pairs
GN-0610009E02Rik	chr2-28191675	-0.00659291	0.73504	0.944341	+	0.0125237	0.00341556	4.27755e-05	0	1	1	1	1	1	1	1	not co-transcribed pairs
GN-0610009E02Rik	chr2-28240795	-0.0043911	0.821664	0.944341	+	0.0125237	0.00151803	1.90113e-05	0	1	1	1	1	1	1	1	not co-transcribed pairs
GN-0610009E02Rik	chr2-28591520	-0.00380208	0.84526	0.944341	+	0.0125237	0.00113852	1.42585e-05	0	1	1	1	1	1	1	1	not co-transcribed pairs
GN-0610009E02Rik	chr2-28605875	-0.00538002	0.782419	0.944341	+	0.0125237	0.00227704	2.8517e-05	0	1	1	1	1	1	1	1	not co-transcribed pairs
GN-0610009E02Rik	chr2-28610625	-0.00621467	0.749717	0.944341	+	0.0125237	0.00303605	3.80227e-05	0	1	1	1	1	1	1	1	not co-transcribed pairs
GN-0610009L18Rik	chr11-117874335	-0.00593119	0.760777	0.944341	+	0.0151803	0.00227704	3.45661e-05	0	0.42	0.456	0.494	0.505	0.5224	0.5084	0.5051	not co-transcribed pairs
GN-0610009L18Rik	chr11-117887900	0.0336219	0.0843679	0.577394	+	0.0151803	0.00531309	8.06542e-05	0.000379507	0.14	0.184	0.176	0.164	0.16	0.1632	0.1672	not co-transcribed pairs
GN-0610009L18Rik	chr11-117900725	-0.00541338	0.781104	0.944341	+	0.0151803	0.00189753	2.88051e-05	0	0.43	0.46	0.49	0.495	0.4964	0.494	0.4892	not co-transcribed pairs
GN-0610009L18Rik	chr11-117911300	-0.00419159	0.82964	0.944341	+	0.0151803	0.00113852	1.7283e-05	0	0.42	0.432	0.458	0.455	0.4636	0.4586	0.4569	not co-transcribed pairs
GN-0610009L18Rik	chr11-117930650	-0.012394	0.524639	0.944341	+	0.0151803	0.00986717	0.000149786	0	0.69	0.728	0.738	0.766	0.7672	0.7614	0.7606	not co-transcribed pairs
GN-0610009L18Rik	chr11-117940195	-0.00541338	0.781104	0.944341	+	0.0151803	0.00189753	2.88051e-05	0	0.46	0.468	0.494	0.497	0.5004	0.4974	0.4913	not co-transcribed pairs
GN-0610009L18Rik	chr11-117948075	-0.00541338	0.781104	0.944341	+	0.0151803	0.00189753	2.88051e-05	0	0.41	0.456	0.478	0.483	0.4904	0.4906	0.488	not co-transcribed pairs
GN-0610009L18Rik	chr11-117972550	-0.00803851	0.679874	0.944341	+	0.0151803	0.00417457	6.33711e-05	0	0.51	0.564	0.59	0.599	0.5924	0.5898	0.5804	not co-transcribed pairs
GN-0610009L18Rik	chr11-118139600	-0.00484095	0.80375	0.944341	+	0.0151803	0.00151803	2.3044e-05	0	0.44	0.44	0.472	0.476	0.4784	0.472	0.4719	not co-transcribed pairs
GN-0610009L18Rik	chr11-118207235	-0.00640763	0.742217	0.944341	+	0.0151803	0.00265655	4.03271e-05	0	0.42	0.484	0.512	0.53	0.5316	0.5266	0.5189	not co-transcribed pairs
GN-0610009L18Rik	chr11-118359090	-0.00685135	0.725067	0.944341	+	0.0151803	0.00303605	4.60881e-05	0	0.53	0.564	0.568	0.542	0.5332	0.5296	0.531	not co-transcribed pairs
GN-0610009L18Rik	chr11-118422200	-0.00419159	0.82964	0.944341	+	0.0151803	0.00113852	1.7283e-05	0	0.4	0.428	0.45	0.447	0.4604	0.4548	0.4523	not co-transcribed pairs
GN-0610009L18Rik	chr11-118459325	-0.00593119	0.760777	0.944341	+	0.0151803	0.00227704	3.45661e-05	0	0.45	0.46	0.49	0.503	0.5092	0.502	0.5041	not co-transcribed pairs
GN-0610009L18Rik	chr11-118551300	0.0139289	0.474608	0.944341	+	0.0151803	0.0125237	0.000190113	0.000379507	0.46	0.452	0.438	0.412	0.4116	0.417	0.4289	not co-transcribed pairs
GN-0610009L18Rik	chr11-118568075	0.0538928	0.00566725	0.0798231	+	0.0151803	0.00265655	4.03271e-05	0.000379507	0	0.02	0.018	0.021	0.02	0.0188	0.0196	not co-transcribed pairs
GN-0610009L18Rik	chr11-118720555	-0.00685135	0.725067	0.944341	+	0.0151803	0.00303605	4.60881e-05	0	0.5	0.5	0.514	0.532	0.538	0.53	0.5296	not co-transcribed pairs
GN-0610009L18Rik	chr11-118727035	0.0538928	0.00566725	0.0798231	+	0.0151803	0.00265655	4.03271e-05	0.000379507	0.04	0.06	0.07	0.073	0.0868	0.0804	0.0783	not co-transcribed pairs
GN-0610009L18Rik	chr11-118738175	-0.00593119	0.760777	0.944341	+	0.0151803	0.00227704	3.45661e-05	0	0.5	0.504	0.502	0.503	0.506	0.5064	0.5062	not co-transcribed pairs
GN-0610009L18Rik	chr11-118907925	-0.00726834	0.709074	0.944341	+	0.0151803	0.00341556	5.18491e-05	0	0.51	0.516	0.558	0.562	0.5616	0.555	0.5497	not co-transcribed pairs
GN-0610009L18Rik	chr11-118997450	-0.00685135	0.725067	0.944341	+	0.0151803	0.00303605	4.60881e-05	0	0.55	0.528	0.536	0.535	0.5328	0.5238	0.5293	not co-transcribed pairs
GN-0610009L18Rik	chr11-119006475	0.0591883	0.00237941	0.0411108	+	0.0151803	0.00227704	3.45661e-05	0.000379507	0.02	0.028	0.054	0.056	0.0608	0.0656	0.0685	not co-transcribed pairs
GN-0610009L18Rik	chr11-119045175	0.0459319	0.0183843	0.191239	+	0.0151803	0.00341556	5.18491e-05	0.000379507	0.13	0.116	0.122	0.094	0.0928	0.0992	0.1005	not co-transcribed pairs
GN-0610009L18Rik	chr11-119051500	-0.00803851	0.679874	0.944341	+	0.0151803	0.00417457	6.33711e-05	0	0.61	0.596	0.596	0.584	0.5848	0.588	0.5842	not co-transcribed pairs
GN-0610009L18Rik	chr11-119055225	-0.00640763	0.742217	0.944341	+	0.0151803	0.00265655	4.03271e-05	0	0.44	0.468	0.508	0.509	0.5236	0.5196	0.5204	not co-transcribed pairs
GN-0610009L18Rik	chr11-119089625	-0.00685135	0.725067	0.944341	+	0.0151803	0.00303605	4.60881e-05	0	0.5	0.516	0.53	0.539	0.5452	0.5412	0.5347	not co-transcribed pairs
GN-0610009L18Rik	chr11-119125160	0.0748835	0.000121075	0.00392048	+	0.0151803	0.00151803	2.3044e-05	0.000379507	0.03	0.028	0.044	0.042	0.0396	0.0424	0.0444	not co-transcribed pairs
GN-0610009L18Rik	chr11-119513610	-0.00419159	0.82964	0.944341	+	0.0151803	0.00113852	1.7283e-05	0	0.39	0.432	0.464	0.455	0.4576	0.4562	0.4564	not co-transcribed pairs
GN-0610009L18Rik	chr11-119523075	-0.00484095	0.80375	0.944341	+	0.0151803	0.00151803	2.3044e-05	0	0.41	0.44	0.454	0.463	0.4732	0.4696	0.4702	not co-transcribed pairs
GN-0610009L18Rik	chr11-119557525	-0.00419159	0.82964	0.944341	+	0.0151803	0.00113852	1.7283e-05	0	0.37	0.416	0.438	0.445	0.4624	0.4584	0.4602	not co-transcribed pairs
GN-0610009L18Rik	chr11-119564575	-0.00640763	0.742217	0.944341	+	0.0151803	0.00265655	4.03271e-05	0	0.42	0.456	0.488	0.514	0.5232	0.5238	0.52	not co-transcribed pairs
GN-0610009L18Rik	chr11-119571500	-0.00593119	0.760777	0.944341	+	0.0151803	0.00227704	3.45661e-05	0	0.52	0.488	0.498	0.505	0.5076	0.5022	0.4986	not co-transcribed pairs
GN-0610009L18Rik	chr11-119578310	-0.00541338	0.781104	0.944341	+	0.0151803	0.00189753	2.88051e-05	0	0.46	0.488	0.496	0.499	0.4964	0.495	0.4913	not co-transcribed pairs
GN-0610009L18Rik	chr11-119583750	-0.00803851	0.679874	0.944341	+	0.0151803	0.00417457	6.33711e-05	0	0.57	0.56	0.574	0.581	0.5712	0.5716	0.574	not co-transcribed pairs
GN-0610009L18Rik	chr11-119592175	-0.00484095	0.80375	0.944341	+	0.0151803	0.00151803	2.3044e-05	0	0.4	0.412	0.456	0.464	0.4772	0.476	0.4795	not co-transcribed pairs
GN-0610009L18Rik	chr11-120166825	-0.00726834	0.709074	0.944341	+	0.0151803	0.00341556	5.18491e-05	0	0.51	0.516	0.546	0.541	0.546	0.5436	0.5481	not co-transcribed pairs
GN-0610009L18Rik	chr11-120304500	-0.00484095	0.80375	0.944341	+	0.0151803	0.00151803	2.3044e-05	0	0.4	0.432	0.456	0.465	0.478	0.4776	0.4741	not co-transcribed pairs
GN-0610009L18Rik	chr11-120314700	-0.00803851	0.679874	0.944341	+	0.0151803	0.00417457	6.33711e-05	0	0.57	0.564	0.566	0.584	0.5884	0.5802	0.5782	not co-transcribed pairs
GN-0610009L18Rik	chr11-120514400	0.047764	0.0142131	0.158503	+	0.0151803	0.0204934	0.000311095	0.00113852	0.12	0.108	0.112	0.117	0.1064	0.1084	0.1148	not co-transcribed pairs
GN-0610009L18Rik	chr11-120662260	-0.00803851	0.679874	0.944341	+	0.0151803	0.00417457	6.33711e-05	0	0.54	0.532	0.556	0.578	0.5728	0.5732	0.5758	not co-transcribed pairs
GN-0610009L18Rik	chr11-120728110	-0.00593119	0.760777	0.944341	+	0.0151803	0.00227704	3.45661e-05	0	0.46	0.46	0.498	0.512	0.5128	0.5128	0.5104	not co-transcribed pairs
GN-0610009L18Rik	chr11-120849450	0.0361902	0.0632084	0.468908	+	0.0151803	0.0148008	0.000224679	0.000759013	0.2	0.196	0.198	0.19	0.1936	0.1932	0.1947	not co-transcribed pairs
GN-0610009L18Rik	chr11-121052230	-0.00726834	0.709074	0.944341	+	0.0151803	0.00341556	5.18491e-05	0	0.47	0.544	0.544	0.546	0.5488	0.547	0.5496	not co-transcribed pairs
GN-0610009L18Rik	chr11-121694325	-0.00419159	0.82964	0.944341	+	0.0151803	0.00113852	1.7283e-05	0	0.41	0.42	0.442	0.456	0.4632	0.458	0.4571	not co-transcribed pairs
GN-0610009L18Rik	chr11-121846575	-0.00484095	0.80375	0.944341	+	0.0151803	0.00151803	2.3044e-05	0	0.41	0.464	0.482	0.48	0.48	0.4744	0.4753	not co-transcribed pairs
GN-0610009O20Rik	chr18-35885900	-0.0154908	0.426511	0.944341	+	0.0402277	0.0056926	0.000229	0	0.86	0.852	0.868	0.858	0.8468	0.8436	0.8456	not co-transcribed pairs
GN-0610009O20Rik	chr18-35911900	-0.00892659	0.646793	0.944341	+	0.0402277	0.00189753	7.63334e-05	0	0.66	0.668	0.68	0.692	0.6748	0.6672	0.6777	not co-transcribed pairs
GN-0610009O20Rik	chr18-35918150	-0.0138475	0.477195	0.944341	+	0.0402277	0.00455408	0.0001832	0	0.78	0.816	0.824	0.839	0.8192	0.8122	0.8146	not co-transcribed pairs
GN-0610009O20Rik	chr18-35929200	0.0416266	0.0326153	0.290785	+	0.0402277	0.00151803	6.10667e-05	0.000379507	0.15	0.18	0.152	0.147	0.1452	0.1432	0.1433	not co-transcribed pairs
GN-0610009O20Rik	chr18-35936950	-0.0132554	0.496232	0.944341	+	0.0402277	0.00417457	0.000167933	0	0.83	0.796	0.784	0.8	0.792	0.7844	0.7928	not co-transcribed pairs
GN-0610009O20Rik	chr18-35940675	0.0269564	0.166441	0.940715	+	0.0402277	0.00265655	0.000106867	0.000379507	0.26	0.248	0.23	0.241	0.2416	0.2456	0.2462	not co-transcribed pairs
GN-0610009O20Rik	chr18-35949960	-0.0105661	0.587555	0.944341	+	0.0402277	0.00265655	0.000106867	0	0.75	0.736	0.732	0.727	0.7236	0.725	0.7297	not co-transcribed pairs
GN-0610009O20Rik	chr18-35958050	0.0542232	0.00537923	0.0768026	+	0.0402277	0.00341556	0.0001374	0.000759013	0.05	0.044	0.068	0.089	0.0792	0.0776	0.0785	not co-transcribed pairs
GN-0610009O20Rik	chr18-36241025	-0.00691188	0.722738	0.944341	+	0.0402277	0.00113852	4.58e-05	0	0.64	0.636	0.632	0.638	0.628	0.6206	0.6309	not co-transcribed pairs
GN-0610009O20Rik	chr18-36251700	0.0187754	0.335155	0.944341	+	0.0402277	0.00379507	0.000152667	0.000379507	0.37	0.392	0.378	0.37	0.3452	0.344	0.3411	not co-transcribed pairs
GN-0610009O20Rik	chr18-36272825	-0.00691188	0.722738	0.944341	+	0.0402277	0.00113852	4.58e-05	0	0.68	0.64	0.626	0.633	0.6244	0.6192	0.6285	not co-transcribed pairs
GN-0610009O20Rik	chr18-36279150	0.0186429	0.338576	0.944341	+	0.0402277	0.00986717	0.000396934	0.000759013	0.38	0.4	0.436	0.427	0.4348	0.4328	0.4378	not co-transcribed pairs
GN-0610009O20Rik	chr18-36524750	-0.0144156	0.459308	0.944341	+	0.0402277	0.00493359	0.000198467	0	0.83	0.82	0.806	0.827	0.8228	0.8196	0.8219	not co-transcribed pairs
GN-0610009O20Rik	chr18-36534100	0.0076262	0.69545	0.944341	+	0.0402277	0.00645161	0.000259534	0.000379507	0.59	0.604	0.566	0.57	0.5472	0.5322	0.5399	not co-transcribed pairs
GN-0610009O20Rik	chr18-38045360	-0.00798267	0.681976	0.944341	+	0.0402277	0.00151803	6.10667e-05	0	0.65	0.636	0.648	0.655	0.6456	0.6452	0.6524	not co-transcribed pairs
GN-0610009O20Rik	chr18-38066550	-0.00691188	0.722738	0.944341	+	0.0402277	0.00113852	4.58e-05	0	0.64	0.676	0.648	0.644	0.6296	0.6272	0.6334	not co-transcribed pairs
GN-0610009O20Rik	chr18-38080125	-0.0196282	0.313666	0.944341	+	0.0402277	0.00910816	0.0003664	0	0.93	0.932	0.926	0.932	0.9296	0.9296	0.93	not co-transcribed pairs
GN-0610009O20Rik	chr18-38147575	-0.00798267	0.681976	0.944341	+	0.0402277	0.00151803	6.10667e-05	0	0.7	0.708	0.682	0.686	0.6584	0.6514	0.6558	not co-transcribed pairs
GN-0610009O20Rik	chr18-38215475	0.0416266	0.0326153	0.290785	+	0.0402277	0.00151803	6.10667e-05	0.000379507	0.15	0.156	0.152	0.158	0.1552	0.1456	0.1488	not co-transcribed pairs
GN-0610009O20Rik	chr18-38372200	-0.0174476	0.370452	0.944341	+	0.0402277	0.00721063	0.000290067	0	0.9	0.868	0.874	0.888	0.8876	0.893	0.8955	not co-transcribed pairs
GN-0610009O20Rik	chr18-38383725	0.0307408	0.114567	0.719354	+	0.0402277	0.00227704	9.16001e-05	0.000379507	0.17	0.2	0.182	0.191	0.198	0.2082	0.2143	not co-transcribed pairs
GN-0610009O20Rik	chr18-38405325	-0.00691188	0.722738	0.944341	+	0.0402277	0.00113852	4.58e-05	0	0.63	0.62	0.622	0.64	0.6252	0.618	0.6308	not co-transcribed pairs
GN-0610009O20Rik	chr18-38493560	0.0307408	0.114567	0.719354	+	0.0402277	0.00227704	9.16001e-05	0.000379507	0.18	0.176	0.196	0.19	0.1972	0.2	0.2052	not co-transcribed pairs
GN-0610009O20Rik	chr18-38520550	0.0269564	0.166441	0.940715	+	0.0402277	0.00265655	0.000106867	0.000379507	0.24	0.252	0.234	0.236	0.2432	0.243	0.2486	not co-transcribed pairs
GN-0610009O20Rik	chr18-38541475	0.0307408	0.114567	0.719354	+	0.0402277	0.00227704	9.16001e-05	0.000379507	0.29	0.256	0.24	0.237	0.2128	0.2092	0.2138	not co-transcribed pairs
GN-0610009O20Rik	chr18-38631450	0.0464344	0.017145	0.181673	+	0.0402277	0.0227704	0.000916001	0.00227704	0.18	0.152	0.14	0.14	0.13	0.13	0.1304	not co-transcribed pairs
GN-0610009O20Rik	chr18-38673135	0.0167	0.391308	0.944341	+	0.0402277	0.00417457	0.000167933	0.000379507	0.39	0.416	0.418	0.411	0.386	0.3834	0.3843	not co-transcribed pairs
GN-0610009O20Rik	chr18-38676150	-0.00376534	0.846737	0.944341	+	0.0402277	0.0113852	0.000458	0.000379507	0.75	0.78	0.76	0.771	0.7716	0.775	0.7887	not co-transcribed pairs
GN-0610009O20Rik	chr18-38959605	-0.00691188	0.722738	0.944341	+	0.0402277	0.00113852	4.58e-05	0	0.66	0.652	0.636	0.641	0.6184	0.6188	0.6272	not co-transcribed pairs
GN-0610009O20Rik	chr18-39830315	-0.00691188	0.722738	0.944341	+	0.0402277	0.00113852	4.58e-05	0	0.67	0.62	0.618	0.639	0.6232	0.6206	0.628	not co-transcribed pairs
GN-0610009O20Rik	INT_STITCHED_8136	0.0468147	0.0162566	0.174947	+	0.0402277	0.00796964	0.0003206	0.00113852	0.04	0.044	0.06	0.062	0.0632	0.0634	0.0656	not co-transcribed pairs
GN-0610010F05Rik	chr11-21173125	-0.00546197	0.779189	0.944341	-	0.0129032	0.00227704	2.93812e-05	0	0.53	0.508	0.466	0.451	0.4448	0.4352	0.4221	not co-transcribed pairs
GN-0610010F05Rik	chr11-21991220	-0.00386	0.842934	0.944341	-	0.0129032	0.00113852	1.46906e-05	0	0.45	0.432	0.396	0.395	0.3752	0.3744	0.3706	not co-transcribed pairs
GN-0610010F05Rik	chr11-21995500	-0.00386	0.842934	0.944341	-	0.0129032	0.00113852	1.46906e-05	0	0.52	0.468	0.418	0.398	0.3824	0.382	0.3768	not co-transcribed pairs
GN-0610010F05Rik	chr11-22436375	-0.00386	0.842934	0.944341	-	0.0129032	0.00113852	1.46906e-05	0	0.43	0.452	0.41	0.394	0.3812	0.3806	0.376	not co-transcribed pairs
GN-0610010F05Rik	chr11-22600500	-0.00630934	0.746034	0.944341	-	0.0129032	0.00303605	3.91749e-05	0	0.51	0.504	0.482	0.466	0.4448	0.4552	0.453	not co-transcribed pairs
GN-0610010F05Rik	chr11-22606750	0.0969066	6.5438e-07	5.05493e-05	-	0.0129032	0.00417457	5.38655e-05	0.000759013	0	0	0.006	0.004	0.0084	0.0082	0.0078	not co-transcribed pairs
GN-0610010F05Rik	chr11-22616950	-0.0166932	0.391499	0.944341	-	0.0129032	0.0208729	0.000269327	0	0.75	0.74	0.752	0.772	0.7788	0.7712	0.7672	not co-transcribed pairs
GN-0610010F05Rik	chr11-22628800	-0.00445799	0.818994	0.944341	-	0.0129032	0.00151803	1.95874e-05	0	0.45	0.432	0.408	0.408	0.3972	0.392	0.389	not co-transcribed pairs
GN-0610010F05Rik	chr11-22707285	-0.0118489	0.543035	0.944341	-	0.0129032	0.0106262	0.000137112	0	0.75	0.716	0.708	0.719	0.7228	0.722	0.7253	not co-transcribed pairs
GN-0610010F05Rik	chr11-22781650	-0.00705675	0.717174	0.944341	-	0.0129032	0.00379507	4.89686e-05	0	0.52	0.54	0.502	0.509	0.4904	0.4884	0.4891	not co-transcribed pairs
GN-0610010F05Rik	chr11-22790700	-0.00669334	0.731159	0.944341	-	0.0129032	0.00341556	4.40717e-05	0	0.57	0.532	0.498	0.482	0.466	0.4626	0.4606	not co-transcribed pairs
GN-0610010F05Rik	chr11-22795750	0.063422	0.00113156	0.0231953	-	0.0129032	0.00834915	0.000107731	0.000759013	0.07	0.052	0.054	0.042	0.0452	0.043	0.043	not co-transcribed pairs
GN-0610010F05Rik	chr11-23079400	-0.00445799	0.818994	0.944341	-	0.0129032	0.00151803	1.95874e-05	0	0.48	0.44	0.412	0.41	0.3948	0.3928	0.3884	not co-transcribed pairs
GN-0610010F05Rik	chr11-23093850	-0.00590073	0.761968	0.944341	-	0.0129032	0.00265655	3.4278e-05	0	0.5	0.504	0.46	0.46	0.4524	0.4488	0.4466	not co-transcribed pairs
GN-0610010F05Rik	chr11-23184930	-0.00386	0.842934	0.944341	-	0.0129032	0.00113852	1.46906e-05	0	0.47	0.436	0.398	0.394	0.3856	0.3822	0.3768	not co-transcribed pairs
GN-0610010F05Rik	chr11-23202725	0.168289	5.68788e-18	5.25383e-15	-	0.0129032	0.00151803	1.95874e-05	0.000759013	0	0	0	0	0.0004	0.0014	0.0012	not co-transcribed pairs
GN-0610010F05Rik	chr11-23209875	0.0722844	0.000206834	0.00600528	-	0.0129032	0.00189753	2.44843e-05	0.000379507	0.07	0.052	0.04	0.033	0.0356	0.038	0.0384	not co-transcribed pairs
GN-0610010F05Rik	chr11-23926375	-0.00498513	0.79803	0.944341	-	0.0129032	0.00189753	2.44843e-05	0	0.5	0.5	0.454	0.438	0.4184	0.4114	0.409	not co-transcribed pairs
GN-0610010F05Rik	chr11-24048225	-0.00590073	0.761968	0.944341	-	0.0129032	0.00265655	3.4278e-05	0	0.51	0.496	0.464	0.449	0.4396	0.435	0.4373	not co-transcribed pairs
GN-0610010F05Rik	chr11-24201350	-0.00546197	0.779189	0.944341	-	0.0129032	0.00227704	2.93812e-05	0	0.54	0.488	0.458	0.45	0.4332	0.4232	0.4231	not co-transcribed pairs
GN-0610010K14Rik	chr11-68089775	-0.00860159	0.658823	0.944341	-	0.0136622	0.00531309	7.25887e-05	0	0.51	0.536	0.522	0.539	0.554	0.5566	0.561	not co-transcribed pairs
GN-0610010K14Rik	chr11-68552660	-0.00513163	0.792228	0.944341	-	0.0136622	0.00189753	2.59246e-05	0	0.39	0.416	0.424	0.428	0.4424	0.4448	0.4373	not co-transcribed pairs
GN-0610010K14Rik	chr11-69010075	-0.00762013	0.69568	0.944341	-	0.0136622	0.00417457	5.7034e-05	0	0.5	0.488	0.496	0.514	0.5196	0.5194	0.5161	not co-transcribed pairs
GN-0610010K14Rik	chr11-69065000	-0.00607414	0.755193	0.944341	-	0.0136622	0.00265655	3.62944e-05	0	0.39	0.42	0.424	0.45	0.4628	0.4684	0.4644	not co-transcribed pairs
GN-0610010K14Rik	chr11-69120655	0.00088726	0.963673	0.966236	-	0.0136622	0.0265655	0.000362944	0.000379507	0.61	0.628	0.63	0.628	0.6316	0.6348	0.6375	not co-transcribed pairs
GN-0610010K14Rik	chr11-69149550	0.0491447	0.0116455	0.136176	-	0.0136622	0.00341556	4.66642e-05	0.000379507	0.06	0.092	0.078	0.083	0.0856	0.084	0.0814	not co-transcribed pairs
GN-0610010K14Rik	chr11-69257020	-0.00397343	0.838381	0.944341	-	0.0136622	0.00113852	1.55547e-05	0	0.37	0.372	0.37	0.389	0.396	0.401	0.4033	not co-transcribed pairs
GN-0610010K14Rik	chr11-69264070	-0.00607414	0.755193	0.944341	-	0.0136622	0.00265655	3.62944e-05	0	0.42	0.448	0.418	0.434	0.4556	0.4616	0.4655	not co-transcribed pairs
GN-0610010K14Rik	chr11-69415700	-0.00890519	0.647582	0.944341	-	0.0136622	0.0056926	7.77737e-05	0	0.49	0.544	0.55	0.562	0.5848	0.5866	0.5823	not co-transcribed pairs
GN-0610010K14Rik	chr11-69612550	-0.00562249	0.772876	0.944341	-	0.0136622	0.00227704	3.11095e-05	0	0.37	0.408	0.394	0.427	0.4392	0.4458	0.4441	not co-transcribed pairs
GN-0610010K14Rik	chr11-69721675	0.0529278	0.00658961	0.0894006	-	0.0136622	0.00303605	4.14793e-05	0.000379507	0.09	0.052	0.062	0.067	0.07	0.0742	0.073	not co-transcribed pairs
GN-0610010K14Rik	chr11-69798010	-0.00649476	0.738839	0.944341	-	0.0136622	0.00303605	4.14793e-05	0	0.41	0.428	0.438	0.463	0.472	0.4756	0.4823	not co-transcribed pairs
GN-0610010K14Rik	chr11-70020045	-0.004589	0.813771	0.944341	-	0.0136622	0.00151803	2.07396e-05	0	0.32	0.376	0.388	0.397	0.4108	0.4136	0.4144	not co-transcribed pairs
GN-0610010K14Rik	chr11-70073575	-0.004589	0.813771	0.944341	-	0.0136622	0.00151803	2.07396e-05	0	0.36	0.368	0.366	0.4	0.41	0.4134	0.4168	not co-transcribed pairs
GN-0610010K14Rik	chr11-70083400	-0.00513163	0.792228	0.944341	-	0.0136622	0.00189753	2.59246e-05	0	0.35	0.38	0.394	0.41	0.416	0.4266	0.4305	not co-transcribed pairs
GN-0610010K14Rik	chr11-70105485	-0.004589	0.813771	0.944341	-	0.0136622	0.00151803	2.07396e-05	0	0.34	0.352	0.38	0.393	0.4036	0.4086	0.4132	not co-transcribed pairs
GN-0610010K14Rik	chr11-70170500	-0.004589	0.813771	0.944341	-	0.0136622	0.00151803	2.07396e-05	0	0.36	0.376	0.368	0.386	0.406	0.4162	0.4196	not co-transcribed pairs
GN-0610010K14Rik	chr11-70508750	-0.00607414	0.755193	0.944341	-	0.0136622	0.00265655	3.62944e-05	0	0.42	0.46	0.45	0.46	0.4632	0.4654	0.4657	not co-transcribed pairs
GN-0610010K14Rik	chr11-70621325	-0.00562249	0.772876	0.944341	-	0.0136622	0.00227704	3.11095e-05	0	0.4	0.408	0.414	0.429	0.4388	0.4436	0.4462	not co-transcribed pairs
GN-0610010K14Rik	chr11-71994575	-0.00513163	0.792228	0.944341	-	0.0136622	0.00189753	2.59246e-05	0	0.36	0.4	0.398	0.415	0.4264	0.4348	0.4346	not co-transcribed pairs
GN-0610010K14Rik	chr11-72141650	-0.00397343	0.838381	0.944341	-	0.0136622	0.00113852	1.55547e-05	0	0.32	0.348	0.346	0.371	0.3884	0.3952	0.3995	not co-transcribed pairs
GN-0610010K14Rik	chr11-72285700	-0.00513163	0.792228	0.944341	-	0.0136622	0.00189753	2.59246e-05	0	0.35	0.4	0.406	0.411	0.4268	0.4248	0.4264	not co-transcribed pairs
GN-0610010K14Rik	chr11-72415990	-0.00607414	0.755193	0.944341	-	0.0136622	0.00265655	3.62944e-05	0	0.33	0.388	0.412	0.436	0.4556	0.4616	0.4647	not co-transcribed pairs
GN-0610010K14Rik	chr11-72428000	-0.00513163	0.792228	0.944341	-	0.0136622	0.00189753	2.59246e-05	0	0.42	0.412	0.408	0.407	0.4192	0.422	0.4262	not co-transcribed pairs
GN-0610010K14Rik	chr11-72568775	-0.00919899	0.63678	0.944341	-	0.0136622	0.00607211	8.29586e-05	0	0.6	0.556	0.552	0.567	0.588	0.5908	0.5911	not co-transcribed pairs
GN-0610010K14Rik	chr11-72575350	-0.00689004	0.723578	0.944341	-	0.0136622	0.00341556	4.66642e-05	0	0.48	0.488	0.472	0.474	0.4856	0.4892	0.4875	not co-transcribed pairs
GN-0610010K14Rik	chr11-72594125	-0.00397343	0.838381	0.944341	-	0.0136622	0.00113852	1.55547e-05	0	0.32	0.352	0.364	0.375	0.3888	0.3944	0.3996	not co-transcribed pairs
GN-0610011F06Rik	chr17-23532625	-0.00616392	0.751693	0.944341	+	0.0322581	0.00113852	3.67264e-05	0	0.53	0.564	0.562	0.558	0.546	0.5496	0.5365	not co-transcribed pairs
GN-0610011F06Rik	chr17-23537650	0.00553224	0.776424	0.944341	+	0.0322581	0.0193548	0.00062435	0.000759013	0.72	0.6	0.66	0.642	0.634	0.6318	0.6319	not co-transcribed pairs
GN-0610011F06Rik	chr17-23626515	-0.011821	0.543985	0.944341	+	0.0322581	0.00417457	0.000134664	0	0.78	0.752	0.736	0.727	0.7172	0.7132	0.7111	not co-transcribed pairs
GN-0610011F06Rik	chr17-23629550	-0.00541667	0.780974	0.944341	+	0.0322581	0.028463	0.000918161	0.000759013	0.87	0.876	0.874	0.882	0.884	0.8854	0.8868	not co-transcribed pairs
GN-0610011F06Rik	chr17-23698575	-0.00796061	0.682807	0.944341	+	0.0322581	0.00189753	6.12107e-05	0	0.58	0.62	0.612	0.587	0.5888	0.5968	0.5915	not co-transcribed pairs
GN-0610011F06Rik	chr17-23787275	-0.0106884	0.583239	0.944341	+	0.0322581	0.00341556	0.000110179	0	0.65	0.708	0.678	0.687	0.6756	0.6828	0.6783	not co-transcribed pairs
GN-0610011F06Rik	chr17-23793700	-0.00942271	0.628607	0.944341	+	0.0322581	0.00265655	8.5695e-05	0	0.61	0.636	0.622	0.62	0.6336	0.6374	0.6357	not co-transcribed pairs
GN-0610011F06Rik	chr17-23959035	-0.00711884	0.714794	0.944341	+	0.0322581	0.00151803	4.89686e-05	0	0.58	0.596	0.57	0.564	0.5664	0.573	0.5652	not co-transcribed pairs
GN-0610011F06Rik	chr17-23992000	-0.0100752	0.605028	0.944341	+	0.0322581	0.00303605	9.79372e-05	0	0.66	0.688	0.676	0.669	0.6704	0.667	0.6595	not co-transcribed pairs
GN-0610011F06Rik	chr17-24014225	0.0261272	0.179865	0.944341	+	0.0322581	0.00341556	0.000110179	0.000379507	0.25	0.228	0.234	0.238	0.2408	0.233	0.2269	not co-transcribed pairs
GN-0610011F06Rik	chr17-24021100	0.0133784	0.492246	0.944341	+	0.0322581	0.00607211	0.000195874	0.000379507	0.24	0.22	0.258	0.243	0.2536	0.2504	0.2531	not co-transcribed pairs
GN-0610011F06Rik	chr17-24027550	-0.012349	0.526146	0.944341	+	0.0322581	0.00455408	0.000146906	0	0.74	0.728	0.746	0.745	0.7344	0.7354	0.7319	not co-transcribed pairs
GN-0610011F06Rik	chr17-24652670	-0.00616392	0.751693	0.944341	+	0.0322581	0.00113852	3.67264e-05	0	0.56	0.544	0.552	0.554	0.5452	0.5422	0.533	not co-transcribed pairs
GN-0610011F06Rik	chr17-24664415	-0.0151417	0.437008	0.944341	+	0.0322581	0.00683112	0.000220359	0	0.8	0.836	0.836	0.837	0.8324	0.8304	0.82	not co-transcribed pairs
GN-0610011F06Rik	chr17-25281075	-0.0106884	0.583239	0.944341	+	0.0322581	0.00341556	0.000110179	0	0.68	0.704	0.696	0.69	0.6784	0.6856	0.6782	not co-transcribed pairs
GN-0610011F06Rik	chr17-25287775	-0.0151417	0.437008	0.944341	+	0.0322581	0.00683112	0.000220359	0	0.84	0.82	0.826	0.816	0.8088	0.822	0.8186	not co-transcribed pairs
GN-0610011F06Rik	chr17-25473275	-0.0106884	0.583239	0.944341	+	0.0322581	0.00341556	0.000110179	0	0.67	0.648	0.664	0.689	0.68	0.6882	0.6851	not co-transcribed pairs
GN-0610011F06Rik	chr17-25506445	0.0178002	0.360863	0.944341	+	0.0322581	0.00493359	0.000159148	0.000379507	0.42	0.38	0.362	0.351	0.3456	0.344	0.334	not co-transcribed pairs
GN-0610011F06Rik	chr17-25554775	-0.00616392	0.751693	0.944341	+	0.0322581	0.00113852	3.67264e-05	0	0.55	0.564	0.572	0.552	0.5392	0.5386	0.5308	not co-transcribed pairs
GN-0610011F06Rik	chr17-25678510	0.0289662	0.137041	0.817855	+	0.0322581	0.00303605	9.79372e-05	0.000379507	0.24	0.24	0.224	0.222	0.2124	0.2134	0.2056	not co-transcribed pairs
GN-0610011F06Rik	chr17-25754975	0.048456	0.0128697	0.147255	+	0.0322581	0.00493359	0.000159148	0.000759013	0.04	0.056	0.066	0.083	0.0884	0.0918	0.0886	not co-transcribed pairs
GN-0610011F06Rik	chr17-25761130	0.0323064	0.0972445	0.639002	+	0.0322581	0.00265655	8.5695e-05	0.000379507	0.23	0.204	0.182	0.19	0.184	0.176	0.1796	not co-transcribed pairs
GN-0610011F06Rik	chr17-26100425	0.0323064	0.0972445	0.639002	+	0.0322581	0.00265655	8.5695e-05	0.000379507	0.17	0.196	0.198	0.194	0.1852	0.178	0.1761	not co-transcribed pairs
GN-0610011F06Rik	chr17-26108830	0.039841	0.0408425	0.342494	+	0.0322581	0.0117647	0.000379507	0.00113852	0.15	0.136	0.156	0.183	0.1784	0.1738	0.1705	not co-transcribed pairs
GN-0610011F06Rik	chr17-26488825	-0.0159668	0.412437	0.944341	+	0.0322581	0.00759013	0.000244843	0	0.87	0.876	0.86	0.861	0.8632	0.8562	0.8473	not co-transcribed pairs
GN-0610011F06Rik	chr17-26838125	-0.00711884	0.714794	0.944341	+	0.0322581	0.00151803	4.89686e-05	0	0.58	0.584	0.584	0.575	0.5712	0.5738	0.5635	not co-transcribed pairs
GN-0610011F06Rik	chr17-26881350	0.037013	0.0574385	0.438986	+	0.0322581	0.00683112	0.000220359	0.000759013	0.15	0.16	0.158	0.165	0.1616	0.1698	0.1681	not co-transcribed pairs
GN-0610011F06Rik	chr17-26999650	-0.0133435	0.493374	0.944341	+	0.0322581	0.00531309	0.00017139	0	0.78	0.788	0.776	0.775	0.7716	0.7764	0.7708	not co-transcribed pairs
GN-0610011F06Rik	chr17-27004200	0.048456	0.0128697	0.147255	+	0.0322581	0.00493359	0.000159148	0.000759013	0.08	0.088	0.088	0.086	0.0848	0.0856	0.0866	not co-transcribed pairs
GN-0610011F06Rik	chr17-27177725	-0.0106884	0.583239	0.944341	+	0.0322581	0.00341556	0.000110179	0	0.72	0.688	0.72	0.709	0.6816	0.6872	0.68	not co-transcribed pairs
GN-0610011F06Rik	chr17-27228725	-0.0100752	0.605028	0.944341	+	0.0322581	0.00303605	9.79372e-05	0	0.7	0.676	0.662	0.657	0.6596	0.667	0.6566	not co-transcribed pairs
GN-0610011F06Rik	chr17-27239250	-0.00796061	0.682807	0.944341	+	0.0322581	0.00189753	6.12107e-05	0	0.69	0.636	0.622	0.622	0.6096	0.601	0.5889	not co-transcribed pairs
GN-0610011F06Rik	chr17-27303490	-0.00872207	0.654353	0.944341	+	0.0322581	0.00227704	7.34529e-05	0	0.65	0.64	0.624	0.63	0.624	0.6236	0.6142	not co-transcribed pairs
GN-0610011F06Rik	chr17-27324025	-0.0112687	0.562961	0.944341	+	0.0322581	0.00379507	0.000122421	0	0.74	0.756	0.73	0.718	0.7116	0.7012	0.6936	not co-transcribed pairs
GN-0610011F06Rik	chr17-27360765	-0.00616392	0.751693	0.944341	+	0.0322581	0.00113852	3.67264e-05	0	0.59	0.544	0.544	0.547	0.5472	0.5512	0.5406	not co-transcribed pairs
GN-0610011F06Rik	chr17-27391825	-0.00872207	0.654353	0.944341	+	0.0322581	0.00227704	7.34529e-05	0	0.67	0.62	0.628	0.625	0.6148	0.6208	0.616	not co-transcribed pairs
GN-0610011F06Rik	chr17-27537350	-0.00616392	0.751693	0.944341	+	0.0322581	0.00113852	3.67264e-05	0	0.58	0.58	0.578	0.564	0.5484	0.5486	0.5372	not co-transcribed pairs
GN-0610011F06Rik	chr17-27715825	-0.00616392	0.751693	0.944341	+	0.0322581	0.00113852	3.67264e-05	0	0.59	0.56	0.548	0.554	0.5444	0.5466	0.5358	not co-transcribed pairs
GN-0610011F06Rik	chr17-27724050	-0.0159668	0.412437	0.944341	+	0.0322581	0.00759013	0.000244843	0	0.91	0.876	0.856	0.856	0.8492	0.8462	0.8502	not co-transcribed pairs
GN-0610011F06Rik	chr17-27825300	0.0413952	0.0335943	0.297046	+	0.0322581	0.00189753	6.12107e-05	0.000379507	0.13	0.12	0.136	0.125	0.1204	0.1242	0.1236	not co-transcribed pairs
GN-0610011F06Rik	chr17-28084700	0.0289662	0.137041	0.817855	+	0.0322581	0.00303605	9.79372e-05	0.000379507	0.14	0.2	0.216	0.216	0.2096	0.2054	0.2019	not co-transcribed pairs
GN-0610011F06Rik	chr17-28129100	0.0289662	0.137041	0.817855	+	0.0322581	0.00303605	9.79372e-05	0.000379507	0.22	0.244	0.226	0.217	0.2184	0.2168	0.2044	not co-transcribed pairs
GN-0610011F06Rik	chr17-28359400	0.041027	0.0352038	0.307116	+	0.0322581	0.00607211	0.000195874	0.000759013	0.16	0.164	0.136	0.126	0.1284	0.13	0.1263	not co-transcribed pairs
GN-0610011F06Rik	INT_STITCHED_7728	-0.0138145	0.478245	0.944341	+	0.0322581	0.0056926	0.000183632	0	0.77	0.808	0.806	0.795	0.7828	0.783	0.7845	not co-transcribed pairs
GN-0610012G03Rik	chr16-29558980	0.0659079	0.000716463	0.0160838	-	0.0151803	0.00189753	2.88051e-05	0.000379507	0.11	0.116	0.116	0.12	0.1204	0.122	0.1218	not co-transcribed pairs
GN-0610012G03Rik	chr16-29679700	-0.0126325	0.516691	0.944341	-	0.0151803	0.0102467	0.000155547	0	1	1	1	1	1	1	1	not co-transcribed pairs
GN-0610012G03Rik	chr16-29719075	-0.00484095	0.80375	0.944341	-	0.0151803	0.00151803	2.3044e-05	0	1	1	1	1	1	1	1	not co-transcribed pairs
GN-0610012G03Rik	chr16-29762935	-0.00419159	0.82964	0.944341	-	0.0151803	0.00113852	1.7283e-05	0	1	1	1	1	1	1	1	not co-transcribed pairs
GN-0610012G03Rik	chr16-29770600	-0.00593119	0.760777	0.944341	-	0.0151803	0.00227704	3.45661e-05	0	1	1	1	1	1	1	1	not co-transcribed pairs
GN-0610012G03Rik	chr16-29774350	-0.00419159	0.82964	0.944341	-	0.0151803	0.00113852	1.7283e-05	0	1	1	1	1	1	1	1	not co-transcribed pairs
GN-0610012G03Rik	chr16-29821875	-0.00640763	0.742217	0.944341	-	0.0151803	0.00265655	4.03271e-05	0	1	1	1	1	1	1	1	not co-transcribed pairs
GN-0610012G03Rik	chr16-29838075	-0.00685135	0.725067	0.944341	-	0.0151803	0.00303605	4.60881e-05	0	1	1	1	1	1	1	1	not co-transcribed pairs
GN-0610012G03Rik	chr16-29842250	-0.00541338	0.781104	0.944341	-	0.0151803	0.00189753	2.88051e-05	0	1	1	1	1	1	1	1	not co-transcribed pairs
GN-0610012G03Rik	chr16-29881400	-0.00484095	0.80375	0.944341	-	0.0151803	0.00151803	2.3044e-05	0	1	1	1	1	1	1	1	not co-transcribed pairs
GN-0610012G03Rik	chr16-29941800	-0.0108578	0.577286	0.944341	-	0.0151803	0.00759013	0.00011522	0	0.52	0.6	0.558	0.552	0.5484	0.5464	0.551	not co-transcribed pairs
GN-0610012G03Rik	chr16-30037990	0.0538928	0.00566725	0.0798231	-	0.0151803	0.00265655	4.03271e-05	0.000379507	0.21	0.192	0.174	0.167	0.1716	0.1682	0.1682	not co-transcribed pairs
GN-0610012G03Rik	chr16-30120995	-0.00419159	0.82964	0.944341	-	0.0151803	0.00113852	1.7283e-05	0	1	1	1	1	1	1	1	not co-transcribed pairs
GN-0610012G03Rik	chr16-30230830	-0.00419159	0.82964	0.944341	-	0.0151803	0.00113852	1.7283e-05	0	1	1	1	1	1	1	1	not co-transcribed pairs
GN-0610012G03Rik	chr16-30234900	-0.00419159	0.82964	0.944341	-	0.0151803	0.00113852	1.7283e-05	0	1	1	1	1	1	1	1	not co-transcribed pairs
GN-0610012G03Rik	chr16-30250900	-0.00419159	0.82964	0.944341	-	0.0151803	0.00113852	1.7283e-05	0	1	1	1	1	1	1	1	not co-transcribed pairs
GN-0610012G03Rik	chr16-30307220	-0.00640763	0.742217	0.944341	-	0.0151803	0.00265655	4.03271e-05	0	1	1	1	1	1	1	1	not co-transcribed pairs
GN-0610012G03Rik	chr16-30407200	-0.00484095	0.80375	0.944341	-	0.0151803	0.00151803	2.3044e-05	0	1	1	1	1	1	1	1	not co-transcribed pairs
GN-0610012G03Rik	chr16-30434825	-0.00419159	0.82964	0.944341	-	0.0151803	0.00113852	1.7283e-05	0	1	1	1	1	1	1	1	not co-transcribed pairs
GN-0610012G03Rik	chr16-30640200	-0.00419159	0.82964	0.944341	-	0.0151803	0.00113852	1.7283e-05	0	1	1	1	1	1	1	1	not co-transcribed pairs
GN-0610012G03Rik	chr16-30644425	-0.00803851	0.679874	0.944341	-	0.0151803	0.00417457	6.33711e-05	0	1	1	1	1	1	1	1	not co-transcribed pairs
GN-0610012G03Rik	chr16-30655035	-0.00484095	0.80375	0.944341	-	0.0151803	0.00151803	2.3044e-05	0	1	1	1	1	1	1	1	not co-transcribed pairs
GN-0610012G03Rik	chr16-30691900	0.026104	0.180253	0.944341	-	0.0151803	0.00721063	0.000109459	0.000379507	0.33	0.36	0.358	0.365	0.3864	0.3894	0.3818	not co-transcribed pairs
GN-0610012G03Rik	chr16-30819750	0.0377015	0.052953	0.412834	-	0.0151803	0.00455408	6.91321e-05	0.000379507	0.36	0.316	0.262	0.257	0.2544	0.2602	0.2608	not co-transcribed pairs
GN-0610012G03Rik	chr16-30834435	0.0287633	0.139814	0.829974	-	0.0151803	0.00645161	9.79372e-05	0.000379507	0.33	0.36	0.342	0.354	0.3636	0.3628	0.359	not co-transcribed pairs
GN-0610012G03Rik	chr16-30872500	-0.00419159	0.82964	0.944341	-	0.0151803	0.00113852	1.7283e-05	0	1	1	1	1	1	1	1	not co-transcribed pairs
GN-0610012G03Rik	chr16-31299000	-0.00726834	0.709074	0.944341	-	0.0151803	0.00341556	5.18491e-05	0	1	1	1	1	1	1	1	not co-transcribed pairs
GN-0610012G03Rik	chr16-31323100	0.0207686	0.286379	0.944341	-	0.0151803	0.00910816	0.000138264	0.000379507	0.45	0.448	0.456	0.461	0.4616	0.4646	0.4669	not co-transcribed pairs
GN-0610012G03Rik	chr16-31341110	-0.00685135	0.725067	0.944341	-	0.0151803	0.00303605	4.60881e-05	0	1	1	1	1	1	1	1	not co-transcribed pairs
GN-0610012G03Rik	chr16-31346275	-0.00484095	0.80375	0.944341	-	0.0151803	0.00151803	2.3044e-05	0	1	1	1	1	1	1	1	not co-transcribed pairs
GN-0610012G03Rik	chr16-31412400	-0.00640763	0.742217	0.944341	-	0.0151803	0.00265655	4.03271e-05	0	1	1	1	1	1	1	1	not co-transcribed pairs
GN-0610012G03Rik	chr16-31505535	-0.00541338	0.781104	0.944341	-	0.0151803	0.00189753	2.88051e-05	0	1	1	1	1	1	1	1	not co-transcribed pairs
GN-0610012G03Rik	chr16-31544775	-0.00419159	0.82964	0.944341	-	0.0151803	0.00113852	1.7283e-05	0	1	1	1	1	1	1	1	not co-transcribed pairs
GN-0610012G03Rik	chr16-31591840	-0.00419159	0.82964	0.944341	-	0.0151803	0.00113852	1.7283e-05	0	1	1	1	1	1	1	1	not co-transcribed pairs
GN-0610012G03Rik	chr16-31882645	-0.00484095	0.80375	0.944341	-	0.0151803	0.00151803	2.3044e-05	0	1	1	1	1	1	1	1	not co-transcribed pairs
GN-0610012G03Rik	chr16-31889450	-0.00419159	0.82964	0.944341	-	0.0151803	0.00113852	1.7283e-05	0	1	1	1	1	1	1	1	not co-transcribed pairs
GN-0610012G03Rik	chr16-31896000	-0.00419159	0.82964	0.944341	-	0.0151803	0.00113852	1.7283e-05	0	1	1	1	1	1	1	1	not co-transcribed pairs
GN-0610012G03Rik	chr16-31905200	-0.00419159	0.82964	0.944341	-	0.0151803	0.00113852	1.7283e-05	0	1	1	1	1	1	1	1	not co-transcribed pairs
GN-0610012G03Rik	chr16-32123725	-0.00726834	0.709074	0.944341	-	0.0151803	0.00341556	5.18491e-05	0	1	1	1	1	1	1	1	not co-transcribed pairs
GN-0610012G03Rik	chr16-32128750	0.0330049	0.0902246	0.606154	-	0.0151803	0.0163188	0.000247724	0.000759013	0.31	0.352	0.358	0.328	0.3072	0.302	0.2977	not co-transcribed pairs
GN-0610012G03Rik	chr16-32153400	-0.00640763	0.742217	0.944341	-	0.0151803	0.00265655	4.03271e-05	0	1	1	1	1	1	1	1	not co-transcribed pairs
GN-0610012G03Rik	chr16-32160950	-0.00839755	0.666421	0.944341	-	0.0151803	0.00455408	6.91321e-05	0	1	1	1	1	1	1	1	not co-transcribed pairs
GN-0610012G03Rik	chr16-32172160	-0.00640763	0.742217	0.944341	-	0.0151803	0.00265655	4.03271e-05	0	1	1	1	1	1	1	1	not co-transcribed pairs
GN-0610012G03Rik	chr16-32323050	-0.00803851	0.679874	0.944341	-	0.0151803	0.00417457	6.33711e-05	0	1	1	1	1	1	1	1	not co-transcribed pairs
GN-0610012G03Rik	chr16-32498300	-0.0108578	0.577286	0.944341	-	0.0151803	0.00759013	0.00011522	0	1	1	1	1	1	1	1	not co-transcribed pairs
GN-0610012G03Rik	chr16-32515150	-0.00484095	0.80375	0.944341	-	0.0151803	0.00151803	2.3044e-05	0	1	1	1	1	1	1	1	not co-transcribed pairs
GN-0610012G03Rik	chr16-32641500	-0.0177878	0.361198	0.944341	-	0.0151803	0.0201139	0.000305334	0	0.96	0.972	0.944	0.935	0.9404	0.9414	0.9445	not co-transcribed pairs
GN-0610012G03Rik	chr16-32664800	0.0181885	0.350482	0.944341	-	0.0151803	0.0102467	0.000155547	0.000379507	0.45	0.5	0.514	0.49	0.5008	0.512	0.5095	not co-transcribed pairs
GN-0610012G03Rik	chr16-32710775	-0.00593119	0.760777	0.944341	-	0.0151803	0.00227704	3.45661e-05	0	1	1	1	1	1	1	1	not co-transcribed pairs
GN-0610012G03Rik	chr16-32713850	-0.00484095	0.80375	0.944341	-	0.0151803	0.00151803	2.3044e-05	0	1	1	1	1	1	1	1	not co-transcribed pairs
GN-0610012G03Rik	chr16-32744540	-0.00541338	0.781104	0.944341	-	0.0151803	0.00189753	2.88051e-05	0	1	1	1	1	1	1	1	not co-transcribed pairs
GN-0610012G03Rik	chr16-32802145	-0.00419159	0.82964	0.944341	-	0.0151803	0.00113852	1.7283e-05	0	1	1	1	1	1	1	1	not co-transcribed pairs
GN-0610012G03Rik	chr16-33177025	0.0355569	0.0679686	0.494602	-	0.0151803	0.00493359	7.48932e-05	0.000379507	0.2	0.28	0.248	0.259	0.268	0.2852	0.2802	not co-transcribed pairs
GN-0610012G03Rik	chr16-33336050	-0.00419159	0.82964	0.944341	-	0.0151803	0.00113852	1.7283e-05	0	1	1	1	1	1	1	1	not co-transcribed pairs
GN-0610012G03Rik	chr16-33817900	-0.00419159	0.82964	0.944341	-	0.0151803	0.00113852	1.7283e-05	0	1	1	1	1	1	1	1	not co-transcribed pairs
GN-0610012G03Rik	INT_STITCHED_7452	-0.0150182	0.440756	0.944341	-	0.0151803	0.0144213	0.000218918	0	1	1	1	1	1	1	1	not co-transcribed pairs
GN-0610030E20Rik	chr6-70805050	-0.00488338	0.802065	0.944341	+	0.0204934	0.00113852	2.33321e-05	0	1	1	1	1	1	1	1	not co-transcribed pairs
GN-0610030E20Rik	chr6-70823950	0.0374435	0.054598	0.422296	+	0.0204934	0.00341556	6.99963e-05	0.000379507	0.28	0.276	0.298	0.263	0.284	0.2732	0.2767	not co-transcribed pairs
GN-0610030E20Rik	chr6-70910165	0.0781998	5.9655e-05	0.00219855	+	0.0204934	0.00379507	7.77737e-05	0.000759013	0.04	0.024	0.04	0.036	0.0404	0.0388	0.0444	not co-transcribed pairs
GN-0610030E20Rik	chr6-70920020	-0.00630681	0.746133	0.944341	+	0.0204934	0.00189753	3.88868e-05	0	1	1	1	1	1	1	1	not co-transcribed pairs
GN-0610030E20Rik	chr6-71011575	-0.00563991	0.772192	0.944341	+	0.0204934	0.00151803	3.11095e-05	0	1	1	1	1	1	1	1	not co-transcribed pairs
GN-0610030E20Rik	chr6-71118475	-0.00691008	0.722807	0.944341	+	0.0204934	0.00227704	4.66642e-05	0	1	1	1	1	1	1	1	not co-transcribed pairs
GN-0610030E20Rik	chr6-71225525	-0.00630681	0.746133	0.944341	+	0.0204934	0.00189753	3.88868e-05	0	1	1	1	1	1	1	1	not co-transcribed pairs
GN-0610030E20Rik	chr6-71266315	-0.00630681	0.746133	0.944341	+	0.0204934	0.00189753	3.88868e-05	0	1	1	1	1	1	1	1	not co-transcribed pairs
GN-0610030E20Rik	chr6-72163350	-0.00488338	0.802065	0.944341	+	0.0204934	0.00113852	2.33321e-05	0	1	1	1	1	1	1	1	not co-transcribed pairs
GN-0610030E20Rik	chr6-72187875	-0.00563991	0.772192	0.944341	+	0.0204934	0.00151803	3.11095e-05	0	1	1	1	1	1	1	1	not co-transcribed pairs
GN-0610030E20Rik	chr6-72258285	0.083355	1.87904e-05	0.00085238	+	0.0204934	0.00341556	6.99963e-05	0.000759013	0	0	0	0.004	0.0056	0.0066	0.0054	not co-transcribed pairs
GN-0610030E20Rik	chr6-72532100	0.0445737	0.0221335	0.218866	+	0.0204934	0.00265655	5.44416e-05	0.000379507	0.21	0.2	0.19	0.213	0.2148	0.221	0.2155	not co-transcribed pairs
GN-0610030E20Rik	chr6-72537200	-0.0097835	0.61552	0.944341	+	0.0204934	0.00455408	9.33284e-05	0	1	1	1	1	1	1	1	not co-transcribed pairs
GN-0610030E20Rik	chr6-72824050	-0.00488338	0.802065	0.944341	+	0.0204934	0.00113852	2.33321e-05	0	1	1	1	1	1	1	1	not co-transcribed pairs
GN-0610030E20Rik	chr6-72901030	-0.00126442	0.948249	0.953089	+	0.0204934	0.0197343	0.000404423	0.000379507	0.87	0.828	0.8	0.769	0.772	0.7584	0.7564	not co-transcribed pairs
GN-0610030E20Rik	chr6-72928590	-0.00563991	0.772192	0.944341	+	0.0204934	0.00151803	3.11095e-05	0	1	1	1	1	1	1	1	not co-transcribed pairs
GN-0610030E20Rik	chr6-72992045	0.0745469	0.000129893	0.00412107	+	0.0204934	0.00113852	2.33321e-05	0.000379507	0.17	0.112	0.118	0.106	0.092	0.1024	0.1019	not co-transcribed pairs
GN-0610037L13Rik	chr4-105422505	-0.00620129	0.750238	0.944341	+	0.0326376	0.00113852	3.71585e-05	0	0.25	0.296	0.326	0.359	0.3788	0.3762	0.3732	not co-transcribed pairs
GN-0610037L13Rik	chr4-105458800	-0.00716199	0.713141	0.944341	+	0.0326376	0.00151803	4.95447e-05	0	0.32	0.4	0.394	0.404	0.4164	0.4158	0.4053	not co-transcribed pairs
GN-0610037L13Rik	chr4-105592190	-0.0101363	0.602841	0.944341	+	0.0326376	0.00303605	9.90894e-05	0	0.49	0.544	0.54	0.556	0.5596	0.553	0.5436	not co-transcribed pairs
GN-0610037L13Rik	chr4-105961350	0.047698	0.0143473	0.159572	+	0.0326376	0.00151803	4.95447e-05	0.000379507	0.03	0.068	0.072	0.073	0.0748	0.0722	0.0695	not co-transcribed pairs
GN-0610037L13Rik	chr4-106528200	-0.00620129	0.750238	0.944341	+	0.0326376	0.00113852	3.71585e-05	0	0.28	0.324	0.328	0.353	0.3764	0.379	0.3699	not co-transcribed pairs
GN-0610037L13Rik	chr4-106703650	-0.00947983	0.626527	0.944341	+	0.0326376	0.00265655	8.67032e-05	0	0.41	0.444	0.456	0.479	0.5124	0.5054	0.4973	not co-transcribed pairs
GN-0610037L13Rik	chr4-106803375	0.0212333	0.275734	0.944341	+	0.0326376	0.00417457	0.000136248	0.000379507	0.15	0.188	0.174	0.208	0.2152	0.2228	0.2216	not co-transcribed pairs
GN-0610037L13Rik	chr4-106847300	-0.0156539	0.421657	0.944341	+	0.0326376	0.00721063	0.000235337	0	0.71	0.72	0.708	0.701	0.7108	0.7114	0.7062	not co-transcribed pairs
GN-0610037L13Rik	chr4-106854300	0.0393834	0.0432138	0.356289	+	0.0326376	0.0117647	0.000383971	0.00113852	0.14	0.172	0.14	0.143	0.1548	0.1556	0.1532	not co-transcribed pairs
GN-0610037L13Rik	chr4-106862000	-0.0129336	0.506747	0.944341	+	0.0326376	0.00493359	0.00016102	0	0.59	0.6	0.616	0.643	0.6676	0.6722	0.6708	not co-transcribed pairs
GN-0610037L13Rik	chr4-107094400	-0.0148014	0.447379	0.944341	+	0.0326376	0.00645161	0.000210565	0	0.73	0.704	0.736	0.742	0.748	0.7502	0.7478	not co-transcribed pairs
GN-0610037L13Rik	chr4-107107100	-0.00716199	0.713141	0.944341	+	0.0326376	0.00151803	4.95447e-05	0	0.33	0.416	0.406	0.403	0.4136	0.419	0.4124	not co-transcribed pairs
GN-0610037L13Rik	chr4-107650575	-0.00800887	0.680989	0.944341	+	0.0326376	0.00189753	6.19309e-05	0	0.37	0.42	0.422	0.45	0.4548	0.4504	0.4518	not co-transcribed pairs
GN-0610037L13Rik	chr4-107687075	-0.0107532	0.580958	0.944341	+	0.0326376	0.00341556	0.000111476	0	0.39	0.484	0.506	0.521	0.5652	0.565	0.5619	not co-transcribed pairs
GN-0610037L13Rik	chr4-107968480	-0.00800887	0.680989	0.944341	+	0.0326376	0.00189753	6.19309e-05	0	0.36	0.404	0.418	0.437	0.446	0.4426	0.4368	not co-transcribed pairs
GN-0610037L13Rik	chr4-108317490	-0.011337	0.560596	0.944341	+	0.0326376	0.00379507	0.000123862	0	0.55	0.588	0.598	0.605	0.5972	0.5952	0.588	not co-transcribed pairs
GN-0610037L13Rik	chr4-108360100	-0.00877495	0.652395	0.944341	+	0.0326376	0.00227704	7.43171e-05	0	0.4	0.468	0.488	0.482	0.4872	0.4788	0.4764	not co-transcribed pairs
GN-0610037L13Rik	chr4-109146260	-0.0101363	0.602841	0.944341	+	0.0326376	0.00303605	9.90894e-05	0	0.4	0.468	0.48	0.53	0.54	0.5478	0.5385	not co-transcribed pairs
GN-0610037L13Rik	chr4-110020075	-0.0152335	0.434233	0.944341	+	0.0326376	0.00683112	0.000222951	0	0.77	0.744	0.736	0.75	0.7588	0.761	0.7546	not co-transcribed pairs
GN-0610038B21Rik	chr8-75081450	-0.00415888	0.830949	0.944341	+	0.00645161	0.00265655	1.7139e-05	0	1	1	1	1	1	1	1	not co-transcribed pairs
GN-0610038B21Rik	chr8-75088475	-0.00415888	0.830949	0.944341	+	0.00645161	0.00265655	1.7139e-05	0	1	1	1	1	1	1	1	not co-transcribed pairs
GN-0610038B21Rik	chr8-75193575	-0.00384964	0.84335	0.944341	+	0.00645161	0.00227704	1.46906e-05	0	1	1	1	1	1	1	1	not co-transcribed pairs
GN-0610038B21Rik	chr8-75198130	-0.00272055	0.888935	0.944341	+	0.00645161	0.00113852	7.34529e-06	0	1	1	1	1	1	1	1	not co-transcribed pairs
GN-0610038B21Rik	chr8-76897675	-0.00272055	0.888935	0.944341	+	0.00645161	0.00113852	7.34529e-06	0	1	1	1	1	1	1	1	not co-transcribed pairs
GN-0610038B21Rik	chr8-78012600	-0.00704724	0.717539	0.944341	+	0.00645161	0.00759013	4.89686e-05	0	1	1	1	1	1	1	1	not co-transcribed pairs
GN-0610038B21Rik	chr8-78063700	0.0378786	0.051848	0.406977	+	0.00645161	0.0106262	6.8556e-05	0.000379507	0.33	0.3	0.284	0.279	0.2676	0.265	0.2642	not co-transcribed pairs
GN-0610038B21Rik	chr8-78096900	-0.00788659	0.685598	0.944341	+	0.00645161	0.00948767	6.12107e-05	0	1	1	1	1	1	1	1	not co-transcribed pairs
GN-0610038B21Rik	chr8-78137725	-0.00272055	0.888935	0.944341	+	0.00645161	0.00113852	7.34529e-06	0	1	1	1	1	1	1	1	not co-transcribed pairs
GN-0610038B21Rik	chr8-78769790	-0.00351356	0.856871	0.944341	+	0.00645161	0.00189753	1.22421e-05	0	1	1	1	1	1	1	1	not co-transcribed pairs
GN-0610038B21Rik	chr8-78911185	-0.00272055	0.888935	0.944341	+	0.00645161	0.00113852	7.34529e-06	0	1	1	1	1	1	1	1	not co-transcribed pairs
GN-0610038B21Rik	chr8-79013675	-0.00415888	0.830949	0.944341	+	0.00645161	0.00265655	1.7139e-05	0	1	1	1	1	1	1	1	not co-transcribed pairs
GN-0610038B21Rik	chr8-79489455	-0.00415888	0.830949	0.944341	+	0.00645161	0.00265655	1.7139e-05	0	1	1	1	1	1	1	1	not co-transcribed pairs
GN-0610038B21Rik	chr8-79583925	-0.00415888	0.830949	0.944341	+	0.00645161	0.00265655	1.7139e-05	0	1	1	1	1	1	1	1	not co-transcribed pairs
GN-0610038B21Rik	chr8-79595325	-0.00314202	0.871867	0.944341	+	0.00645161	0.00151803	9.79372e-06	0	1	1	1	1	1	1	1	not co-transcribed pairs
GN-0610038B21Rik	chr8-79625600	-0.00272055	0.888935	0.944341	+	0.00645161	0.00113852	7.34529e-06	0	1	1	1	1	1	1	1	not co-transcribed pairs
GN-0610038B21Rik	chr8-79634205	-0.00351356	0.856871	0.944341	+	0.00645161	0.00189753	1.22421e-05	0	1	1	1	1	1	1	1	not co-transcribed pairs
GN-0610039H22Rik	chr11-86434850	-0.00263882	0.892251	0.944341	+	0.00607211	0.00113852	6.91321e-06	0	1	1	1	1	1	1	1	not co-transcribed pairs
GN-0610039H22Rik	chr11-86471475	-0.00263882	0.892251	0.944341	+	0.00607211	0.00113852	6.91321e-06	0	1	1	1	1	1	1	1	not co-transcribed pairs
GN-0610039H22Rik	chr11-86871665	-0.003408	0.861127	0.944341	+	0.00607211	0.00189753	1.1522e-05	0	1	1	1	1	1	1	1	not co-transcribed pairs
GN-0610039H22Rik	chr11-86878250	0.0908715	3.09158e-06	0.000187549	+	0.00607211	0.00265655	1.61308e-05	0.000379507	0.08	0.072	0.064	0.065	0.0704	0.0738	0.0728	not co-transcribed pairs
GN-0610039H22Rik	chr11-86892900	0.0567726	0.00356525	0.0562137	+	0.00607211	0.00607211	3.68705e-05	0.000379507	0.11	0.172	0.17	0.153	0.1612	0.161	0.1599	not co-transcribed pairs
GN-0610039H22Rik	chr11-87801025	-0.00403393	0.835955	0.944341	+	0.00607211	0.00265655	1.61308e-05	0	1	1	1	1	1	1	1	not co-transcribed pairs
GN-0610039H22Rik	chr11-87966300	-0.00629842	0.746459	0.944341	+	0.00607211	0.00645161	3.91749e-05	0	1	1	1	1	1	1	1	not co-transcribed pairs
GN-0610039H22Rik	chr11-88008550	-0.00482423	0.804414	0.944341	+	0.00607211	0.00379507	2.3044e-05	0	1	1	1	1	1	1	1	not co-transcribed pairs
GN-0610039H22Rik	chr11-88026600	0.0707054	0.000284007	0.00774986	+	0.00607211	0.00417457	2.53485e-05	0.000379507	0.12	0.116	0.09	0.103	0.1096	0.1038	0.1067	not co-transcribed pairs
GN-0610039H22Rik	chr11-88214080	-0.00373399	0.847998	0.944341	+	0.00607211	0.00227704	1.38264e-05	0	1	1	1	1	1	1	1	not co-transcribed pairs
GN-0610039H22Rik	chr11-88234425	-0.00304763	0.875685	0.944341	+	0.00607211	0.00151803	9.21762e-06	0	1	1	1	1	1	1	1	not co-transcribed pairs
GN-0610039H22Rik	chr11-88251350	-0.00304763	0.875685	0.944341	+	0.00607211	0.00151803	9.21762e-06	0	1	1	1	1	1	1	1	not co-transcribed pairs
GN-0610039H22Rik	chr11-88819625	0.0844795	1.44753e-05	0.000680293	+	0.00607211	0.00303605	1.84352e-05	0.000379507	0.05	0.052	0.07	0.076	0.0848	0.0866	0.0824	not co-transcribed pairs
GN-0610039H22Rik	chr11-88875620	-0.0061092	0.753826	0.944341	+	0.00607211	0.00607211	3.68705e-05	0	1	1	1	1	1	1	1	not co-transcribed pairs
GN-0610039H22Rik	chr11-88896350	-0.00304763	0.875685	0.944341	+	0.00607211	0.00151803	9.21762e-06	0	1	1	1	1	1	1	1	not co-transcribed pairs
GN-0610039H22Rik	chr11-88966800	0.113546	5.59002e-09	8.03614e-07	+	0.00607211	0.0246679	0.000149786	0.00151803	0	0	0.002	0.001	0.0016	0.0018	0.0013	co-transcribed pairs
GN-0610039H22Rik	chr11-89073725	-0.00431328	0.824773	0.944341	+	0.00607211	0.00303605	1.84352e-05	0	1	1	1	1	1	1	1	not co-transcribed pairs
GN-0610039H22Rik	chr11-89099100	-0.003408	0.861127	0.944341	+	0.00607211	0.00189753	1.1522e-05	0	1	1	1	1	1	1	1	not co-transcribed pairs
GN-0610039H22Rik	chr11-89132890	0.0908715	3.09158e-06	0.000187549	+	0.00607211	0.00265655	1.61308e-05	0.000379507	0.06	0.056	0.064	0.059	0.0672	0.0704	0.0739	not co-transcribed pairs
GN-0610039H22Rik	chr11-89173500	-0.00304763	0.875685	0.944341	+	0.00607211	0.00151803	9.21762e-06	0	1	1	1	1	1	1	1	not co-transcribed pairs
GN-0610039H22Rik	chr11-89240835	-0.00263882	0.892251	0.944341	+	0.00607211	0.00113852	6.91321e-06	0	1	1	1	1	1	1	1	not co-transcribed pairs
GN-0610039H22Rik	chr11-89297000	-0.00457579	0.814298	0.944341	+	0.00607211	0.00341556	2.07396e-05	0	1	1	1	1	1	1	1	not co-transcribed pairs
GN-0610039H22Rik	chr11-89577895	-0.00263882	0.892251	0.944341	+	0.00607211	0.00113852	6.91321e-06	0	1	1	1	1	1	1	1	not co-transcribed pairs
GN-0610039H22Rik	INT_STITCHED_5666	0.065131	0.000827819	0.0181644	+	0.00607211	0.056926	0.000345661	0.00151803	0.05	0.028	0.046	0.037	0.0352	0.035	0.0339	not co-transcribed pairs
GN-0610040B10Rik	chr5-140871290	0.102216	1.54598e-07	1.44543e-05	+	0.0056926	0.00227704	1.29623e-05	0.000379507	0.04	0.068	0.06	0.052	0.0536	0.057	0.0576	not co-transcribed pairs
GN-0610040B10Rik	chr5-140878855	-0.00361473	0.852796	0.944341	+	0.0056926	0.00227704	1.29623e-05	0	1	1	1	1	1	1	1	not co-transcribed pairs
GN-0610040B10Rik	chr5-142330975	-0.00361473	0.852796	0.944341	+	0.0056926	0.00227704	1.29623e-05	0	1	1	1	1	1	1	1	not co-transcribed pairs
GN-0610040B10Rik	chr5-142363200	0.0274128	0.159379	0.912492	+	0.0056926	0.0182163	0.000103698	0.000379507	0.34	0.352	0.402	0.404	0.3828	0.3776	0.3738	not co-transcribed pairs
GN-0610040B10Rik	chr5-142824505	-0.00361473	0.852796	0.944341	+	0.0056926	0.00227704	1.29623e-05	0	0.09	0.072	0.08	0.082	0.0732	0.075	0.0783	not co-transcribed pairs
GN-0610040B10Rik	chr5-142840975	0.0773687	7.14182e-05	0.00254624	+	0.0056926	0.00379507	2.16038e-05	0.000379507	0.13	0.12	0.126	0.106	0.0956	0.0944	0.0984	not co-transcribed pairs
GN-0610040B10Rik	chr5-142910275	-0.00361473	0.852796	0.944341	+	0.0056926	0.00227704	1.29623e-05	0	1	1	1	1	1	1	1	not co-transcribed pairs
GN-0610040B10Rik	chr5-142919650	-0.00361473	0.852796	0.944341	+	0.0056926	0.00227704	1.29623e-05	0	1	1	1	1	1	1	1	not co-transcribed pairs
GN-0610040B10Rik	chr5-142926600	-0.00511784	0.792774	0.944341	+	0.0056926	0.00455408	2.59246e-05	0	1	1	1	1	1	1	1	not co-transcribed pairs
GN-0610040B10Rik	chr5-142935575	-0.00255454	0.895672	0.944341	+	0.0056926	0.00113852	6.48114e-06	0	1	1	1	1	1	1	1	not co-transcribed pairs
GN-0610040B10Rik	chr5-143120150	-0.00361473	0.852796	0.944341	+	0.0056926	0.00227704	1.29623e-05	0	1	1	1	1	1	1	1	not co-transcribed pairs
GN-0610040B10Rik	chr5-143125685	-0.00417551	0.830283	0.944341	+	0.0056926	0.00303605	1.7283e-05	0	1	1	1	1	1	1	1	not co-transcribed pairs
GN-0610040B10Rik	chr5-143155950	-0.00329915	0.865519	0.944341	+	0.0056926	0.00189753	1.08019e-05	0	1	1	1	1	1	1	1	not co-transcribed pairs
GN-0610040B10Rik	chr5-144082600	-0.00329915	0.865519	0.944341	+	0.0056926	0.00189753	1.08019e-05	0	1	1	1	1	1	1	1	not co-transcribed pairs
GN-0610040B10Rik	chr5-144369725	-0.00295029	0.879625	0.944341	+	0.0056926	0.00151803	8.64152e-06	0	1	1	1	1	1	1	1	not co-transcribed pairs
GN-0610040B10Rik	chr5-144451725	-0.00255454	0.895672	0.944341	+	0.0056926	0.00113852	6.48114e-06	0	1	1	1	1	1	1	1	not co-transcribed pairs
GN-0610040B10Rik	chr5-144456375	-0.00329915	0.865519	0.944341	+	0.0056926	0.00189753	1.08019e-05	0	1	1	1	1	1	1	1	not co-transcribed pairs
GN-0610040B10Rik	chr5-144505525	-0.00255454	0.895672	0.944341	+	0.0056926	0.00113852	6.48114e-06	0	1	1	1	1	1	1	1	not co-transcribed pairs
GN-0610040B10Rik	chr5-144678350	0.0458433	0.0186106	0.192783	+	0.0056926	0.00910816	5.18491e-05	0.000379507	0.26	0.212	0.222	0.221	0.2112	0.2066	0.2115	not co-transcribed pairs
GN-0610040B10Rik	chr5-144684150	0.0940941	1.36489e-06	9.3136e-05	+	0.0056926	0.00265655	1.51227e-05	0.000379507	0.08	0.06	0.058	0.057	0.06	0.0602	0.0652	not co-transcribed pairs
GN-0610040B10Rik	chr5-144987100	-0.00361473	0.852796	0.944341	+	0.0056926	0.00227704	1.29623e-05	0	1	1	1	1	1	1	1	not co-transcribed pairs
GN-0610040F04Rik	chr6-108097375	-0.0057473	0.767977	0.944341	-	0.0170778	0.00189753	3.24057e-05	0	0.32	0.296	0.28	0.285	0.2808	0.2746	0.2774	not co-transcribed pairs
GN-0610040F04Rik	chr6-108686940	0.128867	3.71452e-11	9.18802e-09	-	0.0170778	0.00189753	3.24057e-05	0.000759013	0	0	0	0.001	0.002	0.0024	0.0022	not co-transcribed pairs
GN-0610040F04Rik	chr6-108708150	-0.00445014	0.819307	0.944341	-	0.0170778	0.00113852	1.94434e-05	0	0.24	0.224	0.234	0.228	0.2188	0.2198	0.2222	not co-transcribed pairs
GN-0610040J01Rik	chr5-64124450	-0.00349483	0.857625	0.944341	+	0.00796964	0.00151803	1.20981e-05	0	1	1	1	1	1	1	1	not co-transcribed pairs
GN-0610040J01Rik	chr5-64158700	-0.00524724	0.787658	0.944341	+	0.00796964	0.00341556	2.72208e-05	0	1	1	1	1	1	1	1	not co-transcribed pairs
GN-0610040J01Rik	chr5-64362975	-0.00462587	0.812303	0.944341	+	0.00796964	0.00265655	2.11717e-05	0	1	1	1	1	1	1	1	not co-transcribed pairs
GN-0610040J01Rik	chr5-64389300	-0.00722265	0.71082	0.944341	+	0.00796964	0.00645161	5.1417e-05	0	1	1	1	1	1	1	1	not co-transcribed pairs
GN-0610040J01Rik	chr5-64428850	-0.00722265	0.71082	0.944341	+	0.00796964	0.00645161	5.1417e-05	0	1	1	1	1	1	1	1	not co-transcribed pairs
GN-0610040J01Rik	chr5-64499300	0.0852643	1.20429e-05	0.000587589	+	0.00796964	0.00227704	1.81472e-05	0.000379507	0.13	0.096	0.102	0.089	0.0872	0.0848	0.082	not co-transcribed pairs
GN-0610040J01Rik	chr5-64504275	-0.00606245	0.755649	0.944341	+	0.00796964	0.00455408	3.62944e-05	0	1	1	1	1	1	1	1	not co-transcribed pairs
GN-0610040J01Rik	chr5-64512340	-0.00349483	0.857625	0.944341	+	0.00796964	0.00151803	1.20981e-05	0	1	1	1	1	1	1	1	not co-transcribed pairs
GN-0610040J01Rik	chr5-64540385	-0.00302604	0.876558	0.944341	+	0.00796964	0.00113852	9.07359e-06	0	1	1	1	1	1	1	1	not co-transcribed pairs
GN-0610040J01Rik	chr5-64646250	-0.0049462	0.799573	0.944341	+	0.00796964	0.00303605	2.41962e-05	0	1	1	1	1	1	1	1	not co-transcribed pairs
GN-0610040J01Rik	chr5-64678675	-0.00553213	0.776428	0.944341	+	0.00796964	0.00379507	3.02453e-05	0	1	1	1	1	1	1	1	not co-transcribed pairs
GN-0610040J01Rik	chr5-64701150	-0.00524724	0.787658	0.944341	+	0.00796964	0.00341556	2.72208e-05	0	1	1	1	1	1	1	1	not co-transcribed pairs
GN-0610040J01Rik	chr5-64737600	-0.00524724	0.787658	0.944341	+	0.00796964	0.00341556	2.72208e-05	0	1	1	1	1	1	1	1	not co-transcribed pairs
GN-0610040J01Rik	chr5-64861000	-0.00859328	0.659132	0.944341	+	0.00796964	0.00910816	7.25887e-05	0	1	1	1	1	1	1	1	not co-transcribed pairs
GN-0610040J01Rik	chr5-64876725	-0.00390808	0.841003	0.944341	+	0.00796964	0.00189753	1.51227e-05	0	1	1	1	1	1	1	1	not co-transcribed pairs
GN-0610040J01Rik	chr5-65056075	0.0443845	0.0227055	0.223	+	0.00796964	0.00683112	5.44416e-05	0.000379507	0.2	0.208	0.214	0.222	0.2188	0.2182	0.2183	not co-transcribed pairs
GN-0610040J01Rik	chr5-65068250	-0.00524724	0.787658	0.944341	+	0.00796964	0.00341556	2.72208e-05	0	1	1	1	1	1	1	1	not co-transcribed pairs
GN-0610040J01Rik	chr5-65076715	-0.00553213	0.776428	0.944341	+	0.00796964	0.00379507	3.02453e-05	0	1	1	1	1	1	1	1	not co-transcribed pairs
GN-0610040J01Rik	chr5-65094740	-0.00428191	0.826027	0.944341	+	0.00796964	0.00227704	1.81472e-05	0	1	1	1	1	1	1	1	not co-transcribed pairs
GN-0610040J01Rik	chr5-65344400	-0.00302604	0.876558	0.944341	+	0.00796964	0.00113852	9.07359e-06	0	1	1	1	1	1	1	1	not co-transcribed pairs
GN-0610040J01Rik	chr5-65503875	-0.00349483	0.857625	0.944341	+	0.00796964	0.00151803	1.20981e-05	0	1	1	1	1	1	1	1	not co-transcribed pairs
GN-0610040J01Rik	chr5-65524675	-0.00553213	0.776428	0.944341	+	0.00796964	0.00379507	3.02453e-05	0	1	1	1	1	1	1	1	not co-transcribed pairs
GN-0610040J01Rik	chr5-65533075	-0.0049462	0.799573	0.944341	+	0.00796964	0.00303605	2.41962e-05	0	1	1	1	1	1	1	1	not co-transcribed pairs
GN-0610040J01Rik	chr5-65704025	0.0941662	1.33975e-06	9.19217e-05	+	0.00796964	0.00189753	1.51227e-05	0.000379507	0.12	0.072	0.054	0.07	0.07	0.0662	0.0689	not co-transcribed pairs
GN-0610040J01Rik	chr5-65717725	-0.00302604	0.876558	0.944341	+	0.00796964	0.00113852	9.07359e-06	0	1	1	1	1	1	1	1	not co-transcribed pairs
GN-0610040J01Rik	chr5-65723300	-0.00390808	0.841003	0.944341	+	0.00796964	0.00189753	1.51227e-05	0	1	1	1	1	1	1	1	not co-transcribed pairs
GN-0610040J01Rik	chr5-65849430	-0.00302604	0.876558	0.944341	+	0.00796964	0.00113852	9.07359e-06	0	1	1	1	1	1	1	1	not co-transcribed pairs
GN-0610040J01Rik	chr5-65856730	-0.00349483	0.857625	0.944341	+	0.00796964	0.00151803	1.20981e-05	0	1	1	1	1	1	1	1	not co-transcribed pairs
GN-0610040J01Rik	chr5-65870100	-0.00462587	0.812303	0.944341	+	0.00796964	0.00265655	2.11717e-05	0	1	1	1	1	1	1	1	not co-transcribed pairs
GN-0610040J01Rik	chr5-65910075	-0.00302604	0.876558	0.944341	+	0.00796964	0.00113852	9.07359e-06	0	1	1	1	1	1	1	1	not co-transcribed pairs
GN-0610040J01Rik	chr5-65959050	-0.00722265	0.71082	0.944341	+	0.00796964	0.00645161	5.1417e-05	0	1	1	1	1	1	1	1	not co-transcribed pairs
GN-0610040J01Rik	chr5-66189375	-0.00390808	0.841003	0.944341	+	0.00796964	0.00189753	1.51227e-05	0	1	1	1	1	1	1	1	not co-transcribed pairs
GN-0610040J01Rik	chr5-66217250	-0.00390808	0.841003	0.944341	+	0.00796964	0.00189753	1.51227e-05	0	1	1	1	1	1	1	1	not co-transcribed pairs
GN-0610040J01Rik	chr5-66221590	-0.00349483	0.857625	0.944341	+	0.00796964	0.00151803	1.20981e-05	0	1	1	1	1	1	1	1	not co-transcribed pairs
GN-1010001N08Rik	chr18-10050700	-0.00186308	0.923809	0.944341	-	0.00303605	0.00113852	3.45661e-06	0	1	1	1	1	1	1	1	not co-transcribed pairs
GN-1010001N08Rik	chr18-10865000	-0.0026363	0.892353	0.944341	-	0.00303605	0.00227704	6.91321e-06	0	1	1	1	1	1	1	1	not co-transcribed pairs
GN-1010001N08Rik	chr18-10881500	-0.00215171	0.912051	0.944341	-	0.00303605	0.00151803	4.60881e-06	0	1	1	1	1	1	1	1	not co-transcribed pairs
GN-1010001N08Rik	chr18-11238430	-0.00215171	0.912051	0.944341	-	0.00303605	0.00151803	4.60881e-06	0	1	1	1	1	1	1	1	not co-transcribed pairs
GN-1010001N08Rik	chr18-11350900	-0.00186308	0.923809	0.944341	-	0.00303605	0.00113852	3.45661e-06	0	1	1	1	1	1	1	1	not co-transcribed pairs
GN-1010001N08Rik	chr18-12076200	-0.0030453	0.875779	0.944341	-	0.00303605	0.00303605	9.21762e-06	0	1	1	1	1	1	1	1	not co-transcribed pairs
GN-1010001N08Rik	chr18-12955400	-0.00658561	0.735322	0.944341	-	0.00303605	0.0140417	4.26315e-05	0	1	1	1	1	1	1	1	not co-transcribed pairs
GN-1010001N08Rik	chr18-13031000	-0.00186308	0.923809	0.944341	-	0.00303605	0.00113852	3.45661e-06	0	1	1	1	1	1	1	1	not co-transcribed pairs
GN-1010001N08Rik	chr18-9279110	-0.00186308	0.923809	0.944341	-	0.00303605	0.00113852	3.45661e-06	0	1	1	1	1	1	1	1	not co-transcribed pairs
GN-1010001N08Rik	chr18-9553650	-0.00186308	0.923809	0.944341	-	0.00303605	0.00113852	3.45661e-06	0	1	1	1	1	1	1	1	not co-transcribed pairs
GN-1110001J03Rik	chr6-36856900	-0.00512669	0.792424	0.944341	+	0.0113852	0.00227704	2.59246e-05	0	1	1	1	1	1	1	1	not co-transcribed pairs
GN-1110001J03Rik	chr6-37463405	-0.00467912	0.810183	0.944341	+	0.0113852	0.00189753	2.16038e-05	0	1	1	1	1	1	1	1	not co-transcribed pairs
GN-1110001J03Rik	chr6-37591850	-0.00553851	0.776177	0.944341	+	0.0113852	0.00265655	3.02453e-05	0	1	1	1	1	1	1	1	not co-transcribed pairs
GN-1110001J03Rik	chr6-37603275	-0.00628247	0.747079	0.944341	+	0.0113852	0.00341556	3.88868e-05	0	1	1	1	1	1	1	1	not co-transcribed pairs
GN-1110001J03Rik	chr6-37620325	0.0515535	0.00813645	0.104569	+	0.0113852	0.00379507	4.32076e-05	0.000379507	0.14	0.144	0.172	0.194	0.18	0.1764	0.1773	not co-transcribed pairs
GN-1110001J03Rik	chr6-37668015	0.159714	2.43462e-16	1.71126e-13	+	0.0113852	0.00189753	2.16038e-05	0.000759013	0.01	0.004	0.006	0.003	0.0024	0.003	0.0026	not co-transcribed pairs
GN-1110001J03Rik	chr6-37728025	-0.00418433	0.82993	0.944341	+	0.0113852	0.00151803	1.7283e-05	0	1	1	1	1	1	1	1	not co-transcribed pairs
GN-1110001J03Rik	chr6-37747600	-0.00662357	0.733854	0.944341	+	0.0113852	0.00379507	4.32076e-05	0	1	1	1	1	1	1	1	not co-transcribed pairs
GN-1110001J03Rik	chr6-37825425	-0.00418433	0.82993	0.944341	+	0.0113852	0.00151803	1.7283e-05	0	1	1	1	1	1	1	1	not co-transcribed pairs
GN-1110001J03Rik	chr6-38054155	-0.00592205	0.761134	0.944341	+	0.0113852	0.00303605	3.45661e-05	0	1	1	1	1	1	1	1	not co-transcribed pairs
GN-1110001J03Rik	chr6-38095525	-0.00694818	0.721342	0.944341	+	0.0113852	0.00417457	4.75283e-05	0	1	1	1	1	1	1	1	not co-transcribed pairs
GN-1110001J03Rik	chr6-38106215	0.0876967	6.74225e-06	0.000361806	+	0.0113852	0.00151803	1.7283e-05	0.000379507	0.08	0.084	0.07	0.075	0.0736	0.0708	0.076	not co-transcribed pairs
GN-1110001J03Rik	chr6-38362250	-0.00694818	0.721342	0.944341	+	0.0113852	0.00417457	4.75283e-05	0	1	1	1	1	1	1	1	not co-transcribed pairs
GN-1110001J03Rik	chr6-39225250	0.0699224	0.000331602	0.00877914	+	0.0113852	0.00227704	2.59246e-05	0.000379507	0.09	0.112	0.112	0.116	0.112	0.1098	0.1107	not co-transcribed pairs
GN-1110001J03Rik	chr6-39248195	-0.00418433	0.82993	0.944341	+	0.0113852	0.00151803	1.7283e-05	0	1	1	1	1	1	1	1	not co-transcribed pairs
GN-1110001J03Rik	chr6-39256000	-0.00628247	0.747079	0.944341	+	0.0113852	0.00341556	3.88868e-05	0	1	1	1	1	1	1	1	not co-transcribed pairs
GN-1110001J03Rik	chr6-39268000	-0.00467912	0.810183	0.944341	+	0.0113852	0.00189753	2.16038e-05	0	1	1	1	1	1	1	1	not co-transcribed pairs
GN-1110001J03Rik	chr6-39295275	-0.00662357	0.733854	0.944341	+	0.0113852	0.00379507	4.32076e-05	0	1	1	1	1	1	1	1	not co-transcribed pairs
GN-1110001J03Rik	chr6-39442300	0.00828109	0.670773	0.944341	+	0.0113852	0.0220114	0.000250604	0.000379507	0.49	0.488	0.494	0.501	0.494	0.4986	0.4996	not co-transcribed pairs
GN-1110001J03Rik	chr6-39757690	-0.00362305	0.852461	0.944341	+	0.0113852	0.00113852	1.29623e-05	0	1	1	1	1	1	1	1	not co-transcribed pairs
GN-1110001J03Rik	chr6-39780125	-0.00512669	0.792424	0.944341	+	0.0113852	0.00227704	2.59246e-05	0	1	1	1	1	1	1	1	not co-transcribed pairs
GN-1110001J03Rik	chr6-39870725	0.0360317	0.0643727	0.475069	+	0.0113852	0.00645161	7.34529e-05	0.000379507	0.26	0.292	0.272	0.294	0.2768	0.2738	0.2784	not co-transcribed pairs
GN-1110001J03Rik	chr6-39989755	-0.00553851	0.776177	0.944341	+	0.0113852	0.00265655	3.02453e-05	0	1	1	1	1	1	1	1	not co-transcribed pairs
GN-1110002J07Rik	chr10-66967200	-0.012899	0.507883	0.944341	-	0.0462998	0.00341556	0.00015814	0	0.99	0.984	0.98	0.98	0.9804	0.9784	0.9773	not co-transcribed pairs
GN-1110002J07Rik	chr10-66993675	0.0377977	0.0523504	0.409873	-	0.0462998	0.00151803	7.02843e-05	0.000379507	0.22	0.236	0.248	0.233	0.2412	0.2498	0.2556	not co-transcribed pairs
GN-1110002J07Rik	chr10-67645775	0.0206678	0.288723	0.944341	-	0.0462998	0.00303605	0.000140569	0.000379507	0.43	0.456	0.43	0.434	0.4548	0.4554	0.4493	not co-transcribed pairs
GN-1110002J07Rik	chr10-67919375	-0.00743877	0.702573	0.944341	-	0.0462998	0.00113852	5.27133e-05	0	0.98	0.964	0.956	0.966	0.9704	0.9692	0.9663	not co-transcribed pairs
GN-1110002J07Rik	chr10-68153650	-0.0142659	0.463986	0.944341	-	0.0462998	0.00417457	0.000193282	0	0.99	0.984	0.982	0.984	0.9888	0.9862	0.9838	not co-transcribed pairs
GN-1110002J07Rik	chr10-68179225	0.015773	0.418132	0.944341	-	0.0462998	0.00379507	0.000175711	0.000379507	0.51	0.528	0.52	0.528	0.5408	0.5348	0.5366	not co-transcribed pairs
GN-1110002J07Rik	chr10-68229450	-0.0113716	0.559404	0.944341	-	0.0462998	0.00265655	0.000122998	0	0.99	0.976	0.98	0.98	0.9804	0.9778	0.9761	not co-transcribed pairs
GN-1110002J07Rik	chr10-68275150	0.0313391	0.107681	0.688165	-	0.0462998	0.0056926	0.000263566	0.000759013	0.34	0.328	0.336	0.322	0.3224	0.3094	0.3094	not co-transcribed pairs
GN-1110002J07Rik	chr10-69363470	-0.00859119	0.659209	0.944341	-	0.0462998	0.00151803	7.02843e-05	0	0.99	0.968	0.96	0.97	0.9724	0.9698	0.9679	not co-transcribed pairs
GN-1110002J07Rik	chr10-69398175	0.0360376	0.0643295	0.475053	-	0.0462998	0.00493359	0.000228424	0.000759013	0.33	0.276	0.25	0.269	0.26	0.2546	0.2617	not co-transcribed pairs
GN-1110002J07Rik	INT_STITCHED_5054	0.271041	5.27032e-44	9.44962e-40	-	0.0462998	0.0110057	0.000509561	0.00645161	0	0	0	0	0	0	0	co-transcribed pairs
GN-1110002L01Rik	chr12-3538110	-0.00954421	0.624186	0.944341	-	0.0740038	0.00113852	8.42548e-05	0	0.92	0.864	0.894	0.891	0.9036	0.8992	0.897	not co-transcribed pairs
GN-1110002L01Rik	chr12-3546200	0.00241057	0.901521	0.944341	-	0.0740038	0.00455408	0.000337019	0.000379507	0.77	0.756	0.754	0.752	0.7452	0.7406	0.7367	not co-transcribed pairs
GN-1110002L01Rik	chr12-3806150	-0.00203031	0.916994	0.944341	-	0.0740038	0.0110057	0.000814463	0.000759013	0.88	0.9	0.862	0.864	0.8596	0.8612	0.8599	not co-transcribed pairs
GN-1110002L01Rik	chr12-3824475	0.0169104	0.385367	0.944341	-	0.0740038	0.00227704	0.00016851	0.000379507	0.46	0.464	0.47	0.473	0.472	0.4702	0.4745	not co-transcribed pairs
GN-1110002L01Rik	chr12-3831550	0.00612934	0.75304	0.944341	-	0.0740038	0.00379507	0.000280849	0.000379507	0.65	0.672	0.662	0.671	0.6664	0.662	0.6645	not co-transcribed pairs
GN-1110002L01Rik	chr12-3869200	0.00224179	0.908385	0.944341	-	0.0740038	0.00948767	0.000702123	0.000759013	0.7	0.7	0.698	0.691	0.6824	0.6768	0.6688	not co-transcribed pairs
GN-1110002L01Rik	chr12-3883660	0.0171965	0.377379	0.944341	-	0.0740038	0.00948767	0.000702123	0.00113852	0.65	0.588	0.566	0.557	0.5628	0.5608	0.5637	not co-transcribed pairs
GN-1110002L01Rik	chr12-3919890	0.0262145	0.178416	0.944341	-	0.0740038	0.00151803	0.00011234	0.000379507	0.4	0.34	0.35	0.358	0.3488	0.3488	0.3537	not co-transcribed pairs
GN-1110002L01Rik	chr12-3958375	0.0169104	0.385367	0.944341	-	0.0740038	0.00227704	0.00016851	0.000379507	0.47	0.484	0.486	0.495	0.4936	0.4804	0.4877	not co-transcribed pairs
GN-1110002L01Rik	chr12-4496065	-0.00954421	0.624186	0.944341	-	0.0740038	0.00113852	8.42548e-05	0	0.86	0.836	0.878	0.89	0.896	0.8952	0.8953	not co-transcribed pairs
GN-1110002L01Rik	chr12-4546600	-0.0156005	0.423244	0.944341	-	0.0740038	0.00303605	0.000224679	0	0.97	0.94	0.95	0.945	0.948	0.9422	0.9448	not co-transcribed pairs
GN-1110002L01Rik	chr12-4555550	0.0135747	0.485916	0.944341	-	0.0740038	0.00265655	0.000196595	0.000379507	0.53	0.512	0.502	0.535	0.5264	0.5274	0.5321	not co-transcribed pairs
GN-1110002L01Rik	chr12-4717200	0.039657	0.0417824	0.347881	-	0.0740038	0.0110057	0.000814463	0.00189753	0.26	0.212	0.238	0.235	0.2392	0.238	0.2363	not co-transcribed pairs
GN-1110002L01Rik	chr12-4732950	0.0209862	0.281361	0.944341	-	0.0740038	0.00189753	0.000140425	0.000379507	0.46	0.412	0.408	0.425	0.414	0.4126	0.4203	not co-transcribed pairs
GN-1110004E09Rik	chr16-89860425	0.0638718	0.00104293	0.0216244	-	0.0235294	0.00455408	0.000107155	0.000759013	0.03	0.028	0.024	0.023	0.0264	0.0274	0.0284	not co-transcribed pairs
GN-1110004E09Rik	chr16-89883550	-0.0125088	0.520805	0.944341	-	0.0235294	0.00645161	0.000151803	0	0.67	0.644	0.632	0.627	0.6148	0.6276	0.6279	not co-transcribed pairs
GN-1110004E09Rik	chr16-89902505	0.0230953	0.235807	0.944341	-	0.0235294	0.00531309	0.000125014	0.000379507	0.17	0.164	0.158	0.18	0.18	0.1814	0.1785	not co-transcribed pairs
GN-1110004E09Rik	chr16-89953450	0.0305404	0.11695	0.730821	-	0.0235294	0.0113852	0.000267887	0.000759013	0.22	0.228	0.19	0.196	0.186	0.1854	0.185	not co-transcribed pairs
GN-1110004E09Rik	chr16-89959075	-0.0139134	0.4751	0.944341	-	0.0235294	0.00796964	0.000187521	0	0.71	0.724	0.696	0.692	0.7132	0.6994	0.6962	not co-transcribed pairs
GN-1110004E09Rik	chr16-90136775	-0.0177478	0.362276	0.944341	-	0.0235294	0.0129032	0.000303605	0	0.82	0.832	0.824	0.817	0.8164	0.8178	0.8183	not co-transcribed pairs
GN-1110004E09Rik	chr16-90140400	0.0319786	0.100687	0.655669	-	0.0235294	0.0197343	0.000464338	0.00113852	0.14	0.18	0.184	0.195	0.1944	0.1934	0.1985	not co-transcribed pairs
GN-1110004E09Rik	chr16-90164375	-0.00605265	0.756032	0.944341	-	0.0235294	0.00151803	3.57183e-05	0	0.25	0.288	0.28	0.282	0.278	0.2834	0.2863	not co-transcribed pairs
GN-1110004E09Rik	chr16-90289950	-0.00676835	0.728265	0.944341	-	0.0235294	0.00189753	4.46478e-05	0	0.23	0.288	0.29	0.313	0.3116	0.3112	0.3124	not co-transcribed pairs
GN-1110004E09Rik	chr16-90296450	-0.00801147	0.680892	0.944341	-	0.0235294	0.00265655	6.2507e-05	0	0.33	0.412	0.374	0.385	0.3748	0.3748	0.3775	not co-transcribed pairs
GN-1110004E09Rik	chr16-90304130	0.0266862	0.17073	0.944341	-	0.0235294	0.00455408	0.000107155	0.000379507	0.12	0.14	0.128	0.133	0.134	0.134	0.1418	not co-transcribed pairs
GN-1110004E09Rik	chr16-90309700	0.0248033	0.202943	0.944341	-	0.0235294	0.00493359	0.000116084	0.000379507	0.05	0.1	0.118	0.139	0.1448	0.1602	0.1548	not co-transcribed pairs
GN-1110004E09Rik	chr16-90321675	-0.00605265	0.756032	0.944341	-	0.0235294	0.00151803	3.57183e-05	0	0.22	0.248	0.262	0.26	0.2732	0.2814	0.286	not co-transcribed pairs
GN-1110004E09Rik	chr16-90334275	-0.00908761	0.640866	0.944341	-	0.0235294	0.00341556	8.03661e-05	0	0.47	0.44	0.408	0.433	0.4236	0.422	0.4249	not co-transcribed pairs
GN-1110004E09Rik	chr16-90521800	-0.00801147	0.680892	0.944341	-	0.0235294	0.00265655	6.2507e-05	0	0.32	0.364	0.344	0.372	0.3608	0.3692	0.3647	not co-transcribed pairs
GN-1110004E09Rik	chr16-90622615	0.0582568	0.00278567	0.0463094	-	0.0235294	0.00151803	3.57183e-05	0.000379507	0.04	0.044	0.034	0.033	0.0292	0.0322	0.0339	not co-transcribed pairs
GN-1110004E09Rik	chr16-90700280	-0.0157944	0.417501	0.944341	-	0.0235294	0.0102467	0.000241098	0	0.71	0.728	0.748	0.758	0.7636	0.7652	0.7671	not co-transcribed pairs
GN-1110004E09Rik	chr16-91055160	-0.00524075	0.787915	0.944341	-	0.0235294	0.00113852	2.67887e-05	0	0.18	0.248	0.246	0.251	0.2436	0.243	0.2495	not co-transcribed pairs
GN-1110004E09Rik	chr16-91070825	-0.00605265	0.756032	0.944341	-	0.0235294	0.00151803	3.57183e-05	0	0.19	0.248	0.236	0.249	0.2656	0.2806	0.2803	not co-transcribed pairs
GN-1110004E09Rik	chr16-91220570	-0.00741577	0.703449	0.944341	-	0.0235294	0.00227704	5.35774e-05	0	0.29	0.356	0.342	0.344	0.3424	0.3458	0.3473	not co-transcribed pairs
GN-1110004E09Rik	chr16-91255800	0.0451126	0.0205729	0.207426	-	0.0235294	0.00227704	5.35774e-05	0.000379507	0.03	0.032	0.044	0.048	0.0508	0.0498	0.0522	not co-transcribed pairs
GN-1110004E09Rik	chr16-91312725	-0.00605265	0.756032	0.944341	-	0.0235294	0.00151803	3.57183e-05	0	0.23	0.28	0.288	0.279	0.2704	0.2816	0.2786	not co-transcribed pairs
GN-1110004E09Rik	chr16-91333175	-0.00676835	0.728265	0.944341	-	0.0235294	0.00189753	4.46478e-05	0	0.31	0.336	0.306	0.302	0.3036	0.3136	0.3145	not co-transcribed pairs
GN-1110004E09Rik	chr16-91512850	-0.00524075	0.787915	0.944341	-	0.0235294	0.00113852	2.67887e-05	0	0.19	0.256	0.234	0.245	0.244	0.2536	0.2485	not co-transcribed pairs
GN-1110004E09Rik	chr16-91883725	-0.00605265	0.756032	0.944341	-	0.0235294	0.00151803	3.57183e-05	0	0.29	0.296	0.268	0.269	0.2728	0.2814	0.2854	not co-transcribed pairs
GN-1110004E09Rik	chr16-91934050	-0.00801147	0.680892	0.944341	-	0.0235294	0.00265655	6.2507e-05	0	0.35	0.336	0.33	0.353	0.3704	0.3752	0.3751	not co-transcribed pairs
GN-1110004E09Rik	chr16-92017925	0.036942	0.0579185	0.440183	-	0.0235294	0.00303605	7.14365e-05	0.000379507	0.05	0.064	0.076	0.081	0.0824	0.0842	0.0817	not co-transcribed pairs
GN-1110004E09Rik	chr16-92038120	-0.00741577	0.703449	0.944341	-	0.0235294	0.00227704	5.35774e-05	0	0.34	0.316	0.314	0.339	0.3328	0.346	0.3477	not co-transcribed pairs
GN-1110004E09Rik	chr16-92157325	-0.00605265	0.756032	0.944341	-	0.0235294	0.00151803	3.57183e-05	0	0.25	0.264	0.262	0.269	0.2708	0.2688	0.2802	not co-transcribed pairs
GN-1110004E09Rik	chr16-92193675	-0.00524075	0.787915	0.944341	-	0.0235294	0.00113852	2.67887e-05	0	0.22	0.24	0.212	0.225	0.236	0.2494	0.2534	not co-transcribed pairs
GN-1110004E09Rik	chr16-92214300	-0.00856625	0.660136	0.944341	-	0.0235294	0.00303605	7.14365e-05	0	0.32	0.376	0.366	0.381	0.3792	0.391	0.3956	not co-transcribed pairs
GN-1110004E09Rik	chr16-92318400	-0.00801147	0.680892	0.944341	-	0.0235294	0.00265655	6.2507e-05	0	0.4	0.44	0.39	0.371	0.3648	0.3776	0.3777	not co-transcribed pairs
GN-1110004E09Rik	chr16-92422250	-0.0109303	0.574746	0.944341	-	0.0235294	0.00493359	0.000116084	0	0.55	0.54	0.546	0.536	0.5348	0.5366	0.5337	not co-transcribed pairs
GN-1110004E09Rik	chr16-92465350	0.0327492	0.092745	0.61843	-	0.0235294	0.0106262	0.000250028	0.000759013	0.2	0.16	0.174	0.165	0.1664	0.1626	0.1608	not co-transcribed pairs
GN-1110004E09Rik	chr16-93005245	-0.00524075	0.787915	0.944341	-	0.0235294	0.00113852	2.67887e-05	0	0.19	0.204	0.218	0.24	0.234	0.242	0.2478	not co-transcribed pairs
GN-1110004E09Rik	chr16-93422045	-0.00605265	0.756032	0.944341	-	0.0235294	0.00151803	3.57183e-05	0	0.24	0.268	0.284	0.295	0.2868	0.2798	0.2813	not co-transcribed pairs
GN-1110004F10Rik	chr7-114132675	-0.00693421	0.721879	0.944341	+	0.0246679	0.00189753	4.68082e-05	0	0.47	0.54	0.534	0.522	0.5368	0.5396	0.5389	not co-transcribed pairs
GN-1110004F10Rik	chr7-114170200	-0.0075975	0.696539	0.944341	+	0.0246679	0.00227704	5.61699e-05	0	0.49	0.556	0.554	0.551	0.5624	0.559	0.5567	not co-transcribed pairs
GN-1110004F10Rik	chr7-114191050	-0.00536918	0.782846	0.944341	+	0.0246679	0.00113852	2.80849e-05	0	0.44	0.476	0.496	0.48	0.4928	0.4874	0.4871	not co-transcribed pairs
GN-1110004F10Rik	chr7-114637555	-0.00820779	0.673518	0.944341	+	0.0246679	0.00265655	6.55315e-05	0	0.46	0.548	0.562	0.558	0.5712	0.5722	0.5737	not co-transcribed pairs
GN-1110004F10Rik	chr7-114718435	-0.0131894	0.49838	0.944341	+	0.0246679	0.00683112	0.00016851	0	0.77	0.748	0.754	0.754	0.7656	0.7608	0.7602	not co-transcribed pairs
GN-1110004F10Rik	chr7-114739650	-0.00820779	0.673518	0.944341	+	0.0246679	0.00265655	6.55315e-05	0	0.49	0.56	0.55	0.565	0.5836	0.5852	0.5843	not co-transcribed pairs
GN-1110004F10Rik	chr7-115056015	-0.00536918	0.782846	0.944341	+	0.0246679	0.00113852	2.80849e-05	0	0.41	0.496	0.504	0.493	0.4992	0.4914	0.49	not co-transcribed pairs
GN-1110004F10Rik	chr7-115449100	-0.00877617	0.65235	0.944341	+	0.0246679	0.00303605	7.48932e-05	0	0.53	0.568	0.598	0.595	0.61	0.6006	0.6001	not co-transcribed pairs
GN-1110004F10Rik	chr7-115783225	0.0462192	0.0176664	0.185901	+	0.0246679	0.00683112	0.00016851	0.000759013	0.14	0.108	0.114	0.106	0.1056	0.1034	0.1006	not co-transcribed pairs
GN-1110004F10Rik	chr7-115865600	-0.00536918	0.782846	0.944341	+	0.0246679	0.00113852	2.80849e-05	0	0.41	0.488	0.498	0.494	0.5096	0.5	0.4934	not co-transcribed pairs
GN-1110004F10Rik	chr7-116573150	-0.00931031	0.632708	0.944341	+	0.0246679	0.00341556	8.42548e-05	0	0.52	0.596	0.618	0.593	0.62	0.6184	0.6145	not co-transcribed pairs
GN-1110004F10Rik	chr7-116791165	-0.00620097	0.75025	0.944341	+	0.0246679	0.00151803	3.74466e-05	0	0.4	0.492	0.514	0.507	0.5252	0.5164	0.513	not co-transcribed pairs
GN-1110004F10Rik	chr7-118261100	-0.00620097	0.75025	0.944341	+	0.0246679	0.00151803	3.74466e-05	0	0.56	0.556	0.528	0.512	0.5264	0.5162	0.5135	not co-transcribed pairs
GN-1110004F10Rik	chr7-118276100	-0.00536918	0.782846	0.944341	+	0.0246679	0.00113852	2.80849e-05	0	0.44	0.5	0.504	0.492	0.4984	0.4922	0.493	not co-transcribed pairs
GN-1110004F10Rik	chr7-118295075	-0.0075975	0.696539	0.944341	+	0.0246679	0.00227704	5.61699e-05	0	0.52	0.536	0.53	0.528	0.552	0.5536	0.5563	not co-transcribed pairs
GN-1110004F10Rik	chr7-118303600	-0.00620097	0.75025	0.944341	+	0.0246679	0.00151803	3.74466e-05	0	0.45	0.5	0.498	0.498	0.5148	0.5098	0.5116	not co-transcribed pairs
GN-1110006O24Rik	chr5-113283250	-0.00417791	0.830187	0.944341	-	0.00759013	0.00227704	1.7283e-05	0	0.13	0.096	0.084	0.092	0.0988	0.0992	0.0959	not co-transcribed pairs
GN-1110006O24Rik	chr5-113297850	-0.00451352	0.816779	0.944341	-	0.00759013	0.00265655	2.01635e-05	0	1	1	1	1	1	1	1	not co-transcribed pairs
GN-1110006O24Rik	chr5-113329450	-0.00855912	0.660402	0.944341	-	0.00759013	0.00948767	7.20126e-05	0	1	1	1	1	1	1	1	not co-transcribed pairs
GN-1110006O24Rik	chr5-113343800	-0.0121628	0.532401	0.944341	-	0.00759013	0.0189753	0.000144025	0	0.83	0.848	0.846	0.82	0.816	0.814	0.8126	not co-transcribed pairs
GN-1110006O24Rik	chr5-113358750	-0.00704724	0.717539	0.944341	-	0.00759013	0.00645161	4.89686e-05	0	1	1	1	1	1	1	1	not co-transcribed pairs
GN-1110006O24Rik	chr5-113419215	-0.00482608	0.804341	0.944341	-	0.00759013	0.00303605	2.3044e-05	0	1	1	1	1	1	1	1	not co-transcribed pairs
GN-1110006O24Rik	chr5-113460650	-0.00591522	0.761401	0.944341	-	0.00759013	0.00455408	3.45661e-05	0	1	1	1	1	1	1	1	not co-transcribed pairs
GN-1110006O24Rik	chr5-113466575	-0.00482608	0.804341	0.944341	-	0.00759013	0.00303605	2.3044e-05	0	0.19	0.16	0.154	0.135	0.1276	0.1324	0.1319	not co-transcribed pairs
GN-1110006O24Rik	chr5-113652910	-0.00295255	0.879533	0.944341	-	0.00759013	0.00113852	8.64152e-06	0	1	1	1	1	1	1	1	not co-transcribed pairs
GN-1110006O24Rik	chr5-113659795	-0.00340996	0.861048	0.944341	-	0.00759013	0.00151803	1.1522e-05	0	1	1	1	1	1	1	1	not co-transcribed pairs
GN-1110006O24Rik	chr5-113827125	-0.00340996	0.861048	0.944341	-	0.00759013	0.00151803	1.1522e-05	0	1	1	1	1	1	1	1	not co-transcribed pairs
GN-1110006O24Rik	chr5-114160500	0.0698284	0.000337791	0.00891349	-	0.00759013	0.00341556	2.59246e-05	0.000379507	0.11	0.144	0.12	0.11	0.104	0.103	0.11	not co-transcribed pairs
GN-1110006O24Rik	chr5-114285760	-0.00340996	0.861048	0.944341	-	0.00759013	0.00151803	1.1522e-05	0	1	1	1	1	1	1	1	not co-transcribed pairs
GN-1110006O24Rik	chr5-114481050	-0.00969655	0.618663	0.944341	-	0.00759013	0.0121442	9.21762e-05	0	1	1	1	1	1	1	1	not co-transcribed pairs
GN-1110006O24Rik	chr5-114510680	-0.009542	0.624267	0.944341	-	0.00759013	0.0117647	8.92957e-05	0	0.67	0.624	0.632	0.61	0.6028	0.5924	0.5873	not co-transcribed pairs
GN-1110006O24Rik	chr5-114540675	-0.00381317	0.844815	0.944341	-	0.00759013	0.00189753	1.44025e-05	0	1	1	1	1	1	1	1	not co-transcribed pairs
GN-1110006O24Rik	chr5-114559925	-0.00417791	0.830187	0.944341	-	0.00759013	0.00227704	1.7283e-05	0	1	1	1	1	1	1	1	not co-transcribed pairs
GN-1110006O24Rik	chr5-114563590	-0.00873029	0.654048	0.944341	-	0.00759013	0.00986717	7.48932e-05	0	1	1	1	1	1	1	1	not co-transcribed pairs
GN-1110006O24Rik	chr5-114825350	-0.00482608	0.804341	0.944341	-	0.00759013	0.00303605	2.3044e-05	0	1	1	1	1	1	1	1	not co-transcribed pairs
GN-1110006O24Rik	chr5-114850425	-0.0116571	0.549582	0.944341	-	0.00759013	0.0174573	0.000132503	0	1	1	1	1	1	1	1	not co-transcribed pairs
GN-1110006O24Rik	chr5-114978550	-0.00417791	0.830187	0.944341	-	0.00759013	0.00227704	1.7283e-05	0	1	1	1	1	1	1	1	not co-transcribed pairs
GN-1110006O24Rik	chr5-114995150	-0.00482608	0.804341	0.944341	-	0.00759013	0.00303605	2.3044e-05	0	1	1	1	1	1	1	1	not co-transcribed pairs
GN-1110006O24Rik	chr5-115003425	-0.00340996	0.861048	0.944341	-	0.00759013	0.00151803	1.1522e-05	0	1	1	1	1	1	1	1	not co-transcribed pairs
GN-1110006O24Rik	chr5-115213975	-0.00591522	0.761401	0.944341	-	0.00759013	0.00455408	3.45661e-05	0	1	1	1	1	1	1	1	not co-transcribed pairs
GN-1110006O24Rik	chr5-115229850	-0.00295255	0.879533	0.944341	-	0.00759013	0.00113852	8.64152e-06	0	1	1	1	1	1	1	1	not co-transcribed pairs
GN-1110006O24Rik	chr5-115357700	-0.00704724	0.717539	0.944341	-	0.00759013	0.00645161	4.89686e-05	0	1	1	1	1	1	1	1	not co-transcribed pairs
GN-1110006O24Rik	chr5-115372625	-0.00340996	0.861048	0.944341	-	0.00759013	0.00151803	1.1522e-05	0	1	1	1	1	1	1	1	not co-transcribed pairs
GN-1110006O24Rik	chr5-115391150	-0.00539777	0.781719	0.944341	-	0.00759013	0.00379507	2.88051e-05	0	0.17	0.212	0.19	0.191	0.1764	0.1734	0.1725	not co-transcribed pairs
GN-1110006O24Rik	chr5-115397175	-0.00482608	0.804341	0.944341	-	0.00759013	0.00303605	2.3044e-05	0	1	1	1	1	1	1	1	not co-transcribed pairs
GN-1110006O24Rik	chr5-115402800	-0.00295255	0.879533	0.944341	-	0.00759013	0.00113852	8.64152e-06	0	1	1	1	1	1	1	1	not co-transcribed pairs
GN-1110006O24Rik	chr5-115406835	-0.00451352	0.816779	0.944341	-	0.00759013	0.00265655	2.01635e-05	0	1	1	1	1	1	1	1	not co-transcribed pairs
GN-1110006O24Rik	chr5-115413680	-0.00539777	0.781719	0.944341	-	0.00759013	0.00379507	2.88051e-05	0	1	1	1	1	1	1	1	not co-transcribed pairs
GN-1110006O24Rik	chr5-115464250	0.0105256	0.58899	0.944341	-	0.00759013	0.0296015	0.000224679	0.000379507	0.39	0.428	0.422	0.393	0.3804	0.3802	0.3789	not co-transcribed pairs
GN-1110006O24Rik	chr5-115506300	-0.00969655	0.618663	0.944341	-	0.00759013	0.0121442	9.21762e-05	0	0.52	0.576	0.6	0.589	0.5956	0.5982	0.5977	not co-transcribed pairs
GN-1110006O24Rik	chr5-115514650	-0.00566231	0.771312	0.944341	-	0.00759013	0.00417457	3.16856e-05	0	1	1	1	1	1	1	1	not co-transcribed pairs
GN-1110006O24Rik	chr5-115533585	-0.00566231	0.771312	0.944341	-	0.00759013	0.00417457	3.16856e-05	0	1	1	1	1	1	1	1	not co-transcribed pairs
GN-1110006O24Rik	chr5-115537375	0.0590289	0.00244483	0.0419455	-	0.00759013	0.00455408	3.45661e-05	0.000379507	0.12	0.18	0.156	0.146	0.146	0.1456	0.143	not co-transcribed pairs
GN-1110006O24Rik	chr5-115746955	-0.00295255	0.879533	0.944341	-	0.00759013	0.00113852	8.64152e-06	0	1	1	1	1	1	1	1	not co-transcribed pairs
GN-1110006O24Rik	chr5-115750635	-0.00295255	0.879533	0.944341	-	0.00759013	0.00113852	8.64152e-06	0	1	1	1	1	1	1	1	not co-transcribed pairs
GN-1110006O24Rik	chr5-115839875	-0.00340996	0.861048	0.944341	-	0.00759013	0.00151803	1.1522e-05	0	1	1	1	1	1	1	1	not co-transcribed pairs
GN-1110006O24Rik	chr5-115844500	-0.0126498	0.516118	0.944341	-	0.00759013	0.0204934	0.000155547	0	1	1	1	1	1	1	1	not co-transcribed pairs
GN-1110006O24Rik	chr5-115867905	-0.00482608	0.804341	0.944341	-	0.00759013	0.00303605	2.3044e-05	0	1	1	1	1	1	1	1	not co-transcribed pairs
GN-1110006O24Rik	chr5-115905965	-0.00764818	0.694616	0.944341	-	0.00759013	0.00759013	5.76101e-05	0	0.5	0.472	0.462	0.433	0.4344	0.4152	0.4151	not co-transcribed pairs
GN-1110006O24Rik	chr5-116036050	-0.00381317	0.844815	0.944341	-	0.00759013	0.00189753	1.44025e-05	0	1	1	1	1	1	1	1	not co-transcribed pairs
GN-1110006O24Rik	chr5-116052600	0.0404246	0.0379785	0.324367	-	0.00759013	0.026186	0.000198755	0.000759013	0.19	0.196	0.198	0.208	0.2084	0.2176	0.2068	not co-transcribed pairs
GN-1110006O24Rik	chr5-116308075	-0.00482608	0.804341	0.944341	-	0.00759013	0.00303605	2.3044e-05	0	1	1	1	1	1	1	1	not co-transcribed pairs
GN-1110006O24Rik	chr5-116343400	-0.00340996	0.861048	0.944341	-	0.00759013	0.00151803	1.1522e-05	0	1	1	1	1	1	1	1	not co-transcribed pairs
GN-1110006O24Rik	chr5-116394425	-0.00417791	0.830187	0.944341	-	0.00759013	0.00227704	1.7283e-05	0	1	1	1	1	1	1	1	not co-transcribed pairs
GN-1110006O24Rik	chr5-116431630	-0.0063916	0.74284	0.944341	-	0.00759013	0.00531309	4.03271e-05	0	1	1	1	1	1	1	1	not co-transcribed pairs
GN-1110006O24Rik	chr5-116780835	-0.00381317	0.844815	0.944341	-	0.00759013	0.00189753	1.44025e-05	0	1	1	1	1	1	1	1	not co-transcribed pairs
GN-1110006O24Rik	chr5-116786700	0.0746534	0.000127041	0.00406926	-	0.00759013	0.00303605	2.3044e-05	0.000379507	0.12	0.1	0.098	0.097	0.1	0.0996	0.1005	not co-transcribed pairs
GN-1110006O24Rik	chr5-116796330	-0.00381317	0.844815	0.944341	-	0.00759013	0.00189753	1.44025e-05	0	1	1	1	1	1	1	1	not co-transcribed pairs
GN-1110006O24Rik	chr5-116810150	-0.00340996	0.861048	0.944341	-	0.00759013	0.00151803	1.1522e-05	0	1	1	1	1	1	1	1	not co-transcribed pairs
GN-1110006O24Rik	chr5-116820890	-0.00295255	0.879533	0.944341	-	0.00759013	0.00113852	8.64152e-06	0	1	1	1	1	1	1	1	not co-transcribed pairs
GN-1110006O24Rik	chr5-117302650	-0.00295255	0.879533	0.944341	-	0.00759013	0.00113852	8.64152e-06	0	1	1	1	1	1	1	1	not co-transcribed pairs
GN-1110006O24Rik	chr5-117313325	-0.00417791	0.830187	0.944341	-	0.00759013	0.00227704	1.7283e-05	0	1	1	1	1	1	1	1	not co-transcribed pairs
GN-1110006O24Rik	chr5-117401575	-0.00683552	0.725677	0.944341	-	0.00759013	0.00607211	4.60881e-05	0	1	1	1	1	1	1	1	not co-transcribed pairs
GN-1110006O24Rik	INT_STITCHED_2736	0.0310115	0.111409	0.705777	-	0.00759013	0.0117647	8.92957e-05	0.000379507	0.33	0.328	0.332	0.338	0.3196	0.3318	0.3341	not co-transcribed pairs
GN-1110008F13Rik	chr2-154423800	0.0314173	0.106805	0.684188	+	0.0504744	0.0140417	0.000708748	0.00151803	0.29	0.316	0.33	0.328	0.3296	0.332	0.3266	not co-transcribed pairs
GN-1110008F13Rik	chr2-155018150	0.0139629	0.473529	0.944341	+	0.0504744	0.00379507	0.000191554	0.000379507	0.4	0.432	0.444	0.42	0.4236	0.4212	0.4251	not co-transcribed pairs
GN-1110008F13Rik	chr2-155089625	0.0363886	0.0617746	0.461879	+	0.0504744	0.0125237	0.000632127	0.00151803	0.19	0.172	0.164	0.171	0.1744	0.1826	0.1897	not co-transcribed pairs
GN-1110008F13Rik	chr2-155113950	-0.00898984	0.644463	0.944341	+	0.0504744	0.00151803	7.66215e-05	0	0.68	0.732	0.722	0.701	0.7048	0.7016	0.6975	not co-transcribed pairs
GN-1110008F13Rik	chr2-155513375	0.0253553	0.193072	0.944341	+	0.0504744	0.00227704	0.000114932	0.000379507	0.3	0.264	0.246	0.25	0.2688	0.2784	0.2748	not co-transcribed pairs
GN-1110008F13Rik	chr2-155612125	-0.0100529	0.60583	0.944341	+	0.0504744	0.00189753	9.57768e-05	0	0.71	0.74	0.746	0.72	0.7236	0.7244	0.7217	not co-transcribed pairs
GN-1110008F13Rik	chr2-156046750	-0.0100529	0.60583	0.944341	+	0.0504744	0.00189753	9.57768e-05	0	0.76	0.788	0.768	0.732	0.7356	0.736	0.7297	not co-transcribed pairs
GN-1110008F13Rik	chr2-156193285	0.0186764	0.337709	0.944341	+	0.0504744	0.0132827	0.000670438	0.00113852	0.38	0.352	0.35	0.366	0.394	0.3912	0.391	not co-transcribed pairs
GN-1110008F13Rik	chr2-156420400	0.0186764	0.337709	0.944341	+	0.0504744	0.0132827	0.000670438	0.00113852	0.48	0.456	0.484	0.485	0.4936	0.4992	0.5041	not co-transcribed pairs
GN-1110008F13Rik	chr2-156428900	0.0418173	0.0318272	0.286021	+	0.0504744	0.00721063	0.000363952	0.00113852	0.21	0.152	0.168	0.166	0.1624	0.1556	0.1592	not co-transcribed pairs
GN-1110008F13Rik	chr2-156438000	-0.011	0.572309	0.944341	+	0.0504744	0.0129032	0.000651282	0.000379507	0.87	0.86	0.848	0.85	0.842	0.8454	0.8465	not co-transcribed pairs
GN-1110008F13Rik	chr2-156445250	-0.023459	0.22851	0.944341	+	0.0504744	0.0102467	0.000517195	0	1	0.98	0.978	0.97	0.9688	0.9688	0.97	not co-transcribed pairs
GN-1110008F13Rik	chr2-156450455	-0.0191213	0.326328	0.944341	+	0.0504744	0.00683112	0.000344797	0	0.81	0.808	0.808	0.807	0.824	0.8214	0.8247	not co-transcribed pairs
GN-1110008F13Rik	chr2-156689250	0.0302732	0.120186	0.744248	+	0.0504744	0.0144213	0.000727904	0.00151803	0.39	0.36	0.4	0.374	0.356	0.3428	0.3389	not co-transcribed pairs
GN-1110008F13Rik	chr2-156808425	0.038845	0.0461519	0.37366	+	0.0504744	0.00417457	0.000210709	0.000759013	0.09	0.14	0.152	0.17	0.1644	0.172	0.1689	not co-transcribed pairs
GN-1110008F13Rik	chr2-157359200	0.0461503	0.0178363	0.187204	+	0.0504744	0.0140417	0.000708748	0.00189753	0.13	0.152	0.158	0.155	0.1656	0.1598	0.1596	not co-transcribed pairs
GN-1110008F13Rik	chr2-157567530	0.0069954	0.719528	0.944341	+	0.0504744	0.00531309	0.000268175	0.000379507	0.63	0.628	0.616	0.576	0.5624	0.5616	0.5556	not co-transcribed pairs
GN-1110008F13Rik	chr2-157584160	-0.0118992	0.541323	0.944341	+	0.0504744	0.00265655	0.000134088	0	0.8	0.808	0.804	0.786	0.7804	0.782	0.7763	not co-transcribed pairs
GN-1110008F13Rik	chr2-157639500	0.0119586	0.539307	0.944341	+	0.0504744	0.00417457	0.000210709	0.000379507	0.47	0.496	0.516	0.47	0.4688	0.4676	0.4653	not co-transcribed pairs
GN-1110008F13Rik	chr2-157668930	0.0355369	0.0681236	0.495035	+	0.0504744	0.00151803	7.66215e-05	0.000379507	0.15	0.144	0.164	0.165	0.1844	0.1892	0.1892	not co-transcribed pairs
GN-1110008F13Rik	chr2-157673215	-0.0110144	0.571804	0.944341	+	0.0504744	0.00227704	0.000114932	0	0.72	0.748	0.762	0.748	0.7448	0.7462	0.7471	not co-transcribed pairs
GN-1110008F13Rik	chr2-157694990	-0.00778395	0.689475	0.944341	+	0.0504744	0.00113852	5.74661e-05	0	0.67	0.696	0.682	0.669	0.6612	0.6642	0.6654	not co-transcribed pairs
GN-1110008F13Rik	chr2-158152400	-0.0118992	0.541323	0.944341	+	0.0504744	0.00265655	0.000134088	0	0.75	0.796	0.784	0.753	0.754	0.7676	0.77	not co-transcribed pairs
GN-1110008F13Rik	chr2-158280205	0.0355369	0.0681236	0.495035	+	0.0504744	0.00151803	7.66215e-05	0.000379507	0.21	0.208	0.194	0.191	0.1808	0.1848	0.1908	not co-transcribed pairs
GN-1110008F13Rik	chr2-158283500	-0.00778395	0.689475	0.944341	+	0.0504744	0.00113852	5.74661e-05	0	0.67	0.704	0.702	0.673	0.6616	0.6674	0.6704	not co-transcribed pairs
GN-1110008F13Rik	chr2-158368750	-0.0100529	0.60583	0.944341	+	0.0504744	0.00189753	9.57768e-05	0	0.67	0.72	0.73	0.709	0.7092	0.7146	0.7192	not co-transcribed pairs
GN-1110008F13Rik	chr2-158554200	-0.00898984	0.644463	0.944341	+	0.0504744	0.00151803	7.66215e-05	0	0.67	0.724	0.708	0.696	0.698	0.6962	0.6939	not co-transcribed pairs
GN-1110008F13Rik	chr2-158589975	-0.00778395	0.689475	0.944341	+	0.0504744	0.00113852	5.74661e-05	0	0.65	0.676	0.672	0.65	0.6536	0.6708	0.6689	not co-transcribed pairs
GN-1110008F13Rik	INT_STITCHED_1210	0.0371041	0.0568274	0.434978	+	0.0504744	0.0318786	0.00160905	0.00303605	0.29	0.296	0.298	0.31	0.308	0.3142	0.3149	not co-transcribed pairs
GN-1110008L16Rik	chr12-54125400	-0.00923901	0.635315	0.944341	+	0.0360531	0.00227704	8.20944e-05	0	0.6	0.604	0.586	0.594	0.5764	0.574	0.5728	not co-transcribed pairs
GN-1110008L16Rik	chr12-54162050	-0.0119366	0.540054	0.944341	+	0.0360531	0.00379507	0.000136824	0	0.72	0.696	0.694	0.688	0.688	0.6814	0.6836	not co-transcribed pairs
GN-1110008L16Rik	chr12-54311625	0.0235707	0.226303	0.944341	+	0.0360531	0.00341556	0.000123142	0.000379507	0.22	0.184	0.208	0.244	0.2348	0.2294	0.2329	not co-transcribed pairs
GN-1110008L16Rik	chr12-54315725	-0.00998117	0.608402	0.944341	+	0.0360531	0.00265655	9.57768e-05	0	0.63	0.612	0.59	0.609	0.6124	0.6044	0.603	not co-transcribed pairs
GN-1110008L16Rik	chr12-54353175	0.0263298	0.176514	0.944341	+	0.0360531	0.00303605	0.000109459	0.000379507	0.21	0.248	0.212	0.202	0.2032	0.2084	0.2046	not co-transcribed pairs
GN-1110008L16Rik	chr12-54543215	0.0447484	0.0216167	0.215554	+	0.0360531	0.00151803	5.47296e-05	0.000379507	0.06	0.08	0.084	0.082	0.0988	0.097	0.0985	not co-transcribed pairs
GN-1110008L16Rik	chr12-54804275	-0.00923901	0.635315	0.944341	+	0.0360531	0.00227704	8.20944e-05	0	0.59	0.592	0.578	0.577	0.5772	0.5744	0.5744	not co-transcribed pairs
GN-1110008L16Rik	chr12-54818850	-0.00754075	0.698694	0.944341	+	0.0360531	0.00151803	5.47296e-05	0	0.48	0.52	0.52	0.522	0.526	0.5266	0.5194	not co-transcribed pairs
GN-1110008L16Rik	chr12-55437250	-0.0106723	0.583805	0.944341	+	0.0360531	0.00303605	0.000109459	0	0.71	0.668	0.652	0.638	0.6432	0.6288	0.6314	not co-transcribed pairs
GN-1110008L16Rik	chr12-55445450	-0.00652924	0.737504	0.944341	+	0.0360531	0.00113852	4.10472e-05	0	0.52	0.5	0.494	0.496	0.4952	0.4862	0.4833	not co-transcribed pairs
GN-1110008L16Rik	chr12-55454450	-0.00754075	0.698694	0.944341	+	0.0360531	0.00151803	5.47296e-05	0	0.54	0.532	0.52	0.52	0.518	0.5204	0.5212	not co-transcribed pairs
GN-1110008L16Rik	chr12-55472675	-0.00754075	0.698694	0.944341	+	0.0360531	0.00151803	5.47296e-05	0	0.59	0.58	0.558	0.542	0.52	0.5192	0.5177	not co-transcribed pairs
GN-1110008L16Rik	chr12-55504650	0.0132234	0.497274	0.944341	+	0.0360531	0.0216319	0.000779897	0.00113852	0.62	0.616	0.598	0.609	0.5872	0.5956	0.5879	not co-transcribed pairs
GN-1110008L16Rik	chr12-55516875	0.0295683	0.129063	0.783237	+	0.0360531	0.00265655	9.57768e-05	0.000379507	0.18	0.18	0.172	0.167	0.166	0.177	0.1781	not co-transcribed pairs
GN-1110008L16Rik	chr12-55627700	0.0176227	0.365671	0.944341	+	0.0360531	0.0113852	0.000410472	0.000759013	0.46	0.488	0.452	0.434	0.4392	0.4288	0.4267	not co-transcribed pairs
GN-1110008L16Rik	chr12-56295775	-0.00652924	0.737504	0.944341	+	0.0360531	0.00113852	4.10472e-05	0	0.53	0.524	0.498	0.485	0.4824	0.4776	0.4816	not co-transcribed pairs
GN-1110008L16Rik	chr12-56300600	-0.00754075	0.698694	0.944341	+	0.0360531	0.00151803	5.47296e-05	0	0.48	0.536	0.516	0.524	0.5176	0.515	0.5183	not co-transcribed pairs
GN-1110008L16Rik	chr12-57210425	-0.00652924	0.737504	0.944341	+	0.0360531	0.00113852	4.10472e-05	0	0.49	0.496	0.496	0.495	0.4968	0.4876	0.4852	not co-transcribed pairs
GN-1110008L16Rik	INT_STITCHED_6000	0.0284558	0.144098	0.848288	+	0.0360531	0.00796964	0.00028733	0.000759013	0.22	0.22	0.216	0.238	0.2492	0.2396	0.2374	not co-transcribed pairs
GN-1110008P14Rik	chr2-30128825	-0.00467912	0.810183	0.944341	-	0.0113852	0.00189753	2.16038e-05	0	0.41	0.372	0.354	0.341	0.3356	0.331	0.3392	not co-transcribed pairs
GN-1110008P14Rik	chr2-30209175	-0.00512669	0.792424	0.944341	-	0.0113852	0.00227704	2.59246e-05	0	0.33	0.332	0.362	0.361	0.3552	0.3518	0.3592	not co-transcribed pairs
GN-1110008P14Rik	chr2-30533185	-0.00694818	0.721342	0.944341	-	0.0113852	0.00417457	4.75283e-05	0	0.43	0.388	0.426	0.424	0.4328	0.4258	0.4321	not co-transcribed pairs
GN-1110008P14Rik	chr2-30544900	-0.00628247	0.747079	0.944341	-	0.0113852	0.00341556	3.88868e-05	0	0.49	0.424	0.412	0.401	0.396	0.4018	0.4091	not co-transcribed pairs
GN-1110008P14Rik	chr2-30556190	-0.00418433	0.82993	0.944341	-	0.0113852	0.00151803	1.7283e-05	0	0.37	0.332	0.342	0.325	0.3196	0.3182	0.3245	not co-transcribed pairs
GN-1110008P14Rik	chr2-30575785	-0.00512669	0.792424	0.944341	-	0.0113852	0.00227704	2.59246e-05	0	0.38	0.324	0.344	0.362	0.348	0.349	0.3613	not co-transcribed pairs
GN-1110008P14Rik	chr2-30612270	-0.00467912	0.810183	0.944341	-	0.0113852	0.00189753	2.16038e-05	0	0.35	0.348	0.358	0.351	0.3396	0.3404	0.3436	not co-transcribed pairs
GN-1110008P14Rik	chr2-30651085	0.179578	3.02338e-20	3.67175e-17	-	0.0113852	0.00151803	1.7283e-05	0.000759013	0	0	0	0.001	0.0008	0.0004	0.0005	not co-transcribed pairs
GN-1110008P14Rik	chr2-30656900	-0.00418433	0.82993	0.944341	-	0.0113852	0.00151803	1.7283e-05	0	0.32	0.3	0.334	0.33	0.3288	0.3188	0.3248	not co-transcribed pairs
GN-1110008P14Rik	chr2-30690350	-0.00553851	0.776177	0.944341	-	0.0113852	0.00265655	3.02453e-05	0	0.38	0.352	0.382	0.375	0.3748	0.3718	0.377	not co-transcribed pairs
GN-1110008P14Rik	chr2-30706825	-0.00467912	0.810183	0.944341	-	0.0113852	0.00189753	2.16038e-05	0	0.39	0.36	0.366	0.362	0.3364	0.3318	0.3393	not co-transcribed pairs
GN-1110008P14Rik	chr2-30710575	-0.00418433	0.82993	0.944341	-	0.0113852	0.00151803	1.7283e-05	0	0.36	0.332	0.336	0.324	0.3232	0.3162	0.3257	not co-transcribed pairs
GN-1110008P14Rik	chr2-30716550	-0.00914565	0.638736	0.944341	-	0.0113852	0.00721063	8.20944e-05	0	0.58	0.54	0.57	0.545	0.5552	0.5466	0.5564	not co-transcribed pairs
GN-1110008P14Rik	chr2-30724150	-0.00362305	0.852461	0.944341	-	0.0113852	0.00113852	1.29623e-05	0	0.33	0.288	0.306	0.298	0.3056	0.3048	0.3125	not co-transcribed pairs
GN-1110008P14Rik	chr2-30736345	-0.00362305	0.852461	0.944341	-	0.0113852	0.00113852	1.29623e-05	0	0.4	0.344	0.328	0.312	0.3024	0.3044	0.3117	not co-transcribed pairs
GN-1110008P14Rik	chr2-30742475	0.0876967	6.74225e-06	0.000361806	-	0.0113852	0.00151803	1.7283e-05	0.000379507	0.04	0.032	0.03	0.024	0.0228	0.0204	0.0241	not co-transcribed pairs
GN-1110008P14Rik	chr2-30746175	-0.00512669	0.792424	0.944341	-	0.0113852	0.00227704	2.59246e-05	0	0.37	0.36	0.378	0.353	0.354	0.3488	0.3567	not co-transcribed pairs
GN-1110008P14Rik	chr2-30751900	-0.00662357	0.733854	0.944341	-	0.0113852	0.00379507	4.32076e-05	0	0.49	0.432	0.44	0.434	0.4144	0.4138	0.4223	not co-transcribed pairs
GN-1110008P14Rik	chr2-30757000	-0.00628247	0.747079	0.944341	-	0.0113852	0.00341556	3.88868e-05	0	0.39	0.432	0.428	0.418	0.3964	0.3938	0.4022	not co-transcribed pairs
GN-1110008P14Rik	chr2-30804680	0.0125644	0.518955	0.944341	-	0.0113852	0.0178368	0.000203076	0.000379507	0.29	0.34	0.324	0.326	0.3136	0.3132	0.3176	not co-transcribed pairs
GN-1110008P14Rik	chr2-30942375	-0.00662357	0.733854	0.944341	-	0.0113852	0.00379507	4.32076e-05	0	0.43	0.416	0.438	0.415	0.4148	0.4148	0.4222	not co-transcribed pairs
GN-1110008P14Rik	chr2-31237625	-0.00467912	0.810183	0.944341	-	0.0113852	0.00189753	2.16038e-05	0	0.33	0.344	0.34	0.333	0.3368	0.3302	0.3407	not co-transcribed pairs
GN-1110008P14Rik	chr2-31303600	0.0515535	0.00813645	0.104569	-	0.0113852	0.00379507	4.32076e-05	0.000379507	0.07	0.064	0.078	0.066	0.0644	0.0632	0.0631	not co-transcribed pairs
GN-1110008P14Rik	chr2-31328695	0.0775174	6.91647e-05	0.00248851	-	0.0113852	0.00189753	2.16038e-05	0.000379507	0.02	0.024	0.026	0.028	0.0288	0.0272	0.0293	not co-transcribed pairs
GN-1110008P14Rik	chr2-31417150	-0.00553851	0.776177	0.944341	-	0.0113852	0.00265655	3.02453e-05	0	0.4	0.376	0.362	0.363	0.3716	0.368	0.3723	not co-transcribed pairs
GN-1110008P14Rik	chr2-31453200	0.046093	0.0179787	0.18834	-	0.0113852	0.0148008	0.00016851	0.000759013	0.1	0.084	0.078	0.084	0.0836	0.0806	0.085	not co-transcribed pairs
GN-1110008P14Rik	chr2-31653125	-0.00362305	0.852461	0.944341	-	0.0113852	0.00113852	1.29623e-05	0	0.35	0.304	0.318	0.312	0.3112	0.3084	0.3162	not co-transcribed pairs
GN-1110008P14Rik	chr2-31879685	-0.00512669	0.792424	0.944341	-	0.0113852	0.00227704	2.59246e-05	0	0.38	0.36	0.384	0.367	0.366	0.355	0.363	not co-transcribed pairs
GN-1110008P14Rik	chr2-32131150	-0.00512669	0.792424	0.944341	-	0.0113852	0.00227704	2.59246e-05	0	0.37	0.352	0.352	0.351	0.352	0.3518	0.356	not co-transcribed pairs
GN-1110008P14Rik	chr2-32136650	-0.00592205	0.761134	0.944341	-	0.0113852	0.00303605	3.45661e-05	0	0.41	0.416	0.438	0.416	0.3912	0.3882	0.3903	not co-transcribed pairs
GN-1110008P14Rik	chr2-32359320	-0.00694818	0.721342	0.944341	-	0.0113852	0.00417457	4.75283e-05	0	0.41	0.396	0.44	0.447	0.4348	0.4344	0.4435	not co-transcribed pairs
GN-1110008P14Rik	chr2-32389500	-0.00467912	0.810183	0.944341	-	0.0113852	0.00189753	2.16038e-05	0	0.36	0.324	0.342	0.33	0.3368	0.3334	0.3433	not co-transcribed pairs
GN-1110008P14Rik	chr2-32429725	-0.00725852	0.709449	0.944341	-	0.0113852	0.00455408	5.18491e-05	0	0.46	0.48	0.472	0.463	0.4604	0.4532	0.4494	not co-transcribed pairs
GN-1110008P14Rik	chr2-32484000	0.271459	3.90467e-44	7.01473e-40	-	0.0113852	0.00151803	1.7283e-05	0.00113852	0	0	0	0	0	0	0	co-transcribed pairs
GN-1110008P14Rik	chr2-32490625	-0.00418433	0.82993	0.944341	-	0.0113852	0.00151803	1.7283e-05	0	0.36	0.324	0.328	0.32	0.3168	0.3168	0.3278	not co-transcribed pairs
GN-1110008P14Rik	chr2-32500575	-0.00418433	0.82993	0.944341	-	0.0113852	0.00151803	1.7283e-05	0	0.35	0.316	0.33	0.321	0.3184	0.3172	0.325	not co-transcribed pairs
GN-1110008P14Rik	chr2-32507200	-0.00418433	0.82993	0.944341	-	0.0113852	0.00151803	1.7283e-05	0	0.4	0.352	0.35	0.327	0.3216	0.318	0.3278	not co-transcribed pairs
GN-1110008P14Rik	chr2-32522940	-0.00362305	0.852461	0.944341	-	0.0113852	0.00113852	1.29623e-05	0	0.34	0.312	0.326	0.318	0.3092	0.3046	0.3108	not co-transcribed pairs
GN-1110008P14Rik	chr2-32851075	-0.00914565	0.638736	0.944341	-	0.0113852	0.00721063	8.20944e-05	0	0.64	0.572	0.566	0.56	0.5592	0.5554	0.5568	not co-transcribed pairs
GN-1110008P14Rik	chr2-32856750	0.0229665	0.23843	0.944341	-	0.0113852	0.0110057	0.000125302	0.000379507	0.34	0.288	0.262	0.262	0.2548	0.2512	0.2542	not co-transcribed pairs
GN-1110008P14Rik	chr2-33488205	-0.00467912	0.810183	0.944341	-	0.0113852	0.00189753	2.16038e-05	0	0.35	0.344	0.36	0.355	0.3408	0.3326	0.3421	not co-transcribed pairs
GN-1110008P14Rik	chr2-33542950	0.0515535	0.00813645	0.104569	-	0.0113852	0.00379507	4.32076e-05	0.000379507	0.07	0.056	0.054	0.055	0.0596	0.057	0.0612	not co-transcribed pairs
GN-1110008P14Rik	chr2-33657750	-0.00418433	0.82993	0.944341	-	0.0113852	0.00151803	1.7283e-05	0	0.35	0.32	0.336	0.335	0.3272	0.3184	0.3257	not co-transcribed pairs
GN-1110008P14Rik	chr2-33688810	-0.00418433	0.82993	0.944341	-	0.0113852	0.00151803	1.7283e-05	0	0.34	0.312	0.324	0.333	0.32	0.317	0.3267	not co-transcribed pairs
GN-1110008P14Rik	chr2-33976530	-0.00362305	0.852461	0.944341	-	0.0113852	0.00113852	1.29623e-05	0	0.33	0.3	0.316	0.305	0.3016	0.301	0.3101	not co-transcribed pairs
GN-1110008P14Rik	chr2-34106705	0.0550298	0.00473095	0.0695192	-	0.0113852	0.00341556	3.88868e-05	0.000379507	0.06	0.052	0.056	0.053	0.0532	0.0518	0.0562	not co-transcribed pairs
GN-1110008P14Rik	INT_STITCHED_803	0.00287953	0.88249	0.944341	-	0.0113852	0.0288425	0.000328378	0.000379507	0.56	0.588	0.55	0.533	0.5512	0.5498	0.5572	not co-transcribed pairs
GN-1110008P14Rik	INT_STITCHED_812	0.0243218	0.21185	0.944341	-	0.0113852	0.0740038	0.000842548	0.00151803	0.42	0.424	0.408	0.383	0.3764	0.3696	0.3731	not co-transcribed pairs
GN-1110008P14Rik	INT_STITCHED_817	0.0187951	0.334648	0.944341	-	0.0113852	0.0132827	0.000151227	0.000379507	0.2	0.2	0.196	0.19	0.1984	0.201	0.1976	not co-transcribed pairs
GN-1110012L19Rik	chrX-68819275	-0.00294916	0.87967	0.944341	+	0.00189753	0.00455408	8.64152e-06	0	1	1	1	1	1	1	1	not co-transcribed pairs
GN-1110012L19Rik	chrX-70711200	-0.00190114	0.922258	0.944341	+	0.00189753	0.00189753	3.60063e-06	0	1	1	1	1	1	1	1	not co-transcribed pairs
GN-1110012L19Rik	chrX-71811325	-0.00190114	0.922258	0.944341	+	0.00189753	0.00189753	3.60063e-06	0	1	1	1	1	1	1	1	not co-transcribed pairs
GN-1110019D14Rik	chr6-12120250	-0.0126374	0.516528	0.944341	+	0.0170778	0.00910816	0.000155547	0	0.79	0.776	0.784	0.784	0.7956	0.7878	0.795	not co-transcribed pairs
GN-1110019D14Rik	chr6-12261765	-0.0057473	0.767977	0.944341	+	0.0170778	0.00189753	3.24057e-05	0	0.54	0.52	0.542	0.564	0.5692	0.565	0.569	not co-transcribed pairs
GN-1110019D14Rik	chr6-12814425	0.0823264	2.37884e-05	0.00103381	+	0.0170778	0.00417457	7.12925e-05	0.000759013	0.01	0.02	0.022	0.023	0.0208	0.0216	0.0237	not co-transcribed pairs
GN-1110020A21Rik	chr17-83251890	-0.00477914	0.806206	0.944341	-	0.00151803	0.0148008	2.24679e-05	0	0.5	0.472	0.482	0.455	0.4692	0.461	0.4579	not co-transcribed pairs
GN-1110020A21Rik	chr17-83275500	-0.00201236	0.917726	0.944341	-	0.00151803	0.00265655	4.03271e-06	0	1	1	1	1	1	1	1	not co-transcribed pairs
GN-1110020A21Rik	chr17-83283875	-0.0013164	0.946125	0.951098	-	0.00151803	0.00113852	1.7283e-06	0	1	1	1	1	1	1	1	not co-transcribed pairs
GN-1110020A21Rik	chr17-83311300	-0.00186273	0.923824	0.944341	-	0.00151803	0.00227704	3.45661e-06	0	1	1	1	1	1	1	1	not co-transcribed pairs
GN-1110020A21Rik	chr17-83321615	-0.00215171	0.912051	0.944341	-	0.00151803	0.00303605	4.60881e-06	0	1	1	1	1	1	1	1	not co-transcribed pairs
GN-1110020A21Rik	chr17-83521300	-0.00536727	0.782921	0.944341	-	0.00151803	0.0185958	2.8229e-05	0	1	1	1	1	1	1	1	not co-transcribed pairs
GN-1110020A21Rik	chr17-83551325	-0.00152033	0.937794	0.947688	-	0.00151803	0.00151803	2.3044e-06	0	1	1	1	1	1	1	1	not co-transcribed pairs
GN-1110020A21Rik	chr17-83562825	-0.00263731	0.892312	0.944341	-	0.00151803	0.00455408	6.91321e-06	0	0.07	0.076	0.088	0.086	0.0852	0.0842	0.0819	not co-transcribed pairs
GN-1110020A21Rik	chr17-83635160	-0.00186273	0.923824	0.944341	-	0.00151803	0.00227704	3.45661e-06	0	1	1	1	1	1	1	1	not co-transcribed pairs
GN-1110020A21Rik	chr17-83644050	-0.0013164	0.946125	0.951098	-	0.00151803	0.00113852	1.7283e-06	0	1	1	1	1	1	1	1	not co-transcribed pairs
GN-1110020A21Rik	chr17-83651300	-0.00240661	0.901682	0.944341	-	0.00151803	0.00379507	5.76101e-06	0	1	1	1	1	1	1	1	not co-transcribed pairs
GN-1110020A21Rik	chr17-83663600	-0.00304763	0.875685	0.944341	-	0.00151803	0.00607211	9.21762e-06	0	1	1	1	1	1	1	1	not co-transcribed pairs
GN-1110020A21Rik	chr17-83689175	-0.00215171	0.912051	0.944341	-	0.00151803	0.00303605	4.60881e-06	0	1	1	1	1	1	1	1	not co-transcribed pairs
GN-1110020A21Rik	chr17-83981675	-0.00186273	0.923824	0.944341	-	0.00151803	0.00227704	3.45661e-06	0	1	1	1	1	1	1	1	not co-transcribed pairs
GN-1110020A21Rik	chr17-83989300	-0.0013164	0.946125	0.951098	-	0.00151803	0.00113852	1.7283e-06	0	1	1	1	1	1	1	1	not co-transcribed pairs
GN-1110020A21Rik	chr17-84027295	-0.00170011	0.930457	0.945398	-	0.00151803	0.00189753	2.88051e-06	0	1	1	1	1	1	1	1	not co-transcribed pairs
GN-1110020A21Rik	chr17-84043340	-0.00228267	0.906722	0.944341	-	0.00151803	0.00341556	5.18491e-06	0	1	1	1	1	1	1	1	not co-transcribed pairs
GN-1110020A21Rik	chr17-84062375	-0.0013164	0.946125	0.951098	-	0.00151803	0.00113852	1.7283e-06	0	1	1	1	1	1	1	1	not co-transcribed pairs
GN-1110020A21Rik	chr17-84084340	-0.00152033	0.937794	0.947688	-	0.00151803	0.00151803	2.3044e-06	0	1	1	1	1	1	1	1	not co-transcribed pairs
GN-1110020A21Rik	chr17-84095375	-0.00170011	0.930457	0.945398	-	0.00151803	0.00189753	2.88051e-06	0	1	1	1	1	1	1	1	not co-transcribed pairs
GN-1110020A21Rik	chr17-84112825	-0.00201236	0.917726	0.944341	-	0.00151803	0.00265655	4.03271e-06	0	1	1	1	1	1	1	1	not co-transcribed pairs
GN-1110020A21Rik	chr17-84147520	-0.00152033	0.937794	0.947688	-	0.00151803	0.00151803	2.3044e-06	0	1	1	1	1	1	1	1	not co-transcribed pairs
GN-1110020A21Rik	chr17-84490950	-0.00170011	0.930457	0.945398	-	0.00151803	0.00189753	2.88051e-06	0	1	1	1	1	1	1	1	not co-transcribed pairs
GN-1110020A21Rik	chr17-84876900	-0.0013164	0.946125	0.951098	-	0.00151803	0.00113852	1.7283e-06	0	1	1	1	1	1	1	1	not co-transcribed pairs
GN-1110020A21Rik	chr17-85158300	-0.00411321	0.832778	0.944341	-	0.00151803	0.0110057	1.67069e-05	0	1	1	1	1	1	1	1	not co-transcribed pairs
GN-1110020A21Rik	chr17-85179675	-0.00284971	0.883699	0.944341	-	0.00151803	0.00531309	8.06542e-06	0	1	1	1	1	1	1	1	not co-transcribed pairs
GN-1110020A21Rik	chr17-85186450	-0.00425432	0.82713	0.944341	-	0.00151803	0.0117647	1.78591e-05	0	1	1	1	1	1	1	1	not co-transcribed pairs
GN-1110020A21Rik	chr17-85255825	-0.00314202	0.871867	0.944341	-	0.00151803	0.00645161	9.79372e-06	0	1	1	1	1	1	1	1	not co-transcribed pairs
GN-1110020A21Rik	chr17-85463575	-0.00170011	0.930457	0.945398	-	0.00151803	0.00189753	2.88051e-06	0	1	1	1	1	1	1	1	not co-transcribed pairs
GN-1110020A21Rik	chr17-85485075	-0.00215171	0.912051	0.944341	-	0.00151803	0.00303605	4.60881e-06	0	1	1	1	1	1	1	1	not co-transcribed pairs
GN-1110020A21Rik	chr17-85644055	-0.00152033	0.937794	0.947688	-	0.00151803	0.00151803	2.3044e-06	0	1	1	1	1	1	1	1	not co-transcribed pairs
GN-1110020A21Rik	chr17-85678325	-0.00152033	0.937794	0.947688	-	0.00151803	0.00151803	2.3044e-06	0	1	1	1	1	1	1	1	not co-transcribed pairs
GN-1110020A21Rik	chr17-85689515	-0.00170011	0.930457	0.945398	-	0.00151803	0.00189753	2.88051e-06	0	1	1	1	1	1	1	1	not co-transcribed pairs
GN-1110020A21Rik	chr17-86148500	-0.00152033	0.937794	0.947688	-	0.00151803	0.00151803	2.3044e-06	0	1	1	1	1	1	1	1	not co-transcribed pairs
GN-1110020A21Rik	chr17-86669250	-0.00170011	0.930457	0.945398	-	0.00151803	0.00189753	2.88051e-06	0	1	1	1	1	1	1	1	not co-transcribed pairs
GN-1110020A21Rik	chr17-86723825	-0.00152033	0.937794	0.947688	-	0.00151803	0.00151803	2.3044e-06	0	1	1	1	1	1	1	1	not co-transcribed pairs
GN-1110020A21Rik	chr17-86749315	-0.0013164	0.946125	0.951098	-	0.00151803	0.00113852	1.7283e-06	0	1	1	1	1	1	1	1	not co-transcribed pairs
GN-1110020A21Rik	chr17-86903910	-0.00201236	0.917726	0.944341	-	0.00151803	0.00265655	4.03271e-06	0	1	1	1	1	1	1	1	not co-transcribed pairs
GN-1110020A21Rik	chr17-86936450	-0.00152033	0.937794	0.947688	-	0.00151803	0.00151803	2.3044e-06	0	1	1	1	1	1	1	1	not co-transcribed pairs
GN-1110020A21Rik	chr17-87156275	-0.00170011	0.930457	0.945398	-	0.00151803	0.00189753	2.88051e-06	0	1	1	1	1	1	1	1	not co-transcribed pairs
GN-1110020A21Rik	chr17-87178400	-0.00186273	0.923824	0.944341	-	0.00151803	0.00227704	3.45661e-06	0	1	1	1	1	1	1	1	not co-transcribed pairs
GN-1110032A03Rik	chr9-48537360	0.0608542	0.00178542	0.0330059	-	0.00721063	0.00455408	3.28378e-05	0.000379507	0.13	0.152	0.16	0.163	0.158	0.1498	0.145	not co-transcribed pairs
GN-1110032A03Rik	chr9-48595700	-0.00287724	0.882583	0.944341	-	0.00721063	0.00113852	8.20944e-06	0	1	1	1	1	1	1	1	not co-transcribed pairs
GN-1110032A03Rik	chr9-49108600	-0.00287724	0.882583	0.944341	-	0.00721063	0.00113852	8.20944e-06	0	1	1	1	1	1	1	1	not co-transcribed pairs
GN-1110032A03Rik	chr9-49527650	-0.00799715	0.681431	0.944341	-	0.00721063	0.00872865	6.29391e-05	0	1	1	1	1	1	1	1	not co-transcribed pairs
GN-1110032A03Rik	chr9-49533000	0.0414752	0.0332528	0.294989	-	0.00721063	0.00834915	6.02026e-05	0.000379507	0.06	0.068	0.066	0.087	0.082	0.0824	0.0835	not co-transcribed pairs
GN-1110032A03Rik	chr9-49656980	-0.00576434	0.767309	0.944341	-	0.00721063	0.00455408	3.28378e-05	0	0.17	0.212	0.2	0.197	0.19	0.1916	0.197	not co-transcribed pairs
GN-1110032A03Rik	chr9-49726825	-0.00498921	0.797868	0.944341	-	0.00721063	0.00341556	2.46283e-05	0	1	1	1	1	1	1	1	not co-transcribed pairs
GN-1110032A03Rik	chr9-49796375	-0.0134461	0.490056	0.944341	-	0.00721063	0.0242884	0.000175135	0	0.75	0.72	0.736	0.746	0.7596	0.7648	0.7609	not co-transcribed pairs
GN-1110032A03Rik	chr9-50122700	-0.00371591	0.848725	0.944341	-	0.00721063	0.00189753	1.36824e-05	0	1	1	1	1	1	1	1	not co-transcribed pairs
GN-1110032A03Rik	chr9-50436720	-0.00332298	0.864557	0.944341	-	0.00721063	0.00151803	1.09459e-05	0	1	1	1	1	1	1	1	not co-transcribed pairs
GN-1110032A03Rik	chr9-51976975	-0.00332298	0.864557	0.944341	-	0.00721063	0.00151803	1.09459e-05	0	1	1	1	1	1	1	1	not co-transcribed pairs
GN-1110032A03Rik	chr9-53256675	0.0718913	0.000223952	0.00640348	-	0.00721063	0.00341556	2.46283e-05	0.000379507	0.06	0.088	0.096	0.098	0.096	0.1018	0.1068	not co-transcribed pairs
GN-1110032A03Rik	chr9-53264150	-0.00287724	0.882583	0.944341	-	0.00721063	0.00113852	8.20944e-06	0	1	1	1	1	1	1	1	not co-transcribed pairs
GN-1110032F04Rik	chr3-66972225	-0.00246557	0.899286	0.944341	+	0.00227704	0.00265655	6.04906e-06	0	1	1	1	1	1	1	1	not co-transcribed pairs
GN-1110032F04Rik	chr3-67551845	-0.00161286	0.934017	0.946331	+	0.00227704	0.00113852	2.59246e-06	0	1	1	1	1	1	1	1	not co-transcribed pairs
GN-1110032F04Rik	chr3-68466725	-0.0026363	0.892353	0.944341	+	0.00227704	0.00303605	6.91321e-06	0	1	1	1	1	1	1	1	not co-transcribed pairs
GN-1110032F04Rik	chr3-68474700	-0.0029486	0.879693	0.944341	+	0.00227704	0.00379507	8.64152e-06	0	1	1	1	1	1	1	1	not co-transcribed pairs
GN-1110032F04Rik	chr3-68491050	-0.00958656	0.622649	0.944341	+	0.00227704	0.0387097	8.81435e-05	0	0.82	0.78	0.782	0.79	0.8024	0.7932	0.7923	not co-transcribed pairs
GN-1110032F04Rik	chr3-68525250	-0.00877495	0.652395	0.944341	+	0.00227704	0.0326376	7.43171e-05	0	0.98	0.952	0.952	0.945	0.9412	0.9408	0.9389	not co-transcribed pairs
GN-1110032F04Rik	chr3-68533975	-0.00671149	0.730458	0.944341	+	0.00227704	0.0193548	4.40717e-05	0	0.66	0.668	0.664	0.652	0.6448	0.6496	0.6572	not co-transcribed pairs
GN-1110032F04Rik	chr3-68541540	-0.00585545	0.76374	0.944341	+	0.00227704	0.0148008	3.37019e-05	0	1	1	1	1	1	1	1	not co-transcribed pairs
GN-1110032F04Rik	chr3-68563675	-0.00495095	0.799385	0.944341	+	0.00227704	0.0106262	2.41962e-05	0	0.39	0.316	0.338	0.311	0.3252	0.3264	0.3233	not co-transcribed pairs
GN-1110032F04Rik	chr3-68675425	-0.00161286	0.934017	0.946331	+	0.00227704	0.00113852	2.59246e-06	0	1	1	1	1	1	1	1	not co-transcribed pairs
GN-1110032F04Rik	chr3-68719275	-0.00186273	0.923824	0.944341	+	0.00227704	0.00151803	3.45661e-06	0	1	1	1	1	1	1	1	not co-transcribed pairs
GN-1110032F04Rik	chr3-68760555	0.234493	2.26966e-33	1.28863e-29	+	0.00227704	0.00113852	2.59246e-06	0.000379507	0.02	0.02	0.012	0.012	0.0096	0.0128	0.012	not co-transcribed pairs
GN-1110032F04Rik	chr3-69222385	-0.00186273	0.923824	0.944341	+	0.00227704	0.00151803	3.45661e-06	0	1	1	1	1	1	1	1	not co-transcribed pairs
GN-1110032F04Rik	chr3-69625625	-0.0026363	0.892353	0.944341	+	0.00227704	0.00303605	6.91321e-06	0	1	1	1	1	1	1	1	not co-transcribed pairs
GN-1110032F04Rik	chr3-69859800	-0.00228224	0.906739	0.944341	+	0.00227704	0.00227704	5.18491e-06	0	1	1	1	1	1	1	1	not co-transcribed pairs
GN-1110034G24Rik	chr2-131043425	-0.00727397	0.708859	0.944341	+	0.0170778	0.00303605	5.18491e-05	0	0.65	0.616	0.608	0.631	0.6212	0.6144	0.6131	not co-transcribed pairs
GN-1110034G24Rik	chr2-131095475	-0.00771668	0.692021	0.944341	+	0.0170778	0.00341556	5.83302e-05	0	0.65	0.628	0.646	0.66	0.656	0.643	0.6334	not co-transcribed pairs
GN-1110034G24Rik	chr2-131170000	0.0459674	0.0182941	0.190602	+	0.0170778	0.00303605	5.18491e-05	0.000379507	0.08	0.104	0.134	0.133	0.1252	0.1196	0.1208	not co-transcribed pairs
GN-1110034G24Rik	chr2-131442100	-0.00513956	0.791915	0.944341	+	0.0170778	0.00151803	2.59246e-05	0	0.56	0.572	0.556	0.577	0.5732	0.5588	0.5567	not co-transcribed pairs
GN-1110034G24Rik	chr2-131448470	-0.00445014	0.819307	0.944341	+	0.0170778	0.00113852	1.94434e-05	0	0.56	0.552	0.53	0.556	0.5644	0.5462	0.5448	not co-transcribed pairs
GN-1110034G24Rik	chr2-131811425	-0.00445014	0.819307	0.944341	+	0.0170778	0.00113852	1.94434e-05	0	0.57	0.548	0.542	0.558	0.558	0.5414	0.542	not co-transcribed pairs
GN-1110034G24Rik	chr2-131881805	-0.00629704	0.746512	0.944341	+	0.0170778	0.00227704	3.88868e-05	0	0.63	0.624	0.594	0.61	0.6008	0.5892	0.584	not co-transcribed pairs
GN-1110034G24Rik	chr2-131901485	0.0700979	0.000320326	0.00856597	+	0.0170778	0.00151803	2.59246e-05	0.000379507	0.06	0.068	0.05	0.052	0.0644	0.0618	0.062	not co-transcribed pairs
GN-1110034G24Rik	chr2-132453625	-0.00445014	0.819307	0.944341	+	0.0170778	0.00113852	1.94434e-05	0	0.58	0.58	0.544	0.556	0.556	0.5456	0.5436	not co-transcribed pairs
GN-1110034G24Rik	chr2-132645885	-0.00629704	0.746512	0.944341	+	0.0170778	0.00227704	3.88868e-05	0	0.63	0.636	0.6	0.616	0.6088	0.5916	0.5867	not co-transcribed pairs
GN-1110034G24Rik	chr2-132683250	0.102812	1.30915e-07	1.27096e-05	+	0.0170778	0.00607211	0.000103698	0.00113852	0	0	0.01	0.007	0.0036	0.0058	0.0061	co-transcribed pairs
GN-1110037F02Rik	chr4-10693600	0.079552	4.43461e-05	0.00173248	+	0.0182163	0.00113852	2.07396e-05	0.000379507	0.01	0.008	0.008	0.009	0.0092	0.0078	0.0076	not co-transcribed pairs
GN-1110037F02Rik	chr4-10858800	0.0481015	0.0135432	0.15274	+	0.0182163	0.00265655	4.83925e-05	0.000379507	0.04	0.048	0.04	0.039	0.0324	0.0322	0.0295	not co-transcribed pairs
GN-1110037F02Rik	chr4-10931150	0.0893055	4.55609e-06	0.000260005	+	0.0182163	0.00341556	6.22189e-05	0.000759013	0	0.004	0.006	0.005	0.0056	0.0064	0.0046	not co-transcribed pairs
GN-1110037F02Rik	chr4-10934300	0.0351939	0.0708274	0.509581	+	0.0182163	0.00417457	7.60454e-05	0.000379507	0.04	0.052	0.052	0.066	0.0676	0.0696	0.0687	not co-transcribed pairs
GN-1110037F02Rik	chr4-11049000	-0.00650733	0.738353	0.944341	+	0.0182163	0.00227704	4.14793e-05	0	0.21	0.252	0.232	0.231	0.2336	0.2278	0.231	not co-transcribed pairs
GN-1110037F02Rik	chr4-11087150	-0.00459875	0.813383	0.944341	+	0.0182163	0.00113852	2.07396e-05	0	0.15	0.164	0.164	0.154	0.15	0.1476	0.1432	not co-transcribed pairs
GN-1110037F02Rik	chr4-11453850	-0.00459875	0.813383	0.944341	+	0.0182163	0.00113852	2.07396e-05	0	0.15	0.136	0.166	0.154	0.1492	0.1484	0.147	not co-transcribed pairs
GN-1110037F02Rik	chr4-13094750	-0.00531119	0.785133	0.944341	+	0.0182163	0.00151803	2.76529e-05	0	0.13	0.172	0.15	0.168	0.1712	0.1756	0.1702	not co-transcribed pairs
GN-1110037F02Rik	chr4-13741850	0.0377454	0.0526775	0.411565	+	0.0182163	0.00379507	6.91321e-05	0.000379507	0.05	0.052	0.056	0.062	0.0588	0.058	0.0578	not co-transcribed pairs
GN-1110037F02Rik	chr4-13749675	0.025882	0.183986	0.944341	+	0.0182163	0.00607211	0.000110611	0.000379507	0.09	0.14	0.142	0.143	0.144	0.1364	0.1313	not co-transcribed pairs
GN-1110037F02Rik	chr4-9095625	0.0592685	0.00234712	0.0407539	+	0.0182163	0.00189753	3.45661e-05	0.000379507	0.03	0.028	0.026	0.031	0.0216	0.0204	0.0187	not co-transcribed pairs
GN-1110037F02Rik	chr4-9488900	0.0290806	0.135496	0.811894	+	0.0182163	0.00531309	9.6785e-05	0.000379507	0.11	0.136	0.114	0.108	0.1068	0.1008	0.106	not co-transcribed pairs
GN-1110038B12Rik	chr17-32633450	-0.0120163	0.537352	0.944341	-	0.0705882	0.00189753	0.000133944	0	0.75	0.768	0.75	0.757	0.752	0.7628	0.7635	not co-transcribed pairs
GN-1110038B12Rik	chr17-32749255	0.0653692	0.000792076	0.0175265	-	0.0705882	0.00151803	0.000107155	0.000759013	0.01	0.052	0.04	0.04	0.0428	0.0414	0.0432	not co-transcribed pairs
GN-1110038B12Rik	chr17-32837800	-0.00930422	0.63293	0.944341	-	0.0705882	0.00113852	8.03661e-05	0	0.67	0.632	0.654	0.665	0.6604	0.6808	0.6846	not co-transcribed pairs
GN-1110038B12Rik	chr17-32900275	0.0273118	0.160922	0.91813	-	0.0705882	0.00151803	0.000107155	0.000379507	0.14	0.22	0.222	0.231	0.2384	0.2416	0.2446	not co-transcribed pairs
GN-1110038B12Rik	chr17-32904045	-0.0107456	0.581224	0.944341	-	0.0705882	0.00151803	0.000107155	0	0.66	0.68	0.69	0.707	0.7012	0.715	0.7195	not co-transcribed pairs
GN-1110038B12Rik	chr17-33061705	-0.00930422	0.63293	0.944341	-	0.0705882	0.00113852	8.03661e-05	0	0.68	0.696	0.712	0.693	0.6752	0.6872	0.6902	not co-transcribed pairs
GN-1110038B12Rik	chr17-33584950	-0.0131657	0.499153	0.944341	-	0.0705882	0.00227704	0.000160732	0	0.76	0.792	0.788	0.786	0.774	0.7884	0.7893	not co-transcribed pairs
GN-1110038B12Rik	chr17-33598150	0.0356763	0.0670488	0.489235	-	0.0705882	0.00607211	0.000428619	0.00113852	0.19	0.16	0.144	0.133	0.1328	0.1264	0.127	not co-transcribed pairs
GN-1110038B12Rik	chr17-33803650	0.0560759	0.00399571	0.0612207	-	0.0705882	0.00189753	0.000133944	0.000759013	0.08	0.08	0.072	0.061	0.0584	0.0632	0.0645	not co-transcribed pairs
GN-1110038B12Rik	chr17-33891475	0.0185355	0.341366	0.944341	-	0.0705882	0.0056926	0.000401831	0.000759013	0.44	0.38	0.402	0.406	0.4092	0.4146	0.417	not co-transcribed pairs
GN-1110038B12Rik	chr17-34163050	-0.0107456	0.581224	0.944341	-	0.0705882	0.00151803	0.000107155	0	0.68	0.676	0.724	0.725	0.722	0.7302	0.7308	not co-transcribed pairs
GN-1110038B12Rik	chr17-34262875	-0.0152082	0.434997	0.944341	-	0.0705882	0.00303605	0.00021431	0	0.85	0.864	0.872	0.867	0.8308	0.832	0.8339	not co-transcribed pairs
GN-1110038B12Rik	chr17-34298050	-0.0131657	0.499153	0.944341	-	0.0705882	0.00227704	0.000160732	0	0.79	0.72	0.752	0.76	0.7676	0.7816	0.7845	not co-transcribed pairs
GN-1110038B12Rik	chr17-34305900	-0.0142232	0.465323	0.944341	-	0.0705882	0.00265655	0.000187521	0	0.83	0.856	0.814	0.802	0.7924	0.7992	0.8036	not co-transcribed pairs
GN-1110038B12Rik	chr17-34380800	0.0179199	0.357641	0.944341	-	0.0705882	0.00227704	0.000160732	0.000379507	0.35	0.316	0.358	0.357	0.352	0.3592	0.361	not co-transcribed pairs
GN-1110038B12Rik	chr17-34390895	0.0273118	0.160922	0.91813	-	0.0705882	0.00151803	0.000107155	0.000379507	0.34	0.308	0.274	0.257	0.246	0.243	0.2413	not co-transcribed pairs
GN-1110038B12Rik	chr17-34559300	-0.00930422	0.63293	0.944341	-	0.0705882	0.00113852	8.03661e-05	0	0.68	0.668	0.674	0.688	0.6728	0.682	0.6837	not co-transcribed pairs
GN-1110038B12Rik	chr17-34631675	-0.0201415	0.301178	0.944341	-	0.0705882	0.00531309	0.000375042	0	0.94	0.936	0.934	0.918	0.9212	0.9228	0.925	not co-transcribed pairs
GN-1110038B12Rik	chr17-34640000	0.0346577	0.07523	0.531814	-	0.0705882	0.00341556	0.000241098	0.000759013	0.15	0.148	0.176	0.18	0.1904	0.1944	0.1942	not co-transcribed pairs
GN-1110038B12Rik	chr17-34670000	-0.0152082	0.434997	0.944341	-	0.0705882	0.00303605	0.00021431	0	0.83	0.832	0.836	0.827	0.8172	0.8298	0.834	not co-transcribed pairs
GN-1110038B12Rik	chr17-34684100	-0.00930422	0.63293	0.944341	-	0.0705882	0.00113852	8.03661e-05	0	0.7	0.656	0.674	0.674	0.6688	0.6852	0.6906	not co-transcribed pairs
GN-1110038B12Rik	chr17-34714985	-0.0120163	0.537352	0.944341	-	0.0705882	0.00189753	0.000133944	0	0.73	0.756	0.78	0.757	0.7436	0.7552	0.7574	not co-transcribed pairs
GN-1110038B12Rik	chr17-34878100	-0.0107456	0.581224	0.944341	-	0.0705882	0.00151803	0.000107155	0	0.65	0.68	0.704	0.708	0.7024	0.725	0.7258	not co-transcribed pairs
GN-1110038B12Rik	chr17-34916225	-0.0161338	0.407567	0.944341	-	0.0705882	0.00341556	0.000241098	0	0.75	0.724	0.72	0.721	0.7164	0.7188	0.7161	not co-transcribed pairs
GN-1110038B12Rik	chr17-34963550	0.0549697	0.00477675	0.070067	-	0.0705882	0.0235294	0.0016609	0.00379507	0.17	0.152	0.134	0.133	0.1496	0.1452	0.1445	not co-transcribed pairs
GN-1110038B12Rik	chr17-35019775	0.0220298	0.258123	0.944341	-	0.0705882	0.00189753	0.000133944	0.000379507	0.27	0.276	0.272	0.292	0.2928	0.2952	0.2995	not co-transcribed pairs
GN-1110038B12Rik	chr17-35177375	-0.0194052	0.319196	0.944341	-	0.0705882	0.00493359	0.000348253	0	0.87	0.9	0.902	0.91	0.9128	0.9154	0.9169	not co-transcribed pairs
GN-1110038B12Rik	chr17-35181575	-0.00930422	0.63293	0.944341	-	0.0705882	0.00113852	8.03661e-05	0	0.73	0.708	0.71	0.706	0.6644	0.6812	0.6866	not co-transcribed pairs
GN-1110038B12Rik	chr17-35348595	-0.00930422	0.63293	0.944341	-	0.0705882	0.00113852	8.03661e-05	0	0.69	0.676	0.682	0.671	0.6708	0.688	0.6897	not co-transcribed pairs
GN-1110038B12Rik	chr17-35424100	0.043347	0.0260746	0.24688	-	0.0705882	0.00265655	0.000187521	0.000759013	0.08	0.076	0.09	0.096	0.1076	0.1196	0.122	not co-transcribed pairs
GN-1110038B12Rik	chr17-35485650	0.0166041	0.394034	0.944341	-	0.0705882	0.00607211	0.000428619	0.000759013	0.44	0.456	0.484	0.467	0.4432	0.4456	0.4488	not co-transcribed pairs
GN-1110038B12Rik	chr17-35567450	-0.0107456	0.581224	0.944341	-	0.0705882	0.00151803	0.000107155	0	0.74	0.664	0.704	0.712	0.7024	0.7214	0.726	not co-transcribed pairs
GN-1110038B12Rik	chr17-35590750	-0.0152082	0.434997	0.944341	-	0.0705882	0.00303605	0.00021431	0	0.92	0.856	0.846	0.835	0.826	0.8394	0.841	not co-transcribed pairs
GN-1110038B12Rik	chr17-35600025	0.0228881	0.240035	0.944341	-	0.0705882	0.00493359	0.000348253	0.000759013	0.31	0.324	0.346	0.349	0.342	0.341	0.3455	not co-transcribed pairs
GN-1110038B12Rik	chr17-35726200	-0.0131657	0.499153	0.944341	-	0.0705882	0.00227704	0.000160732	0	0.76	0.756	0.79	0.789	0.7768	0.7864	0.7872	not co-transcribed pairs
GN-1110038B12Rik	chr17-35730115	-0.0107456	0.581224	0.944341	-	0.0705882	0.00151803	0.000107155	0	0.78	0.74	0.738	0.731	0.7168	0.7224	0.722	not co-transcribed pairs
GN-1110038B12Rik	chr17-35738550	-0.0107456	0.581224	0.944341	-	0.0705882	0.00151803	0.000107155	0	0.74	0.696	0.722	0.722	0.71	0.7242	0.7257	not co-transcribed pairs
GN-1110038B12Rik	chr17-35938200	-0.0107456	0.581224	0.944341	-	0.0705882	0.00151803	0.000107155	0	0.83	0.704	0.702	0.709	0.6984	0.7168	0.7252	not co-transcribed pairs
GN-1110038B12Rik	chr17-36196850	0.0560759	0.00399571	0.0612207	-	0.0705882	0.00189753	0.000133944	0.000759013	0.01	0.04	0.056	0.06	0.0584	0.0608	0.0618	not co-transcribed pairs
GN-1110038B12Rik	chr17-36215225	0.0273118	0.160922	0.91813	-	0.0705882	0.00151803	0.000107155	0.000379507	0.21	0.212	0.23	0.241	0.2356	0.244	0.2442	not co-transcribed pairs
GN-1110038B12Rik	chr17-36229900	0.0263274	0.176553	0.944341	-	0.0705882	0.119545	0.00843844	0.0106262	0.86	0.884	0.896	0.893	0.896	0.8968	0.8967	not co-transcribed pairs
GN-1110038B12Rik	chr17-36992715	-0.00486744	0.802698	0.944341	-	0.0705882	0.00683112	0.000482197	0.000379507	0.8	0.808	0.792	0.784	0.7812	0.7842	0.7895	not co-transcribed pairs
GN-1110038B12Rik	chr17-36995850	-0.0141104	0.46887	0.944341	-	0.0705882	0.0106262	0.000750084	0.000379507	0.95	0.888	0.896	0.908	0.9124	0.9212	0.9275	not co-transcribed pairs
GN-1110038B12Rik	chr17-37026350	-0.0131657	0.499153	0.944341	-	0.0705882	0.00227704	0.000160732	0	0.82	0.8	0.792	0.794	0.7868	0.7904	0.79	not co-transcribed pairs
GN-1110038B12Rik	chr17-37245200	-0.0120163	0.537352	0.944341	-	0.0705882	0.00189753	0.000133944	0	0.72	0.732	0.754	0.754	0.75	0.7554	0.7563	not co-transcribed pairs
GN-1110038B12Rik	INT_STITCHED_7792	0.00907205	0.641438	0.944341	-	0.0705882	0.0368121	0.0025985	0.00303605	0.82	0.848	0.846	0.849	0.8376	0.8408	0.8458	not co-transcribed pairs
GN-1110038B12Rik	Pou5f1_39kbDn_mn	0.0624296	0.00135227	0.0266204	-	0.0705882	0.00986717	0.000696506	0.00227704	0.03	0.028	0.042	0.05	0.0516	0.0554	0.0537	not co-transcribed pairs
GN-1110038B12Rik	Pou5f1_3kbUp_pl	0.00926198	0.634475	0.944341	-	0.0705882	0.00341556	0.000241098	0.000379507	0.36	0.348	0.336	0.341	0.3472	0.338	0.3338	not co-transcribed pairs
GN-1110038F14Rik	chr15-74487200	-0.00914565	0.638736	0.944341	+	0.0113852	0.00721063	8.20944e-05	0	1	1	1	1	1	1	1	not co-transcribed pairs
GN-1110038F14Rik	chr15-74651700	-0.00838782	0.666784	0.944341	+	0.0113852	0.00607211	6.91321e-05	0	1	1	1	1	1	1	1	not co-transcribed pairs
GN-1110038F14Rik	chr15-74658100	0.0048032	0.805249	0.944341	+	0.0113852	0.026186	0.000298132	0.000379507	0.76	0.76	0.754	0.749	0.7336	0.7334	0.7367	not co-transcribed pairs
GN-1110038F14Rik	chr15-74759330	-0.00418433	0.82993	0.944341	+	0.0113852	0.00151803	1.7283e-05	0	1	1	1	1	1	1	1	not co-transcribed pairs
GN-1110038F14Rik	chr15-74918275	-0.00362305	0.852461	0.944341	+	0.0113852	0.00113852	1.29623e-05	0	1	1	1	1	1	1	1	not co-transcribed pairs
GN-1110038F14Rik	chr15-74922110	-0.00662357	0.733854	0.944341	+	0.0113852	0.00379507	4.32076e-05	0	1	1	1	1	1	1	1	not co-transcribed pairs
GN-1110038F14Rik	chr15-74967150	-0.00418433	0.82993	0.944341	+	0.0113852	0.00151803	1.7283e-05	0	1	1	1	1	1	1	1	not co-transcribed pairs
GN-1110038F14Rik	chr15-75084750	0.0175948	0.366429	0.944341	+	0.0113852	0.0140417	0.000159868	0.000379507	0.57	0.532	0.53	0.515	0.5092	0.5118	0.5083	not co-transcribed pairs
GN-1110038F14Rik	chr15-75613135	-0.00811992	0.676815	0.944341	+	0.0113852	0.0056926	6.48114e-05	0	1	1	1	1	1	1	1	not co-transcribed pairs
GN-1110038F14Rik	chr15-75726575	-0.00418433	0.82993	0.944341	+	0.0113852	0.00151803	1.7283e-05	0	1	1	1	1	1	1	1	not co-transcribed pairs
GN-1110038F14Rik	chr15-75730400	0.0639566	0.00102695	0.0214445	+	0.0113852	0.00265655	3.02453e-05	0.000379507	0.13	0.116	0.114	0.131	0.134	0.1326	0.1282	not co-transcribed pairs
GN-1110038F14Rik	chr15-75843000	-0.00838782	0.666784	0.944341	+	0.0113852	0.00607211	6.91321e-05	0	1	1	1	1	1	1	1	not co-transcribed pairs
GN-1110038F14Rik	chr15-75855675	-0.00467912	0.810183	0.944341	+	0.0113852	0.00189753	2.16038e-05	0	1	1	1	1	1	1	1	not co-transcribed pairs
GN-1110038F14Rik	chr15-75987175	-0.00553851	0.776177	0.944341	+	0.0113852	0.00265655	3.02453e-05	0	1	1	1	1	1	1	1	not co-transcribed pairs
GN-1110038F14Rik	chr15-76114400	-0.0117089	0.54781	0.944341	+	0.0113852	0.0117647	0.000133944	0	1	1	1	1	1	1	1	not co-transcribed pairs
GN-1110038F14Rik	chr15-76281725	-0.00467912	0.810183	0.944341	+	0.0113852	0.00189753	2.16038e-05	0	1	1	1	1	1	1	1	not co-transcribed pairs
GN-1110038F14Rik	chr15-76973200	-0.00784309	0.68724	0.944341	+	0.0113852	0.00531309	6.04906e-05	0	1	1	1	1	1	1	1	not co-transcribed pairs
GN-1110038F14Rik	chr15-76997700	-0.00362305	0.852461	0.944341	+	0.0113852	0.00113852	1.29623e-05	0	1	1	1	1	1	1	1	not co-transcribed pairs
GN-1110038F14Rik	chr15-77017275	-0.00784309	0.68724	0.944341	+	0.0113852	0.00531309	6.04906e-05	0	1	1	1	1	1	1	1	not co-transcribed pairs
GN-1110038F14Rik	chr15-77028070	-0.00592205	0.761134	0.944341	+	0.0113852	0.00303605	3.45661e-05	0	1	1	1	1	1	1	1	not co-transcribed pairs
GN-1110038F14Rik	chr15-77035975	-0.00592205	0.761134	0.944341	+	0.0113852	0.00303605	3.45661e-05	0	1	1	1	1	1	1	1	not co-transcribed pairs
GN-1110038F14Rik	chr15-77334550	0.0144114	0.45944	0.944341	+	0.0113852	0.0163188	0.000185793	0.000379507	0.57	0.568	0.57	0.555	0.5656	0.5628	0.5646	not co-transcribed pairs
GN-1110038F14Rik	chr15-77342225	0.048532	0.0127292	0.145862	+	0.0113852	0.00417457	4.75283e-05	0.000379507	0.22	0.24	0.214	0.205	0.1948	0.195	0.194	not co-transcribed pairs
GN-1110038F14Rik	chr15-77346725	-0.00628247	0.747079	0.944341	+	0.0113852	0.00341556	3.88868e-05	0	1	1	1	1	1	1	1	not co-transcribed pairs
GN-1110038F14Rik	chr15-77354800	0.00726712	0.709121	0.944341	+	0.0113852	0.0231499	0.000263566	0.000379507	0.68	0.612	0.642	0.641	0.6324	0.627	0.6225	not co-transcribed pairs
GN-1110038F14Rik	chr15-77365775	-0.00694818	0.721342	0.944341	+	0.0113852	0.00417457	4.75283e-05	0	1	1	1	1	1	1	1	not co-transcribed pairs
GN-1110038F14Rik	chr15-77850100	-0.00467912	0.810183	0.944341	+	0.0113852	0.00189753	2.16038e-05	0	1	1	1	1	1	1	1	not co-transcribed pairs
GN-1110038F14Rik	chr15-77861625	-0.00512669	0.792424	0.944341	+	0.0113852	0.00227704	2.59246e-05	0	1	1	1	1	1	1	1	not co-transcribed pairs
GN-1110038F14Rik	chr15-77865550	0.070842	0.000276388	0.00757844	+	0.0113852	0.00796964	9.07359e-05	0.000759013	0.08	0.048	0.064	0.055	0.0588	0.0568	0.0604	not co-transcribed pairs
GN-1110038F14Rik	chr15-77879950	-0.00553851	0.776177	0.944341	+	0.0113852	0.00265655	3.02453e-05	0	1	1	1	1	1	1	1	not co-transcribed pairs
GN-1110038F14Rik	chr15-77886725	-0.00553851	0.776177	0.944341	+	0.0113852	0.00265655	3.02453e-05	0	1	1	1	1	1	1	1	not co-transcribed pairs
GN-1110038F14Rik	chr15-77932725	-0.00662357	0.733854	0.944341	+	0.0113852	0.00379507	4.32076e-05	0	1	1	1	1	1	1	1	not co-transcribed pairs
GN-1110038F14Rik	chr15-78000125	-0.0115163	0.554414	0.944341	+	0.0113852	0.0113852	0.000129623	0	1	1	1	1	1	1	1	not co-transcribed pairs
GN-1110038F14Rik	chr15-78183375	-0.00418433	0.82993	0.944341	+	0.0113852	0.00151803	1.7283e-05	0	1	1	1	1	1	1	1	not co-transcribed pairs
GN-1110038F14Rik	chr15-78253375	-0.00512669	0.792424	0.944341	+	0.0113852	0.00227704	2.59246e-05	0	1	1	1	1	1	1	1	not co-transcribed pairs
GN-1110038F14Rik	chr15-78382395	-0.00362305	0.852461	0.944341	+	0.0113852	0.00113852	1.29623e-05	0	1	1	1	1	1	1	1	not co-transcribed pairs
GN-1110038F14Rik	chr15-78508400	-0.00784309	0.68724	0.944341	+	0.0113852	0.00531309	6.04906e-05	0	1	1	1	1	1	1	1	not co-transcribed pairs
GN-1110038F14Rik	chr15-78550200	-0.00628247	0.747079	0.944341	+	0.0113852	0.00341556	3.88868e-05	0	1	1	1	1	1	1	1	not co-transcribed pairs
GN-1110038F14Rik	chr15-78590650	-0.00418433	0.82993	0.944341	+	0.0113852	0.00151803	1.7283e-05	0	1	1	1	1	1	1	1	not co-transcribed pairs
GN-1110038F14Rik	chr15-78609725	-0.00418433	0.82993	0.944341	+	0.0113852	0.00151803	1.7283e-05	0	1	1	1	1	1	1	1	not co-transcribed pairs
GN-1110038F14Rik	chr15-78819090	-0.00467912	0.810183	0.944341	+	0.0113852	0.00189753	2.16038e-05	0	1	1	1	1	1	1	1	not co-transcribed pairs
GN-1110038F14Rik	chr15-78825475	-0.00592205	0.761134	0.944341	+	0.0113852	0.00303605	3.45661e-05	0	1	1	1	1	1	1	1	not co-transcribed pairs
GN-1110038F14Rik	chr15-78831470	0.0550298	0.00473095	0.0695192	+	0.0113852	0.00341556	3.88868e-05	0.000379507	0.15	0.168	0.162	0.149	0.158	0.165	0.1617	not co-transcribed pairs
GN-1110038F14Rik	chr15-79162200	-0.00553851	0.776177	0.944341	+	0.0113852	0.00265655	3.02453e-05	0	1	1	1	1	1	1	1	not co-transcribed pairs
GN-1110038F14Rik	chr15-79192050	0.0590971	0.00241666	0.0415912	+	0.0113852	0.00303605	3.45661e-05	0.000379507	0.17	0.148	0.166	0.172	0.152	0.14	0.1397	not co-transcribed pairs
GN-1110038F14Rik	chr15-79208125	-0.00694818	0.721342	0.944341	+	0.0113852	0.00417457	4.75283e-05	0	1	1	1	1	1	1	1	not co-transcribed pairs
GN-1110038F14Rik	chr15-79212700	-0.0105028	0.589794	0.944341	+	0.0113852	0.00948767	0.000108019	0	1	1	1	1	1	1	1	not co-transcribed pairs
GN-1110038F14Rik	chr15-79222975	-0.0102887	0.597402	0.944341	+	0.0113852	0.00910816	0.000103698	0	1	1	1	1	1	1	1	not co-transcribed pairs
GN-1110038F14Rik	chr15-79258100	-0.00755635	0.698102	0.944341	+	0.0113852	0.00493359	5.61699e-05	0	1	1	1	1	1	1	1	not co-transcribed pairs
GN-1110038F14Rik	chr15-79269450	-0.00362305	0.852461	0.944341	+	0.0113852	0.00113852	1.29623e-05	0	1	1	1	1	1	1	1	not co-transcribed pairs
GN-1110038F14Rik	chr15-79280725	0.0876967	6.74225e-06	0.000361806	+	0.0113852	0.00151803	1.7283e-05	0.000379507	0.08	0.08	0.076	0.079	0.0704	0.073	0.0736	not co-transcribed pairs
GN-1110038F14Rik	chr15-79329345	-0.00418433	0.82993	0.944341	+	0.0113852	0.00151803	1.7283e-05	0	1	1	1	1	1	1	1	not co-transcribed pairs
GN-1110038F14Rik	chr15-79333875	-0.00362305	0.852461	0.944341	+	0.0113852	0.00113852	1.29623e-05	0	1	1	1	1	1	1	1	not co-transcribed pairs
GN-1110046J04Rik	chr13-31676900	-0.0095969	0.622274	0.944341	+	0.00455408	0.0197343	8.98718e-05	0	0.48	0.528	0.532	0.509	0.518	0.5212	0.5204	not co-transcribed pairs
GN-1110046J04Rik	chr13-34109050	-0.00437931	0.822135	0.944341	+	0.00455408	0.00417457	1.90113e-05	0	0.14	0.124	0.154	0.143	0.1472	0.1626	0.1642	not co-transcribed pairs
GN-1110046J04Rik	chr13-34154300	-0.00294916	0.87967	0.944341	+	0.00455408	0.00189753	8.64152e-06	0	1	1	1	1	1	1	1	not co-transcribed pairs
GN-1110046J04Rik	chr13-34604675	0.0987184	4.03211e-07	3.2812e-05	+	0.00455408	0.00303605	1.38264e-05	0.000379507	0.06	0.052	0.056	0.059	0.0592	0.0624	0.0611	not co-transcribed pairs
GN-1110046J04Rik	chr13-34740275	-0.00228354	0.906686	0.944341	+	0.00455408	0.00113852	5.18491e-06	0	1	1	1	1	1	1	1	not co-transcribed pairs
GN-1110046J04Rik	chr13-34826060	-0.00228354	0.906686	0.944341	+	0.00455408	0.00113852	5.18491e-06	0	1	1	1	1	1	1	1	not co-transcribed pairs
GN-1110046J04Rik	chr13-35736540	0.048547	0.0127016	0.145662	+	0.00455408	0.0349146	0.000159004	0.000759013	0.09	0.06	0.054	0.049	0.05	0.0506	0.0487	not co-transcribed pairs
GN-1110051M20Rik	chr2-90821975	-0.00389242	0.841632	0.944341	-	0.00986717	0.00151803	1.49786e-05	0	1	1	1	1	1	1	1	not co-transcribed pairs
GN-1110051M20Rik	chr2-90882850	0.0399122	0.0404833	0.340098	-	0.00986717	0.00645161	6.36592e-05	0.000379507	0.05	0.052	0.05	0.057	0.0552	0.061	0.0644	not co-transcribed pairs
GN-1110051M20Rik	chr2-90927800	-0.00584418	0.764181	0.944341	-	0.00986717	0.00341556	3.37019e-05	0	1	1	1	1	1	1	1	not co-transcribed pairs
GN-1110051M20Rik	chr2-91077225	-0.00515212	0.791418	0.944341	-	0.00986717	0.00265655	2.62126e-05	0	1	1	1	1	1	1	1	not co-transcribed pairs
GN-1110051M20Rik	chr2-91922750	0.0530861	0.00642956	0.087762	-	0.00986717	0.00417457	4.11912e-05	0.000379507	0.2	0.208	0.194	0.19	0.182	0.1814	0.1764	not co-transcribed pairs
GN-1110051M20Rik	chr2-91966700	-0.0055089	0.777342	0.944341	-	0.00986717	0.00303605	2.99573e-05	0	1	1	1	1	1	1	1	not co-transcribed pairs
GN-1110051M20Rik	chr2-91971500	-0.0125504	0.519421	0.944341	-	0.00986717	0.0155598	0.000153531	0	1	1	1	1	1	1	1	not co-transcribed pairs
GN-1110051M20Rik	chr2-92055350	-0.00616148	0.751788	0.944341	-	0.00986717	0.00379507	3.74466e-05	0	1	1	1	1	1	1	1	not co-transcribed pairs
GN-1110051M20Rik	chr2-92139560	-0.0055089	0.777342	0.944341	-	0.00986717	0.00303605	2.99573e-05	0	1	1	1	1	1	1	1	not co-transcribed pairs
GN-1110051M20Rik	chr2-92142600	0.0757848	0.000100161	0.00334348	-	0.00986717	0.00227704	2.24679e-05	0.000379507	0.11	0.084	0.096	0.092	0.098	0.1	0.1009	not co-transcribed pairs
GN-1110051M20Rik	chr2-92162470	-0.00584418	0.764181	0.944341	-	0.00986717	0.00341556	3.37019e-05	0	1	1	1	1	1	1	1	not co-transcribed pairs
GN-1110051M20Rik	chr2-92474075	0.0838728	1.667e-05	0.00076977	-	0.00986717	0.00189753	1.87233e-05	0.000379507	0.07	0.092	0.082	0.085	0.0808	0.0778	0.0811	not co-transcribed pairs
GN-1110051M20Rik	chr2-92494765	-0.00337029	0.862648	0.944341	-	0.00986717	0.00113852	1.1234e-05	0	1	1	1	1	1	1	1	not co-transcribed pairs
GN-1110051M20Rik	chr2-92524600	0.0271005	0.164186	0.931607	-	0.00986717	0.0106262	0.00010485	0.000379507	0.39	0.412	0.394	0.384	0.3612	0.369	0.3759	not co-transcribed pairs
GN-1110051M20Rik	chr2-92882530	-0.00515212	0.791418	0.944341	-	0.00986717	0.00265655	2.62126e-05	0	1	1	1	1	1	1	1	not co-transcribed pairs
GN-1110051M20Rik	chr2-93175375	-0.00584418	0.764181	0.944341	-	0.00986717	0.00341556	3.37019e-05	0	1	1	1	1	1	1	1	not co-transcribed pairs
GN-1110051M20Rik	chr2-93468775	-0.00476903	0.806607	0.944341	-	0.00986717	0.00227704	2.24679e-05	0	1	1	1	1	1	1	1	not co-transcribed pairs
GN-1110051M20Rik	chr2-93871850	-0.00337029	0.862648	0.944341	-	0.00986717	0.00113852	1.1234e-05	0	1	1	1	1	1	1	1	not co-transcribed pairs
GN-1110051M20Rik	chr2-93884705	-0.00780265	0.688768	0.944341	-	0.00986717	0.00607211	5.99145e-05	0	1	1	1	1	1	1	1	not co-transcribed pairs
GN-1110051M20Rik	chr2-93926925	0.0694404	0.000364507	0.00946307	-	0.00986717	0.00265655	2.62126e-05	0.000379507	0.12	0.136	0.128	0.116	0.1128	0.1036	0.1025	not co-transcribed pairs
GN-1110059E24Rik	chr19-20943160	-0.00751413	0.699706	0.944341	-	0.0288425	0.00189753	5.47296e-05	0	0.45	0.524	0.498	0.485	0.4884	0.4774	0.482	not co-transcribed pairs
GN-1110059E24Rik	chr19-20999555	0.051524	0.00817283	0.104637	-	0.0288425	0.00151803	4.37837e-05	0.000379507	0.08	0.1	0.1	0.082	0.0784	0.0754	0.072	not co-transcribed pairs
GN-1110059E24Rik	chr19-21103075	0.0445904	0.0220836	0.218656	-	0.0288425	0.00189753	5.47296e-05	0.000379507	0.08	0.092	0.084	0.088	0.0928	0.091	0.0918	not co-transcribed pairs
GN-1110059E24Rik	chr19-21143320	-0.00671957	0.730147	0.944341	-	0.0288425	0.00151803	4.37837e-05	0	0.26	0.224	0.236	0.244	0.2344	0.225	0.2319	not co-transcribed pairs
GN-1110059E24Rik	chr19-21570150	-0.00823288	0.672578	0.944341	-	0.0288425	0.00227704	6.56755e-05	0	0.42	0.52	0.528	0.522	0.516	0.5054	0.5068	not co-transcribed pairs
GN-1110059E24Rik	chr19-23084050	0.0449305	0.0210893	0.211284	-	0.0288425	0.0250474	0.000722431	0.00189753	0.15	0.14	0.144	0.138	0.1336	0.1286	0.1256	not co-transcribed pairs
GN-1110059E24Rik	chr19-23089900	0.0754115	0.00010837	0.00358536	-	0.0288425	0.0364326	0.00105081	0.00341556	0.01	0.02	0.024	0.025	0.0244	0.0248	0.0243	co-transcribed pairs
GN-1110059E24Rik	chr19-23103310	-0.0138871	0.475935	0.944341	-	0.0288425	0.00645161	0.000186081	0	0.76	0.784	0.8	0.764	0.7536	0.7494	0.7453	not co-transcribed pairs
GN-1110059E24Rik	chr19-23120200	-0.0125951	0.517933	0.944341	-	0.0288425	0.00531309	0.000153243	0	0.7	0.716	0.724	0.705	0.6956	0.6922	0.6915	not co-transcribed pairs
GN-1110059E24Rik	chr19-23954625	-0.0116564	0.549608	0.944341	-	0.0288425	0.00455408	0.000131351	0	0.65	0.692	0.684	0.661	0.6556	0.6492	0.6483	not co-transcribed pairs
GN-1110059E24Rik	chr19-24063000	-0.0106367	0.585062	0.944341	-	0.0288425	0.00379507	0.000109459	0	0.57	0.568	0.584	0.59	0.5988	0.5942	0.6021	not co-transcribed pairs
GN-1110059E24Rik	INT_STITCHED_8378	0.05399	0.00558109	0.0789298	-	0.0288425	0.0148008	0.000426891	0.00151803	0.04	0.036	0.048	0.055	0.0528	0.0514	0.0509	not co-transcribed pairs
GN-1110059G10Rik	chr9-120518000	-0.00467552	0.810326	0.944341	-	0.00948767	0.00227704	2.16038e-05	0	1	1	1	1	1	1	1	not co-transcribed pairs
GN-1110059G10Rik	chr9-120592050	-0.00330421	0.865315	0.944341	-	0.00948767	0.00113852	1.08019e-05	0	1	1	1	1	1	1	1	not co-transcribed pairs
GN-1110059G10Rik	chr9-120601675	-0.0038161	0.844697	0.944341	-	0.00948767	0.00151803	1.44025e-05	0	1	1	1	1	1	1	1	not co-transcribed pairs
GN-1110059G10Rik	chr9-120689750	-0.00633672	0.744971	0.944341	-	0.00948767	0.00417457	3.9607e-05	0	1	1	1	1	1	1	1	not co-transcribed pairs
GN-1110059G10Rik	chr9-120722030	-0.00467552	0.810326	0.944341	-	0.00948767	0.00227704	2.16038e-05	0	1	1	1	1	1	1	1	not co-transcribed pairs
GN-1110059G10Rik	chr9-120730900	-0.0103243	0.596132	0.944341	-	0.00948767	0.0110057	0.000104418	0	1	1	1	1	1	1	1	not co-transcribed pairs
GN-1110059G10Rik	chr9-120749200	-0.00426734	0.82661	0.944341	-	0.00948767	0.00189753	1.80032e-05	0	1	1	1	1	1	1	1	not co-transcribed pairs
GN-1110059G10Rik	chr9-120822115	-0.0038161	0.844697	0.944341	-	0.00948767	0.00151803	1.44025e-05	0	1	1	1	1	1	1	1	not co-transcribed pairs
GN-1110059G10Rik	chr9-120892165	-0.00330421	0.865315	0.944341	-	0.00948767	0.00113852	1.08019e-05	0	1	1	1	1	1	1	1	not co-transcribed pairs
GN-1110059G10Rik	chr9-120917625	-0.0038161	0.844697	0.944341	-	0.00948767	0.00151803	1.44025e-05	0	1	1	1	1	1	1	1	not co-transcribed pairs
GN-1110059G10Rik	chr9-120925670	-0.00330421	0.865315	0.944341	-	0.00948767	0.00113852	1.08019e-05	0	1	1	1	1	1	1	1	not co-transcribed pairs
GN-1110059G10Rik	chr9-121281250	-0.00540088	0.781596	0.944341	-	0.00948767	0.00303605	2.88051e-05	0	1	1	1	1	1	1	1	not co-transcribed pairs
GN-1110059G10Rik	chr9-121796575	0.175644	1.94763e-19	2.27093e-16	-	0.00948767	0.00189753	1.80032e-05	0.000759013	0	0	0	0.001	0.0016	0.0024	0.003	not co-transcribed pairs
GN-1110059G10Rik	chr9-122567825	-0.00426734	0.82661	0.944341	-	0.00948767	0.00189753	1.80032e-05	0	1	1	1	1	1	1	1	not co-transcribed pairs
GN-1110059G10Rik	chr9-122728265	-0.00330421	0.865315	0.944341	-	0.00948767	0.00113852	1.08019e-05	0	1	1	1	1	1	1	1	not co-transcribed pairs
GN-1110059G10Rik	chr9-122733545	-0.0038161	0.844697	0.944341	-	0.00948767	0.00151803	1.44025e-05	0	1	1	1	1	1	1	1	not co-transcribed pairs
GN-1110059G10Rik	chr9-122886350	-0.00604067	0.756499	0.944341	-	0.00948767	0.00379507	3.60063e-05	0	1	1	1	1	1	1	1	not co-transcribed pairs
GN-1110059G10Rik	chr9-123156300	-0.00572959	0.768672	0.944341	-	0.00948767	0.00341556	3.24057e-05	0	1	1	1	1	1	1	1	not co-transcribed pairs
GN-1110059G10Rik	chr9-123242770	-0.0050511	0.795416	0.944341	-	0.00948767	0.00265655	2.52044e-05	0	1	1	1	1	1	1	1	not co-transcribed pairs
GN-1110059G10Rik	chr9-123923150	0.0606325	0.00185572	0.0340675	-	0.00948767	0.0121442	0.00011522	0.000759013	0.08	0.06	0.056	0.051	0.0484	0.0486	0.0467	not co-transcribed pairs
GN-1110059G10Rik	chr9-123932300	-0.014022	0.47166	0.944341	-	0.00948767	0.0201139	0.000190834	0	1	1	1	1	1	1	1	not co-transcribed pairs
GN-1110059G10Rik	chr9-124255650	-0.0110218	0.571547	0.944341	-	0.00948767	0.0125237	0.000118821	0	0.48	0.524	0.494	0.491	0.486	0.4832	0.4836	not co-transcribed pairs
GN-1110059G10Rik	chr9-124328450	0.0657557	0.000737111	0.0164911	-	0.00948767	0.00303605	2.88051e-05	0.000379507	0.04	0.088	0.096	0.112	0.116	0.1218	0.1237	not co-transcribed pairs
GN-1110059G10Rik	chr9-124408050	-0.00467552	0.810326	0.944341	-	0.00948767	0.00227704	2.16038e-05	0	1	1	1	1	1	1	1	not co-transcribed pairs
GN-1110059G10Rik	chr9-124473600	-0.00604067	0.756499	0.944341	-	0.00948767	0.00379507	3.60063e-05	0	1	1	1	1	1	1	1	not co-transcribed pairs
GN-1110059G10Rik	chr9-124479320	-0.00467552	0.810326	0.944341	-	0.00948767	0.00227704	2.16038e-05	0	1	1	1	1	1	1	1	not co-transcribed pairs
GN-1110059G10Rik	INT_STITCHED_4797	0.0298364	0.125629	0.768174	-	0.00948767	0.00986717	9.36164e-05	0.000379507	0.35	0.344	0.336	0.336	0.3432	0.3508	0.3493	not co-transcribed pairs
GN-1110059G10Rik	INT_STITCHED_4802	-0.0133313	0.49377	0.944341	-	0.00948767	0.0182163	0.00017283	0	1	1	1	1	1	1	1	not co-transcribed pairs
GN-1110059G10Rik	INT_STITCHED_4802_2	-0.0155647	0.424308	0.944341	-	0.00948767	0.0246679	0.000234041	0	1	1	1	1	1	1	1	not co-transcribed pairs
GN-1110059G10Rik	INT_STITCHED_4802_3	0.0243684	0.210976	0.944341	-	0.00948767	0.0345351	0.000327658	0.000759013	0.44	0.408	0.416	0.413	0.4108	0.4144	0.414	not co-transcribed pairs
GN-1110065P20Rik	chr4-122817120	-0.00356147	0.854941	0.944341	-	0.0110057	0.00113852	1.25302e-05	0	0.33	0.292	0.266	0.261	0.278	0.298	0.3003	not co-transcribed pairs
GN-1110065P20Rik	chr4-123070390	-0.00356147	0.854941	0.944341	-	0.0110057	0.00113852	1.25302e-05	0	0.36	0.304	0.29	0.278	0.2908	0.2978	0.2951	not co-transcribed pairs
GN-1110065P20Rik	chr4-123161310	-0.00617569	0.751234	0.944341	-	0.0110057	0.00341556	3.75906e-05	0	0.4	0.36	0.362	0.355	0.376	0.3844	0.3899	not co-transcribed pairs
GN-1110065P20Rik	chr4-123238325	0.104306	8.59043e-08	8.72007e-06	-	0.0110057	0.00113852	1.25302e-05	0.000379507	0.02	0.008	0.01	0.01	0.014	0.0172	0.0164	not co-transcribed pairs
GN-1110065P20Rik	chr4-123529775	0.0385785	0.0476672	0.382615	-	0.0110057	0.00607211	6.68277e-05	0.000379507	0.09	0.084	0.068	0.082	0.0928	0.0994	0.1033	not co-transcribed pairs
GN-1110065P20Rik	chr4-123563200	0.0271992	0.162655	0.925846	-	0.0110057	0.00948767	0.000104418	0.000379507	0.17	0.204	0.196	0.181	0.1936	0.196	0.1942	not co-transcribed pairs
GN-1110065P20Rik	chr4-123571525	-0.00874875	0.653364	0.944341	-	0.0110057	0.00683112	7.51812e-05	0	0.4	0.36	0.322	0.328	0.334	0.33	0.3335	not co-transcribed pairs
GN-1110065P20Rik	chr4-123612140	-0.0129298	0.506872	0.944341	-	0.0110057	0.0148008	0.000162893	0	0.63	0.648	0.644	0.668	0.6728	0.6764	0.6742	not co-transcribed pairs
GN-1110065P20Rik	chr4-123632025	0.0161289	0.407708	0.944341	-	0.0110057	0.0155598	0.000171246	0.000379507	0.26	0.292	0.306	0.292	0.2984	0.3068	0.3135	not co-transcribed pairs
GN-1110065P20Rik	chr4-123653885	0.0128312	0.510119	0.944341	-	0.0110057	0.0182163	0.000200483	0.000379507	0.29	0.296	0.29	0.306	0.2988	0.316	0.3106	not co-transcribed pairs
GN-1110065P20Rik	chr4-123659890	0.0546563	0.00502185	0.0727603	-	0.0110057	0.054649	0.00060145	0.00189753	0.07	0.068	0.062	0.066	0.058	0.0628	0.0606	not co-transcribed pairs
GN-1110065P20Rik	chr4-123682700	-0.0120609	0.535841	0.944341	-	0.0110057	0.0129032	0.000142009	0	0.58	0.572	0.564	0.559	0.5616	0.5584	0.5545	not co-transcribed pairs
GN-1110065P20Rik	chr4-123955500	-0.00459959	0.813349	0.944341	-	0.0110057	0.00189753	2.08837e-05	0	0.37	0.324	0.316	0.306	0.3192	0.326	0.3257	not co-transcribed pairs
GN-1110065P20Rik	chr4-123989625	-0.00459959	0.813349	0.944341	-	0.0110057	0.00189753	2.08837e-05	0	0.38	0.32	0.3	0.304	0.3144	0.3274	0.3292	not co-transcribed pairs
GN-1110065P20Rik	chr4-124034675	0.0281762	0.14808	0.865507	-	0.0110057	0.00910816	0.000100242	0.000379507	0.23	0.196	0.184	0.18	0.1816	0.1794	0.1833	not co-transcribed pairs
GN-1110065P20Rik	chr4-124148775	-0.00411321	0.832778	0.944341	-	0.0110057	0.00151803	1.67069e-05	0	0.36	0.304	0.29	0.288	0.3004	0.3134	0.3136	not co-transcribed pairs
GN-1110065P20Rik	chr4-124177275	-0.00411321	0.832778	0.944341	-	0.0110057	0.00151803	1.67069e-05	0	0.36	0.304	0.288	0.287	0.3008	0.3126	0.311	not co-transcribed pairs
GN-1110065P20Rik	chr4-124275925	-0.00356147	0.854941	0.944341	-	0.0110057	0.00113852	1.25302e-05	0	0.34	0.284	0.276	0.271	0.284	0.297	0.2972	not co-transcribed pairs
GN-1110065P20Rik	chr4-124324155	-0.00356147	0.854941	0.944341	-	0.0110057	0.00113852	1.25302e-05	0	0.3	0.252	0.262	0.269	0.2844	0.297	0.2964	not co-transcribed pairs
GN-1110065P20Rik	chr4-124348100	-0.00544438	0.779883	0.944341	-	0.0110057	0.00265655	2.92371e-05	0	0.39	0.352	0.36	0.354	0.3564	0.3648	0.3611	not co-transcribed pairs
GN-1110065P20Rik	chr4-124395285	-0.00459959	0.813349	0.944341	-	0.0110057	0.00189753	2.08837e-05	0	0.38	0.336	0.326	0.317	0.316	0.3328	0.332	not co-transcribed pairs
GN-1110065P20Rik	chr4-124433075	-0.00459959	0.813349	0.944341	-	0.0110057	0.00189753	2.08837e-05	0	0.38	0.324	0.31	0.303	0.3212	0.3366	0.3307	not co-transcribed pairs
GN-1110065P20Rik	chr4-124496615	-0.00411321	0.832778	0.944341	-	0.0110057	0.00151803	1.67069e-05	0	0.36	0.3	0.298	0.292	0.3032	0.318	0.3189	not co-transcribed pairs
GN-1110065P20Rik	chr4-124573325	-0.00544438	0.779883	0.944341	-	0.0110057	0.00265655	2.92371e-05	0	0.39	0.328	0.33	0.331	0.3416	0.3568	0.3575	not co-transcribed pairs
GN-1110065P20Rik	chr4-124893525	-0.00356147	0.854941	0.944341	-	0.0110057	0.00113852	1.25302e-05	0	0.34	0.288	0.29	0.28	0.2936	0.3018	0.3003	not co-transcribed pairs
GN-1110065P20Rik	chr4-124905375	-0.00651099	0.738211	0.944341	-	0.0110057	0.00379507	4.17673e-05	0	0.39	0.368	0.372	0.393	0.3928	0.4028	0.4008	not co-transcribed pairs
GN-1110065P20Rik	chr4-124974215	-0.00411321	0.832778	0.944341	-	0.0110057	0.00151803	1.67069e-05	0	0.33	0.288	0.278	0.283	0.3044	0.3126	0.3144	not co-transcribed pairs
GN-1110065P20Rik	chr4-125132600	0.0526492	0.00687988	0.0921046	-	0.0110057	0.00379507	4.17673e-05	0.000379507	0.05	0.044	0.05	0.05	0.054	0.0594	0.0595	not co-transcribed pairs
GN-1110065P20Rik	chr4-125144050	-0.00922552	0.635809	0.944341	-	0.0110057	0.00759013	8.35347e-05	0	0.56	0.556	0.53	0.522	0.5484	0.5576	0.5623	not co-transcribed pairs
GN-1110065P20Rik	chr4-125161450	0.0602966	0.00196708	0.0355293	-	0.0110057	0.00303605	3.34139e-05	0.000379507	0.04	0.024	0.032	0.041	0.0396	0.0474	0.044	not co-transcribed pairs
GN-1110065P20Rik	chr4-125189175	-0.00582139	0.765074	0.944341	-	0.0110057	0.00303605	3.34139e-05	0	0.38	0.356	0.334	0.338	0.3644	0.382	0.3781	not co-transcribed pairs
GN-1110065P20Rik	chr4-125217890	-0.00459959	0.813349	0.944341	-	0.0110057	0.00189753	2.08837e-05	0	0.37	0.324	0.32	0.302	0.3164	0.3272	0.3248	not co-transcribed pairs
GN-1110065P20Rik	chr4-125312250	-0.00617569	0.751234	0.944341	-	0.0110057	0.00341556	3.75906e-05	0	0.42	0.384	0.376	0.365	0.3672	0.3844	0.3868	not co-transcribed pairs
GN-1110065P20Rik	chr4-125337875	-0.00411321	0.832778	0.944341	-	0.0110057	0.00151803	1.67069e-05	0	0.33	0.28	0.278	0.293	0.3028	0.3168	0.3167	not co-transcribed pairs
GN-1110065P20Rik	chr4-125409490	0.00180206	0.926298	0.945398	-	0.0110057	0.0314991	0.000346669	0.000379507	0.71	0.664	0.646	0.642	0.6396	0.642	0.6421	not co-transcribed pairs
GN-1110065P20Rik	chr4-125414045	-0.00459959	0.813349	0.944341	-	0.0110057	0.00189753	2.08837e-05	0	0.38	0.364	0.342	0.311	0.318	0.3294	0.3312	not co-transcribed pairs
GN-1110065P20Rik	chr4-125418625	-0.00411321	0.832778	0.944341	-	0.0110057	0.00151803	1.67069e-05	0	0.32	0.276	0.302	0.285	0.3016	0.314	0.314	not co-transcribed pairs
GN-1110065P20Rik	chr4-125724400	-0.0127605	0.512452	0.944341	-	0.0110057	0.0144213	0.000158716	0	0.57	0.552	0.572	0.578	0.5716	0.5926	0.5923	not co-transcribed pairs
GN-1110065P20Rik	chr4-125928125	-0.00617569	0.751234	0.944341	-	0.0110057	0.00341556	3.75906e-05	0	0.42	0.408	0.398	0.378	0.3736	0.392	0.3934	not co-transcribed pairs
GN-1110065P20Rik	chr4-125999990	-0.00713515	0.714169	0.944341	-	0.0110057	0.00455408	5.01208e-05	0	0.4	0.38	0.414	0.41	0.4212	0.4368	0.4392	not co-transcribed pairs
GN-1110065P20Rik	chr4-126280525	-0.00503955	0.795873	0.944341	-	0.0110057	0.00227704	2.50604e-05	0	0.39	0.348	0.33	0.32	0.3272	0.3432	0.3425	not co-transcribed pairs
GN-1110065P20Rik	chr4-126600975	-0.00459959	0.813349	0.944341	-	0.0110057	0.00189753	2.08837e-05	0	0.42	0.344	0.314	0.304	0.3212	0.3286	0.3274	not co-transcribed pairs
GN-1110065P20Rik	chr4-126625925	-0.00356147	0.854941	0.944341	-	0.0110057	0.00113852	1.25302e-05	0	0.32	0.272	0.264	0.271	0.2844	0.2962	0.2973	not co-transcribed pairs
GN-1110065P20Rik	chr4-127003975	-0.00356147	0.854941	0.944341	-	0.0110057	0.00113852	1.25302e-05	0	0.31	0.284	0.29	0.283	0.2872	0.2994	0.2997	not co-transcribed pairs
GN-1110065P20Rik	chr4-127014425	-0.00356147	0.854941	0.944341	-	0.0110057	0.00113852	1.25302e-05	0	0.34	0.28	0.266	0.26	0.2804	0.2924	0.2934	not co-transcribed pairs
GN-1110065P20Rik	chr4-127137010	-0.00411321	0.832778	0.944341	-	0.0110057	0.00151803	1.67069e-05	0	0.34	0.292	0.292	0.292	0.3008	0.3148	0.3142	not co-transcribed pairs
GN-1110065P20Rik	INT_STITCHED_2175	-0.020623	0.289771	0.944341	-	0.0110057	0.0368121	0.000405143	0	0.89	0.916	0.92	0.913	0.9216	0.9246	0.9261	not co-transcribed pairs
GN-1110065P20Rik	INT_STITCHED_2192	0.0481216	0.0135041	0.152524	-	0.0110057	0.0280835	0.000309078	0.00113852	0.09	0.072	0.066	0.062	0.0616	0.0636	0.066	not co-transcribed pairs
GN-1110065P20Rik	INT_STITCHED_2205	0.0340029	0.0809075	0.559873	-	0.0110057	0.00721063	7.93579e-05	0.000379507	0.18	0.176	0.162	0.133	0.1404	0.1408	0.1391	not co-transcribed pairs
GN-1190002N15Rik	chr9-94539385	0.0255818	0.189125	0.944341	-	0.0246679	0.00455408	0.00011234	0.000379507	0.13	0.136	0.14	0.153	0.1504	0.1552	0.1608	not co-transcribed pairs
GN-1190002N15Rik	chr9-95520550	0.0177443	0.362372	0.944341	-	0.0246679	0.00645161	0.000159148	0.000379507	0.24	0.26	0.28	0.279	0.2688	0.2594	0.2562	not co-transcribed pairs
GN-1190002N15Rik	chr9-95611600	-0.00536918	0.782846	0.944341	-	0.0246679	0.00113852	2.80849e-05	0	0.3	0.292	0.296	0.304	0.3024	0.2874	0.2868	not co-transcribed pairs
GN-1190002N15Rik	chr9-96396750	-0.00693421	0.721879	0.944341	-	0.0246679	0.00189753	4.68082e-05	0	0.39	0.36	0.352	0.346	0.3548	0.3514	0.3531	not co-transcribed pairs
GN-1190002N15Rik	chr9-96414670	-0.00536918	0.782846	0.944341	-	0.0246679	0.00113852	2.80849e-05	0	0.31	0.276	0.29	0.284	0.2888	0.2868	0.2821	not co-transcribed pairs
GN-1190002N15Rik	chr9-96422675	-0.00693421	0.721879	0.944341	-	0.0246679	0.00189753	4.68082e-05	0	0.29	0.328	0.316	0.346	0.3552	0.3392	0.3412	not co-transcribed pairs
GN-1190002N15Rik	chr9-96436500	-0.00536918	0.782846	0.944341	-	0.0246679	0.00113852	2.80849e-05	0	0.24	0.24	0.278	0.304	0.2936	0.2884	0.291	not co-transcribed pairs
GN-1190002N15Rik	chr9-96490350	0.0165149	0.396579	0.944341	-	0.0246679	0.00683112	0.00016851	0.000379507	0.32	0.292	0.254	0.281	0.2728	0.2694	0.2745	not co-transcribed pairs
GN-1190002N15Rik	chr9-96724285	0.0462192	0.0176664	0.185901	-	0.0246679	0.00683112	0.00016851	0.000759013	0.08	0.064	0.064	0.07	0.0652	0.0708	0.0746	not co-transcribed pairs
GN-1190002N15Rik	chr9-96728360	-0.00693421	0.721879	0.944341	-	0.0246679	0.00189753	4.68082e-05	0	0.34	0.328	0.326	0.324	0.3416	0.3456	0.3522	not co-transcribed pairs
GN-1190002N15Rik	chr9-96748050	0.0349127	0.0731089	0.520714	-	0.0246679	0.00948767	0.000234041	0.000759013	0.12	0.116	0.102	0.105	0.1132	0.1076	0.1038	not co-transcribed pairs
GN-1190002N15Rik	chr9-96757650	-0.00693421	0.721879	0.944341	-	0.0246679	0.00189753	4.68082e-05	0	0.32	0.312	0.31	0.328	0.3372	0.3428	0.3484	not co-transcribed pairs
GN-1190002N15Rik	chr9-96799500	0.0566435	0.0036417	0.0568738	-	0.0246679	0.00151803	3.74466e-05	0.000379507	0.03	0.036	0.04	0.032	0.0312	0.0336	0.0371	not co-transcribed pairs
GN-1190002N15Rik	chr9-96915305	-0.00877617	0.65235	0.944341	-	0.0246679	0.00303605	7.48932e-05	0	0.46	0.46	0.444	0.432	0.4384	0.4362	0.4367	not co-transcribed pairs
GN-1190007I07Rik	chr10-80202825	-0.00415888	0.830949	0.944341	-	0.00645161	0.00265655	1.7139e-05	0	1	1	1	1	1	1	1	not co-transcribed pairs
GN-1190007I07Rik	chr10-80214075	-0.00497365	0.798485	0.944341	-	0.00645161	0.00379507	2.44843e-05	0	1	1	1	1	1	1	1	not co-transcribed pairs
GN-1190007I07Rik	chr10-80300100	-0.00668304	0.731557	0.944341	-	0.00645161	0.00683112	4.40717e-05	0	1	1	1	1	1	1	1	not co-transcribed pairs
GN-1190007I07Rik	chr10-80370475	-0.00497365	0.798485	0.944341	-	0.00645161	0.00379507	2.44843e-05	0	1	1	1	1	1	1	1	not co-transcribed pairs
GN-1190007I07Rik	chr10-80435070	-0.00609726	0.754291	0.944341	-	0.00645161	0.0056926	3.67264e-05	0	1	1	1	1	1	1	1	not co-transcribed pairs
GN-1190007I07Rik	chr10-80440425	-0.00272055	0.888935	0.944341	-	0.00645161	0.00113852	7.34529e-06	0	1	1	1	1	1	1	1	not co-transcribed pairs
GN-1190007I07Rik	chr10-80444875	-0.00384964	0.84335	0.944341	-	0.00645161	0.00227704	1.46906e-05	0	1	1	1	1	1	1	1	not co-transcribed pairs
GN-1190007I07Rik	chr10-80449775	-0.00314202	0.871867	0.944341	-	0.00645161	0.00151803	9.79372e-06	0	1	1	1	1	1	1	1	not co-transcribed pairs
GN-1190007I07Rik	chr10-80463245	-0.00351356	0.856871	0.944341	-	0.00645161	0.00189753	1.22421e-05	0	1	1	1	1	1	1	1	not co-transcribed pairs
GN-1190007I07Rik	chr10-80470425	-0.00384964	0.84335	0.944341	-	0.00645161	0.00227704	1.46906e-05	0	1	1	1	1	1	1	1	not co-transcribed pairs
GN-1190007I07Rik	chr10-80742980	-0.0052174	0.788837	0.944341	-	0.00645161	0.00417457	2.69327e-05	0	1	1	1	1	1	1	1	not co-transcribed pairs
GN-1190007I07Rik	chr10-80750575	-0.00384964	0.84335	0.944341	-	0.00645161	0.00227704	1.46906e-05	0	1	1	1	1	1	1	1	not co-transcribed pairs
GN-1190007I07Rik	chr10-80806800	-0.00497365	0.798485	0.944341	-	0.00645161	0.00379507	2.44843e-05	0	1	1	1	1	1	1	1	not co-transcribed pairs
GN-1190007I07Rik	chr10-81016950	-0.00314202	0.871867	0.944341	-	0.00645161	0.00151803	9.79372e-06	0	1	1	1	1	1	1	1	not co-transcribed pairs
GN-1190007I07Rik	chr10-81021600	-0.00471752	0.808656	0.944341	-	0.00645161	0.00341556	2.20359e-05	0	1	1	1	1	1	1	1	not co-transcribed pairs
GN-1190007I07Rik	chr10-81093850	-0.00384964	0.84335	0.944341	-	0.00645161	0.00227704	1.46906e-05	0	1	1	1	1	1	1	1	not co-transcribed pairs
GN-1190007I07Rik	chr10-81171540	-0.0052174	0.788837	0.944341	-	0.00645161	0.00417457	2.69327e-05	0	1	1	1	1	1	1	1	not co-transcribed pairs
GN-1190007I07Rik	chr10-81451925	-0.00444687	0.819438	0.944341	-	0.00645161	0.00303605	1.95874e-05	0	1	1	1	1	1	1	1	not co-transcribed pairs
GN-1190007I07Rik	chr10-81463675	-0.00497365	0.798485	0.944341	-	0.00645161	0.00379507	2.44843e-05	0	1	1	1	1	1	1	1	not co-transcribed pairs
GN-1190007I07Rik	chr10-81497095	-0.00314202	0.871867	0.944341	-	0.00645161	0.00151803	9.79372e-06	0	1	1	1	1	1	1	1	not co-transcribed pairs
GN-1190007I07Rik	chr10-81501600	-0.00444687	0.819438	0.944341	-	0.00645161	0.00303605	1.95874e-05	0	1	1	1	1	1	1	1	not co-transcribed pairs
GN-1190007I07Rik	chr10-81505650	-0.00545043	0.779644	0.944341	-	0.00645161	0.00455408	2.93812e-05	0	1	1	1	1	1	1	1	not co-transcribed pairs
GN-1190007I07Rik	chr10-81997000	-0.00722265	0.71082	0.944341	-	0.00645161	0.00796964	5.1417e-05	0	1	1	1	1	1	1	1	not co-transcribed pairs
GN-1190007I07Rik	chr10-82014150	-0.00567407	0.77085	0.944341	-	0.00645161	0.00493359	3.18296e-05	0	1	1	1	1	1	1	1	not co-transcribed pairs
GN-1190007I07Rik	chr10-82768350	-0.00545043	0.779644	0.944341	-	0.00645161	0.00455408	2.93812e-05	0	1	1	1	1	1	1	1	not co-transcribed pairs
GN-1190007I07Rik	chr10-82776375	-0.00545043	0.779644	0.944341	-	0.00645161	0.00455408	2.93812e-05	0	1	1	1	1	1	1	1	not co-transcribed pairs
GN-1190007I07Rik	chr10-82794050	-0.00272055	0.888935	0.944341	-	0.00645161	0.00113852	7.34529e-06	0	1	1	1	1	1	1	1	not co-transcribed pairs
GN-1190007I07Rik	chr10-82805600	0.0508654	0.00902691	0.113095	-	0.00645161	0.00683112	4.40717e-05	0.000379507	0.2	0.172	0.174	0.184	0.1836	0.183	0.186	not co-transcribed pairs
GN-1190007I07Rik	chr10-82842625	-0.0052174	0.788837	0.944341	-	0.00645161	0.00417457	2.69327e-05	0	1	1	1	1	1	1	1	not co-transcribed pairs
GN-1190007I07Rik	chr10-82953775	0.00433012	0.8241	0.944341	-	0.00645161	0.213283	0.00137602	0.00151803	0.81	0.804	0.78	0.781	0.7816	0.7866	0.7877	not co-transcribed pairs
GN-1190007I07Rik	chr10-83218550	-0.00384964	0.84335	0.944341	-	0.00645161	0.00227704	1.46906e-05	0	1	1	1	1	1	1	1	not co-transcribed pairs
GN-1190007I07Rik	chr10-83344475	-0.00497365	0.798485	0.944341	-	0.00645161	0.00379507	2.44843e-05	0	1	1	1	1	1	1	1	not co-transcribed pairs
GN-1190007I07Rik	chr10-83694900	-0.00272055	0.888935	0.944341	-	0.00645161	0.00113852	7.34529e-06	0	1	1	1	1	1	1	1	not co-transcribed pairs
GN-1190007I07Rik	chr10-84300750	-0.00272055	0.888935	0.944341	-	0.00645161	0.00113852	7.34529e-06	0	1	1	1	1	1	1	1	not co-transcribed pairs
GN-1190007I07Rik	chr10-84446190	-0.00351356	0.856871	0.944341	-	0.00645161	0.00189753	1.22421e-05	0	1	1	1	1	1	1	1	not co-transcribed pairs
GN-1190007I07Rik	chr10-84456500	-0.00272055	0.888935	0.944341	-	0.00645161	0.00113852	7.34529e-06	0	1	1	1	1	1	1	1	not co-transcribed pairs
GN-1190007I07Rik	chr10-84550250	-0.0106217	0.58559	0.944341	-	0.00645161	0.0170778	0.000110179	0	1	1	1	1	1	1	1	not co-transcribed pairs
GN-1190007I07Rik	chr10-84908900	-0.0052174	0.788837	0.944341	-	0.00645161	0.00417457	2.69327e-05	0	1	1	1	1	1	1	1	not co-transcribed pairs
GN-1190007I07Rik	chr10-85042150	-0.00497365	0.798485	0.944341	-	0.00645161	0.00379507	2.44843e-05	0	1	1	1	1	1	1	1	not co-transcribed pairs
GN-1190007I07Rik	chr10-85050100	-0.00497365	0.798485	0.944341	-	0.00645161	0.00379507	2.44843e-05	0	1	1	1	1	1	1	1	not co-transcribed pairs
GN-1190007I07Rik	chr10-85070375	-0.00314202	0.871867	0.944341	-	0.00645161	0.00151803	9.79372e-06	0	1	1	1	1	1	1	1	not co-transcribed pairs
GN-1300002E11Rik	chr16-20449450	0.00680489	0.726856	0.944341	+	0.0182163	0.0148008	0.000269615	0.000379507	0.36	0.42	0.396	0.404	0.4192	0.4128	0.4156	not co-transcribed pairs
GN-1300002E11Rik	chr16-20474850	-0.0103066	0.596761	0.944341	+	0.0182163	0.0056926	0.000103698	0	1	1	1	1	1	1	1	not co-transcribed pairs
GN-1300002E11Rik	chr16-20536720	0.0244683	0.20911	0.944341	+	0.0182163	0.00645161	0.000117525	0.000379507	0.42	0.396	0.402	0.435	0.4072	0.4048	0.4117	not co-transcribed pairs
GN-1300002E11Rik	chr16-20629350	-0.0116086	0.551245	0.944341	+	0.0182163	0.00721063	0.000131351	0	1	1	1	1	1	1	1	not co-transcribed pairs
GN-1300002E11Rik	chr16-20790350	-0.00995527	0.609333	0.944341	+	0.0182163	0.00531309	9.6785e-05	0	1	1	1	1	1	1	1	not co-transcribed pairs
GN-1300002E11Rik	chr16-20803500	-0.00531119	0.785133	0.944341	+	0.0182163	0.00151803	2.76529e-05	0	1	1	1	1	1	1	1	not co-transcribed pairs
GN-1300002E11Rik	chr16-20817800	-0.00459875	0.813383	0.944341	+	0.0182163	0.00113852	2.07396e-05	0	1	1	1	1	1	1	1	not co-transcribed pairs
GN-1300002E11Rik	chr16-20835575	-0.00593922	0.760462	0.944341	+	0.0182163	0.00189753	3.45661e-05	0	1	1	1	1	1	1	1	not co-transcribed pairs
GN-1300002E11Rik	chr16-21194015	-0.00593922	0.760462	0.944341	+	0.0182163	0.00189753	3.45661e-05	0	1	1	1	1	1	1	1	not co-transcribed pairs
GN-1300002E11Rik	chr16-21201465	0.0186888	0.337387	0.944341	+	0.0182163	0.00834915	0.000152091	0.000379507	0.53	0.484	0.508	0.488	0.5048	0.498	0.4991	not co-transcribed pairs
GN-1300002E11Rik	chr16-21244775	-0.00995527	0.609333	0.944341	+	0.0182163	0.00531309	9.6785e-05	0	1	1	1	1	1	1	1	not co-transcribed pairs
GN-1300002E11Rik	chr16-21293650	-0.00650733	0.738353	0.944341	+	0.0182163	0.00227704	4.14793e-05	0	1	1	1	1	1	1	1	not co-transcribed pairs
GN-1300002E11Rik	chr16-21309550	-0.00593922	0.760462	0.944341	+	0.0182163	0.00189753	3.45661e-05	0	1	1	1	1	1	1	1	not co-transcribed pairs
GN-1300002E11Rik	chr16-21381275	-0.00459875	0.813383	0.944341	+	0.0182163	0.00113852	2.07396e-05	0	1	1	1	1	1	1	1	not co-transcribed pairs
GN-1300002E11Rik	chr16-21388110	-0.00593922	0.760462	0.944341	+	0.0182163	0.00189753	3.45661e-05	0	1	1	1	1	1	1	1	not co-transcribed pairs
GN-1300002E11Rik	chr16-21701200	-0.00459875	0.813383	0.944341	+	0.0182163	0.00113852	2.07396e-05	0	1	1	1	1	1	1	1	not co-transcribed pairs
GN-1300002E11Rik	chr16-22186350	-0.00459875	0.813383	0.944341	+	0.0182163	0.00113852	2.07396e-05	0	1	1	1	1	1	1	1	not co-transcribed pairs
GN-1300002E11Rik	chr16-22194330	-0.00531119	0.785133	0.944341	+	0.0182163	0.00151803	2.76529e-05	0	1	1	1	1	1	1	1	not co-transcribed pairs
GN-1300002E11Rik	chr16-22198800	-0.00751688	0.699602	0.944341	+	0.0182163	0.00303605	5.53057e-05	0	1	1	1	1	1	1	1	not co-transcribed pairs
GN-1300002E11Rik	chr16-22301300	0.079552	4.43461e-05	0.00173248	+	0.0182163	0.00113852	2.07396e-05	0.000379507	0.08	0.068	0.076	0.085	0.0988	0.0956	0.0931	not co-transcribed pairs
GN-1300002E11Rik	chr16-22347410	-0.00650733	0.738353	0.944341	+	0.0182163	0.00227704	4.14793e-05	0	1	1	1	1	1	1	1	not co-transcribed pairs
GN-1300002E11Rik	chr16-22357300	-0.00531119	0.785133	0.944341	+	0.0182163	0.00151803	2.76529e-05	0	1	1	1	1	1	1	1	not co-transcribed pairs
GN-1300002E11Rik	chr16-22764965	0.079552	4.43461e-05	0.00173248	+	0.0182163	0.00113852	2.07396e-05	0.000379507	0.06	0.08	0.084	0.091	0.0824	0.0892	0.0891	not co-transcribed pairs
GN-1300002E11Rik	chr16-22893275	-0.00593922	0.760462	0.944341	+	0.0182163	0.00189753	3.45661e-05	0	1	1	1	1	1	1	1	not co-transcribed pairs
GN-1300002E11Rik	chr16-22954425	-0.00650733	0.738353	0.944341	+	0.0182163	0.00227704	4.14793e-05	0	1	1	1	1	1	1	1	not co-transcribed pairs
GN-1300002E11Rik	chr16-23688600	-0.00459875	0.813383	0.944341	+	0.0182163	0.00113852	2.07396e-05	0	1	1	1	1	1	1	1	not co-transcribed pairs
GN-1300002E11Rik	INT_STITCHED_7434	0.0560984	0.00398109	0.0610454	+	0.0182163	0.0140417	0.000255789	0.00113852	0.09	0.08	0.054	0.059	0.062	0.0592	0.0613	not co-transcribed pairs
GN-1300017J02Rik	chr9-101041025	-0.00282307	0.884778	0.944341	-	0.00417457	0.00189753	7.92139e-06	0	1	1	1	1	1	1	1	not co-transcribed pairs
GN-1300017J02Rik	chr9-101052325	-0.00282307	0.884778	0.944341	-	0.00417457	0.00189753	7.92139e-06	0	1	1	1	1	1	1	1	not co-transcribed pairs
GN-1300017J02Rik	chr9-101060900	-0.00379043	0.845729	0.944341	-	0.00417457	0.00341556	1.42585e-05	0	1	1	1	1	1	1	1	not co-transcribed pairs
GN-1300017J02Rik	chr9-102464470	-0.00218591	0.910659	0.944341	-	0.00417457	0.00113852	4.75283e-06	0	1	1	1	1	1	1	1	not co-transcribed pairs
GN-1300017J02Rik	chr9-102689125	-0.00357297	0.854477	0.944341	-	0.00417457	0.00303605	1.26742e-05	0	1	1	1	1	1	1	1	not co-transcribed pairs
GN-1300017J02Rik	chr9-102770170	-0.00536969	0.782826	0.944341	-	0.00417457	0.00683112	2.8517e-05	0	1	1	1	1	1	1	1	not co-transcribed pairs
GN-1300017J02Rik	chr9-102783045	-0.00218591	0.910659	0.944341	-	0.00417457	0.00113852	4.75283e-06	0	1	1	1	1	1	1	1	not co-transcribed pairs
GN-1300017J02Rik	chr9-102958300	-0.00218591	0.910659	0.944341	-	0.00417457	0.00113852	4.75283e-06	0	1	1	1	1	1	1	1	not co-transcribed pairs
GN-1300017J02Rik	chr9-102999100	-0.00218591	0.910659	0.944341	-	0.00417457	0.00113852	4.75283e-06	0	1	1	1	1	1	1	1	not co-transcribed pairs
GN-1300017J02Rik	chr9-103089850	-0.00252455	0.89689	0.944341	-	0.00417457	0.00151803	6.33711e-06	0	1	1	1	1	1	1	1	not co-transcribed pairs
GN-1300017J02Rik	chr9-103425150	-0.00218591	0.910659	0.944341	-	0.00417457	0.00113852	4.75283e-06	0	1	1	1	1	1	1	1	not co-transcribed pairs
GN-1300017J02Rik	chr9-104275325	-0.00218591	0.910659	0.944341	-	0.00417457	0.00113852	4.75283e-06	0	1	1	1	1	1	1	1	not co-transcribed pairs
GN-1300017J02Rik	chr9-104407100	-0.00309311	0.873845	0.944341	-	0.00417457	0.00227704	9.50567e-06	0	1	1	1	1	1	1	1	not co-transcribed pairs
GN-1300017J02Rik	chr9-105536110	-0.00252455	0.89689	0.944341	-	0.00417457	0.00151803	6.33711e-06	0	1	1	1	1	1	1	1	not co-transcribed pairs
GN-1500009L16Rik	chr10-81451925	0.0407051	0.0366642	0.316441	+	0.0204934	0.00303605	6.22189e-05	0.000379507	0.19	0.172	0.16	0.163	0.1628	0.168	0.1692	not co-transcribed pairs
GN-1500009L16Rik	chr10-81463675	-0.00892767	0.646753	0.944341	+	0.0204934	0.00379507	7.77737e-05	0	0.68	0.708	0.708	0.729	0.7508	0.7502	0.7481	not co-transcribed pairs
GN-1500009L16Rik	chr10-81497095	-0.00563991	0.772192	0.944341	+	0.0204934	0.00151803	3.11095e-05	0	0.62	0.668	0.646	0.666	0.6812	0.6824	0.6802	not co-transcribed pairs
GN-1500009L16Rik	chr10-81501600	-0.00798211	0.681997	0.944341	+	0.0204934	0.00303605	6.22189e-05	0	0.65	0.7	0.698	0.713	0.7136	0.7174	0.726	not co-transcribed pairs
GN-1500009L16Rik	chr10-81505650	0.0299997	0.123572	0.759185	+	0.0204934	0.00455408	9.33284e-05	0.000379507	0.25	0.232	0.26	0.254	0.2536	0.2486	0.2478	not co-transcribed pairs
GN-1500009L16Rik	chr10-81997000	-0.0129646	0.505729	0.944341	+	0.0204934	0.00796964	0.000163325	0	0.81	0.824	0.83	0.853	0.848	0.843	0.8481	not co-transcribed pairs
GN-1500009L16Rik	chr10-82014150	0.0280448	0.149979	0.872713	+	0.0204934	0.00493359	0.000101106	0.000379507	0.29	0.28	0.258	0.261	0.264	0.2672	0.2716	not co-transcribed pairs
GN-1500009L16Rik	chr10-82768350	-0.0097835	0.61552	0.944341	+	0.0204934	0.00455408	9.33284e-05	0	0.73	0.748	0.736	0.757	0.7672	0.7698	0.773	not co-transcribed pairs
GN-1500009L16Rik	chr10-82776375	-0.0097835	0.61552	0.944341	+	0.0204934	0.00455408	9.33284e-05	0	0.67	0.728	0.712	0.739	0.7676	0.7708	0.7714	not co-transcribed pairs
GN-1500009L16Rik	chr10-82794050	-0.00488338	0.802065	0.944341	+	0.0204934	0.00113852	2.33321e-05	0	0.59	0.648	0.642	0.663	0.6676	0.6696	0.6692	not co-transcribed pairs
GN-1500009L16Rik	chr10-82805600	-0.011996	0.538038	0.944341	+	0.0204934	0.00683112	0.000139993	0	0.77	0.772	0.78	0.804	0.8176	0.818	0.8247	not co-transcribed pairs
GN-1500009L16Rik	chr10-82842625	0.0321791	0.0985701	0.645278	+	0.0204934	0.00417457	8.5551e-05	0.000379507	0.22	0.224	0.208	0.22	0.2316	0.2268	0.2239	not co-transcribed pairs
GN-1500009L16Rik	chr10-82953775	0.016235	0.404631	0.944341	+	0.0204934	0.213283	0.00437088	0.00531309	0.77	0.808	0.808	0.83	0.8452	0.8424	0.8395	not co-transcribed pairs
GN-1500009L16Rik	chr10-83218550	-0.00691008	0.722807	0.944341	+	0.0204934	0.00227704	4.66642e-05	0	0.66	0.692	0.688	0.702	0.714	0.7098	0.7096	not co-transcribed pairs
GN-1500009L16Rik	chr10-83344475	-0.00892767	0.646753	0.944341	+	0.0204934	0.00379507	7.77737e-05	0	0.72	0.72	0.7	0.719	0.7408	0.7466	0.7478	not co-transcribed pairs
GN-1500009L16Rik	chr10-83694900	-0.00488338	0.802065	0.944341	+	0.0204934	0.00113852	2.33321e-05	0	0.64	0.656	0.648	0.66	0.6704	0.668	0.6676	not co-transcribed pairs
GN-1500009L16Rik	chr10-84300750	-0.00488338	0.802065	0.944341	+	0.0204934	0.00113852	2.33321e-05	0	0.6	0.632	0.63	0.651	0.6656	0.6702	0.6721	not co-transcribed pairs
GN-1500009L16Rik	chr10-84446190	-0.00630681	0.746133	0.944341	+	0.0204934	0.00189753	3.88868e-05	0	0.65	0.672	0.674	0.684	0.6872	0.6908	0.6949	not co-transcribed pairs
GN-1500009L16Rik	chr10-84456500	0.0745469	0.000129893	0.00412107	+	0.0204934	0.00113852	2.33321e-05	0.000379507	0.06	0.056	0.056	0.068	0.0648	0.0678	0.0656	not co-transcribed pairs
GN-1500009L16Rik	chr10-84550250	0.0222829	0.252694	0.944341	+	0.0204934	0.0170778	0.000349981	0.000759013	0.39	0.404	0.414	0.421	0.4148	0.4092	0.4132	not co-transcribed pairs
GN-1500009L16Rik	chr10-84908900	-0.00936521	0.630703	0.944341	+	0.0204934	0.00417457	8.5551e-05	0	0.75	0.76	0.74	0.746	0.7548	0.7558	0.762	not co-transcribed pairs
GN-1500009L16Rik	chr10-85042150	-0.00892767	0.646753	0.944341	+	0.0204934	0.00379507	7.77737e-05	0	0.74	0.756	0.754	0.756	0.752	0.754	0.7543	not co-transcribed pairs
GN-1500009L16Rik	chr10-85050100	-0.00892767	0.646753	0.944341	+	0.0204934	0.00379507	7.77737e-05	0	0.72	0.744	0.734	0.745	0.7452	0.7484	0.7514	not co-transcribed pairs
GN-1500009L16Rik	chr10-85070375	-0.00563991	0.772192	0.944341	+	0.0204934	0.00151803	3.11095e-05	0	0.64	0.648	0.638	0.659	0.672	0.6758	0.6783	not co-transcribed pairs
GN-1500009L16Rik	chr10-85330025	-0.00488338	0.802065	0.944341	+	0.0204934	0.00113852	2.33321e-05	0	0.6	0.624	0.62	0.644	0.6648	0.67	0.6704	not co-transcribed pairs
GN-1500009L16Rik	chr10-85386350	0.0209826	0.281443	0.944341	+	0.0204934	0.0178368	0.000365536	0.000759013	0.46	0.472	0.444	0.444	0.4428	0.4394	0.4313	not co-transcribed pairs
GN-1500009L16Rik	chr10-85454655	0.0143278	0.462047	0.944341	+	0.0204934	0.00910816	0.000186657	0.000379507	0.19	0.232	0.254	0.26	0.2592	0.2666	0.2693	not co-transcribed pairs
GN-1500009L16Rik	chr10-85457675	-0.011996	0.538038	0.944341	+	0.0204934	0.00683112	0.000139993	0	0.8	0.788	0.788	0.82	0.8244	0.8244	0.8274	not co-transcribed pairs
GN-1500009L16Rik	chr10-85529950	-0.00488338	0.802065	0.944341	+	0.0204934	0.00113852	2.33321e-05	0	0.61	0.636	0.628	0.654	0.6628	0.6714	0.6717	not co-transcribed pairs
GN-1500009L16Rik	chr10-85537750	0.024659	0.205584	0.944341	+	0.0204934	0.0056926	0.00011666	0.000379507	0.3	0.284	0.29	0.291	0.3064	0.3074	0.3024	not co-transcribed pairs
GN-1500009L16Rik	chr10-85569750	-0.00892767	0.646753	0.944341	+	0.0204934	0.00379507	7.77737e-05	0	0.71	0.732	0.728	0.742	0.7464	0.7484	0.7516	not co-transcribed pairs
GN-1500009L16Rik	chr10-85590525	-0.00691008	0.722807	0.944341	+	0.0204934	0.00227704	4.66642e-05	0	0.67	0.688	0.676	0.692	0.7008	0.7018	0.7029	not co-transcribed pairs
GN-1500009L16Rik	chr10-86017675	-0.00798211	0.681997	0.944341	+	0.0204934	0.00303605	6.22189e-05	0	0.7	0.684	0.696	0.705	0.72	0.7164	0.7209	not co-transcribed pairs
GN-1500011B03Rik	chr5-112323210	0.0116711	0.549103	0.944341	-	0.0311195	0.00683112	0.000212581	0.000379507	0.45	0.42	0.418	0.413	0.4156	0.424	0.4217	not co-transcribed pairs
GN-1500011B03Rik	chr5-112410625	-0.00856174	0.660304	0.944341	-	0.0311195	0.00227704	7.08604e-05	0	0.64	0.6	0.596	0.612	0.6012	0.5972	0.5863	not co-transcribed pairs
GN-1500011B03Rik	chr5-112492350	-0.00698797	0.719813	0.944341	-	0.0311195	0.00151803	4.72403e-05	0	0.52	0.492	0.52	0.528	0.5196	0.5292	0.5218	not co-transcribed pairs
GN-1500011B03Rik	chr5-112551010	-0.00605061	0.756111	0.944341	-	0.0311195	0.00113852	3.54302e-05	0	0.52	0.532	0.53	0.529	0.512	0.5118	0.503	not co-transcribed pairs
GN-1500011B03Rik	chr5-112770250	-0.0110616	0.57016	0.944341	-	0.0311195	0.00379507	0.000118101	0	0.62	0.636	0.66	0.656	0.6604	0.6634	0.6567	not co-transcribed pairs
GN-1500011B03Rik	chr5-112790535	-0.00605061	0.756111	0.944341	-	0.0311195	0.00113852	3.54302e-05	0	0.54	0.516	0.516	0.496	0.4932	0.5036	0.4952	not co-transcribed pairs
GN-1500011B03Rik	chr5-112821050	0.022294	0.252457	0.944341	-	0.0311195	0.00417457	0.000129911	0.000379507	0.23	0.244	0.268	0.252	0.2456	0.2622	0.2625	not co-transcribed pairs
GN-1500011B03Rik	chr5-112847550	0.0269691	0.166241	0.940088	-	0.0311195	0.00341556	0.000106291	0.000379507	0.09	0.096	0.096	0.1	0.1008	0.0988	0.0997	not co-transcribed pairs
GN-1500011B03Rik	chr5-113283250	-0.00856174	0.660304	0.944341	-	0.0311195	0.00227704	7.08604e-05	0	0.27	0.312	0.322	0.324	0.3268	0.3182	0.3238	not co-transcribed pairs
GN-1500011B03Rik	chr5-113297850	0.0756718	0.000102581	0.00340914	-	0.0311195	0.00265655	8.26705e-05	0.000759013	0.03	0.024	0.022	0.022	0.022	0.0222	0.0246	not co-transcribed pairs
GN-1500011B03Rik	chr5-113329450	0.0500961	0.0101245	0.123049	-	0.0311195	0.00948767	0.000295252	0.00113852	0.1	0.096	0.092	0.11	0.096	0.096	0.0955	not co-transcribed pairs
GN-1500011B03Rik	chr5-113343800	-0.00890615	0.647547	0.944341	-	0.0311195	0.0189753	0.000590504	0.000379507	0.86	0.836	0.816	0.823	0.8272	0.8278	0.8247	not co-transcribed pairs
GN-1500011B03Rik	chr5-113358750	-0.0144418	0.458493	0.944341	-	0.0311195	0.00645161	0.000200771	0	0.82	0.796	0.796	0.797	0.7972	0.7984	0.7965	not co-transcribed pairs
GN-1500011B03Rik	chr5-113419215	0.0298359	0.125636	0.768174	-	0.0311195	0.00303605	9.44806e-05	0.000379507	0.15	0.16	0.18	0.179	0.1824	0.1928	0.1852	not co-transcribed pairs
GN-1500011B03Rik	chr5-113460650	0.0203388	0.296469	0.944341	-	0.0311195	0.00455408	0.000141721	0.000379507	0.25	0.288	0.29	0.265	0.276	0.2796	0.2789	not co-transcribed pairs
GN-1500011B03Rik	chr5-113466575	-0.00989	0.61168	0.944341	-	0.0311195	0.00303605	9.44806e-05	0	0.33	0.36	0.396	0.388	0.3964	0.3896	0.3966	not co-transcribed pairs
GN-1500011B03Rik	chr5-113652910	-0.00605061	0.756111	0.944341	-	0.0311195	0.00113852	3.54302e-05	0	0.53	0.52	0.522	0.5	0.4908	0.5044	0.498	not co-transcribed pairs
GN-1500011B03Rik	chr5-113659795	-0.00698797	0.719813	0.944341	-	0.0311195	0.00151803	4.72403e-05	0	0.59	0.552	0.554	0.534	0.532	0.5366	0.5296	not co-transcribed pairs
GN-1500011B03Rik	chr5-113827125	-0.00698797	0.719813	0.944341	-	0.0311195	0.00151803	4.72403e-05	0	0.59	0.532	0.542	0.546	0.5396	0.5414	0.5295	not co-transcribed pairs
GN-1500011B03Rik	chr5-114160500	-0.0104919	0.590181	0.944341	-	0.0311195	0.00341556	0.000106291	0	0.73	0.68	0.66	0.638	0.6404	0.6474	0.6443	not co-transcribed pairs
GN-1500011B03Rik	chr5-114285760	0.0491501	0.0116362	0.136176	-	0.0311195	0.00151803	4.72403e-05	0.000379507	0.09	0.096	0.108	0.096	0.0904	0.0868	0.0874	not co-transcribed pairs
GN-1500011B03Rik	chr5-114481050	-0.019871	0.307718	0.944341	-	0.0311195	0.0121442	0.000377922	0	0.9	0.924	0.922	0.926	0.9288	0.9246	0.9219	not co-transcribed pairs
GN-1500011B03Rik	chr5-114510680	0.0209851	0.281386	0.944341	-	0.0311195	0.0117647	0.000366112	0.000759013	0.3	0.228	0.24	0.259	0.2756	0.2752	0.2768	not co-transcribed pairs
GN-1500011B03Rik	chr5-114540675	0.0424067	0.029493	0.269826	-	0.0311195	0.00189753	5.90504e-05	0.000379507	0.13	0.12	0.112	0.113	0.1144	0.117	0.1136	not co-transcribed pairs
GN-1500011B03Rik	chr5-114559925	-0.00856174	0.660304	0.944341	-	0.0311195	0.00227704	7.08604e-05	0	0.6	0.536	0.566	0.567	0.5692	0.576	0.5732	not co-transcribed pairs
GN-1500011B03Rik	chr5-114563590	0.00422097	0.828464	0.944341	-	0.0311195	0.00986717	0.000307062	0.000379507	0.52	0.516	0.554	0.572	0.58	0.584	0.5859	not co-transcribed pairs
GN-1500011B03Rik	chr5-114825350	-0.00989	0.61168	0.944341	-	0.0311195	0.00303605	9.44806e-05	0	0.73	0.684	0.648	0.634	0.6292	0.635	0.6288	not co-transcribed pairs
GN-1500011B03Rik	chr5-114850425	0.0261751	0.179069	0.944341	-	0.0311195	0.0174573	0.000543263	0.00113852	0.39	0.376	0.366	0.357	0.3564	0.3518	0.3508	not co-transcribed pairs
GN-1500011B03Rik	chr5-114978550	-0.00856174	0.660304	0.944341	-	0.0311195	0.00227704	7.08604e-05	0	0.55	0.552	0.58	0.571	0.5712	0.5778	0.5709	not co-transcribed pairs
GN-1500011B03Rik	chr5-114995150	0.0298359	0.125636	0.768174	-	0.0311195	0.00303605	9.44806e-05	0.000379507	0.2	0.148	0.178	0.174	0.1804	0.1896	0.1834	not co-transcribed pairs
GN-1500011B03Rik	chr5-115003425	-0.00698797	0.719813	0.944341	-	0.0311195	0.00151803	4.72403e-05	0	0.53	0.5	0.52	0.526	0.5216	0.5314	0.5244	not co-transcribed pairs
GN-1500011B03Rik	chr5-115213975	-0.012122	0.533779	0.944341	-	0.0311195	0.00455408	0.000141721	0	0.7	0.688	0.692	0.694	0.6944	0.6982	0.6998	not co-transcribed pairs
GN-1500011B03Rik	chr5-115229850	-0.00605061	0.756111	0.944341	-	0.0311195	0.00113852	3.54302e-05	0	0.52	0.512	0.51	0.504	0.5012	0.5026	0.4946	not co-transcribed pairs
GN-1500011B03Rik	chr5-115357700	-0.0144418	0.458493	0.944341	-	0.0311195	0.00645161	0.000200771	0	0.8	0.808	0.8	0.787	0.7904	0.7932	0.7902	not co-transcribed pairs
GN-1500011B03Rik	chr5-115372625	-0.00698797	0.719813	0.944341	-	0.0311195	0.00151803	4.72403e-05	0	0.55	0.536	0.54	0.532	0.5292	0.5352	0.5276	not co-transcribed pairs
GN-1500011B03Rik	chr5-115391150	-0.0110616	0.57016	0.944341	-	0.0311195	0.00379507	0.000118101	0	0.39	0.424	0.426	0.449	0.4676	0.4694	0.4695	not co-transcribed pairs
GN-1500011B03Rik	chr5-115397175	-0.00989	0.61168	0.944341	-	0.0311195	0.00303605	9.44806e-05	0	0.63	0.616	0.626	0.631	0.632	0.6326	0.6246	not co-transcribed pairs
GN-1500011B03Rik	chr5-115402800	-0.00605061	0.756111	0.944341	-	0.0311195	0.00113852	3.54302e-05	0	0.54	0.548	0.536	0.514	0.5076	0.508	0.4961	not co-transcribed pairs
GN-1500011B03Rik	chr5-115406835	-0.00924949	0.634932	0.944341	-	0.0311195	0.00265655	8.26705e-05	0	0.63	0.612	0.6	0.595	0.6016	0.6104	0.6017	not co-transcribed pairs
GN-1500011B03Rik	chr5-115413680	-0.0110616	0.57016	0.944341	-	0.0311195	0.00379507	0.000118101	0	0.64	0.672	0.674	0.676	0.6652	0.669	0.6649	not co-transcribed pairs
GN-1500011B03Rik	chr5-115464250	0.0202803	0.29786	0.944341	-	0.0311195	0.0296015	0.000921186	0.00151803	0.57	0.476	0.426	0.438	0.4548	0.438	0.4369	not co-transcribed pairs
GN-1500011B03Rik	chr5-115506300	8.33006e-05	0.996588	0.996827	-	0.0311195	0.0121442	0.000377922	0.000379507	0.46	0.572	0.574	0.572	0.5692	0.5734	0.5742	not co-transcribed pairs
GN-1500011B03Rik	chr5-115514650	-0.0116037	0.551414	0.944341	-	0.0311195	0.00417457	0.000129911	0	0.67	0.708	0.748	0.72	0.7048	0.7028	0.6925	not co-transcribed pairs
GN-1500011B03Rik	chr5-115533585	-0.0116037	0.551414	0.944341	-	0.0311195	0.00417457	0.000129911	0	0.65	0.656	0.688	0.685	0.692	0.6958	0.689	not co-transcribed pairs
GN-1500011B03Rik	chr5-115537375	-0.012122	0.533779	0.944341	-	0.0311195	0.00455408	0.000141721	0	0.72	0.72	0.714	0.706	0.7004	0.7066	0.7094	not co-transcribed pairs
GN-1500011B03Rik	chr5-115746955	-0.00605061	0.756111	0.944341	-	0.0311195	0.00113852	3.54302e-05	0	0.52	0.496	0.496	0.494	0.488	0.4996	0.498	not co-transcribed pairs
GN-1500011B03Rik	chr5-115750635	-0.00605061	0.756111	0.944341	-	0.0311195	0.00113852	3.54302e-05	0	0.53	0.504	0.518	0.513	0.5056	0.5068	0.4968	not co-transcribed pairs
GN-1500011B03Rik	chr5-115839875	-0.00698797	0.719813	0.944341	-	0.0311195	0.00151803	4.72403e-05	0	0.51	0.504	0.534	0.53	0.5244	0.5312	0.5252	not co-transcribed pairs
GN-1500011B03Rik	chr5-115844500	0.0203555	0.296072	0.944341	-	0.0311195	0.0204934	0.000637744	0.00113852	0.5	0.468	0.474	0.472	0.462	0.454	0.4536	not co-transcribed pairs
GN-1500011B03Rik	chr5-115867905	-0.00989	0.61168	0.944341	-	0.0311195	0.00303605	9.44806e-05	0	0.6	0.628	0.658	0.634	0.6348	0.634	0.6308	not co-transcribed pairs
GN-1500011B03Rik	chr5-115905965	-0.0156733	0.421082	0.944341	-	0.0311195	0.00759013	0.000236201	0	0.68	0.692	0.682	0.678	0.6956	0.7012	0.7019	not co-transcribed pairs
GN-1500011B03Rik	chr5-116036050	-0.00781427	0.688329	0.944341	-	0.0311195	0.00189753	5.90504e-05	0	0.58	0.552	0.564	0.544	0.548	0.5666	0.556	not co-transcribed pairs
GN-1500011B03Rik	chr5-116052600	-0.00201533	0.917605	0.944341	-	0.0311195	0.026186	0.000814895	0.000759013	0.88	0.832	0.84	0.841	0.8396	0.8342	0.8348	not co-transcribed pairs
GN-1500011B03Rik	chr5-116308075	-0.00989	0.61168	0.944341	-	0.0311195	0.00303605	9.44806e-05	0	0.68	0.628	0.622	0.625	0.622	0.6316	0.6183	not co-transcribed pairs
GN-1500011B03Rik	chr5-116343400	0.0491501	0.0116362	0.136176	-	0.0311195	0.00151803	4.72403e-05	0.000379507	0.06	0.068	0.084	0.096	0.0856	0.0912	0.0898	not co-transcribed pairs
GN-1500011B03Rik	chr5-116394425	-0.00856174	0.660304	0.944341	-	0.0311195	0.00227704	7.08604e-05	0	0.54	0.588	0.602	0.601	0.5876	0.5858	0.5731	not co-transcribed pairs
GN-1500011B03Rik	chr5-116431630	-0.0130982	0.501354	0.944341	-	0.0311195	0.00531309	0.000165341	0	0.75	0.74	0.76	0.743	0.7376	0.747	0.737	not co-transcribed pairs
GN-1500011B03Rik	chr5-116780835	-0.00781427	0.688329	0.944341	-	0.0311195	0.00189753	5.90504e-05	0	0.64	0.572	0.57	0.567	0.5576	0.5584	0.5528	not co-transcribed pairs
GN-1500011B03Rik	chr5-116786700	-0.00989	0.61168	0.944341	-	0.0311195	0.00303605	9.44806e-05	0	0.62	0.64	0.668	0.645	0.6356	0.6368	0.6281	not co-transcribed pairs
GN-1500011B03Rik	chr5-116796330	-0.00781427	0.688329	0.944341	-	0.0311195	0.00189753	5.90504e-05	0	0.57	0.544	0.56	0.548	0.558	0.5592	0.5521	not co-transcribed pairs
GN-1500011B03Rik	chr5-116810150	0.0491501	0.0116362	0.136176	-	0.0311195	0.00151803	4.72403e-05	0.000379507	0.05	0.092	0.1	0.095	0.0964	0.0932	0.0932	not co-transcribed pairs
GN-1500011B03Rik	chr5-116820890	-0.00605061	0.756111	0.944341	-	0.0311195	0.00113852	3.54302e-05	0	0.52	0.512	0.524	0.511	0.5024	0.5052	0.5002	not co-transcribed pairs
GN-1500011B03Rik	chr5-117302650	-0.00605061	0.756111	0.944341	-	0.0311195	0.00113852	3.54302e-05	0	0.53	0.488	0.51	0.496	0.5024	0.5112	0.5007	not co-transcribed pairs
GN-1500011B03Rik	INT_STITCHED_2736	0.000715401	0.970706	0.972846	-	0.0311195	0.0117647	0.000366112	0.000379507	0.59	0.644	0.666	0.659	0.67	0.6668	0.6676	not co-transcribed pairs
GN-1500011K16Rik	chr2-126779325	0.0741169	0.00014204	0.00443638	-	0.00683112	0.00341556	2.33321e-05	0.000379507	0.08	0.112	0.108	0.104	0.1064	0.1034	0.1016	not co-transcribed pairs
GN-1500011K16Rik	chr2-127002715	0.0490596	0.011791	0.137585	-	0.00683112	0.00683112	4.66642e-05	0.000379507	0.14	0.164	0.182	0.191	0.1932	0.1902	0.1935	not co-transcribed pairs
GN-1500011K16Rik	chr2-127374655	-0.00323373	0.868161	0.944341	-	0.00683112	0.00151803	1.03698e-05	0	1	1	1	1	1	1	1	not co-transcribed pairs
GN-1500011K16Rik	chr2-127451710	-0.00279996	0.885715	0.944341	-	0.00683112	0.00113852	7.77737e-06	0	1	1	1	1	1	1	1	not co-transcribed pairs
GN-1500011K16Rik	chr2-127483165	-0.003962	0.838839	0.944341	-	0.00683112	0.00227704	1.55547e-05	0	1	1	1	1	1	1	1	not co-transcribed pairs
GN-1500011K16Rik	chr2-127519890	-0.00457667	0.814263	0.944341	-	0.00683112	0.00303605	2.07396e-05	0	1	1	1	1	1	1	1	not co-transcribed pairs
GN-1500011K16Rik	chr2-127557950	-0.00536969	0.782826	0.944341	-	0.00683112	0.00417457	2.8517e-05	0	1	1	1	1	1	1	1	not co-transcribed pairs
GN-1500011K16Rik	chr2-127721095	-0.00323373	0.868161	0.944341	-	0.00683112	0.00151803	1.03698e-05	0	1	1	1	1	1	1	1	not co-transcribed pairs
GN-1500011K16Rik	chr2-128210150	-0.00323373	0.868161	0.944341	-	0.00683112	0.00151803	1.03698e-05	0	1	1	1	1	1	1	1	not co-transcribed pairs
GN-1500011K16Rik	chr2-128239500	0.07917	4.82443e-05	0.00184479	-	0.00683112	0.00303605	2.07396e-05	0.000379507	0.14	0.124	0.114	0.113	0.0948	0.0978	0.0936	not co-transcribed pairs
GN-1500011K16Rik	chr2-128264625	-0.00511882	0.792735	0.944341	-	0.00683112	0.00379507	2.59246e-05	0	1	1	1	1	1	1	1	not co-transcribed pairs
GN-1500011K16Rik	chr2-128311075	-0.00428027	0.826093	0.944341	-	0.00683112	0.00265655	1.81472e-05	0	1	1	1	1	1	1	1	not co-transcribed pairs
GN-1500011K16Rik	chr2-128338475	-0.00536969	0.782826	0.944341	-	0.00683112	0.00417457	2.8517e-05	0	1	1	1	1	1	1	1	not co-transcribed pairs
GN-1500011K16Rik	chr2-128469200	-0.00279996	0.885715	0.944341	-	0.00683112	0.00113852	7.77737e-06	0	1	1	1	1	1	1	1	not co-transcribed pairs
GN-1500011K16Rik	chr2-129165500	-0.00279996	0.885715	0.944341	-	0.00683112	0.00113852	7.77737e-06	0	1	1	1	1	1	1	1	not co-transcribed pairs
GN-1500011K16Rik	chr2-129173900	-0.00560952	0.773385	0.944341	-	0.00683112	0.00455408	3.11095e-05	0	1	1	1	1	1	1	1	not co-transcribed pairs
GN-1500011K16Rik	chr2-129182300	0.0660905	0.00069239	0.0157936	-	0.00683112	0.00417457	2.8517e-05	0.000379507	0.12	0.124	0.132	0.132	0.1248	0.121	0.1188	not co-transcribed pairs
GN-1500011K16Rik	chr2-129224600	-0.00725293	0.709663	0.944341	-	0.00683112	0.00759013	5.18491e-05	0	1	1	1	1	1	1	1	not co-transcribed pairs
GN-1500011K16Rik	chr2-129240700	-0.00874875	0.653364	0.944341	-	0.00683112	0.0110057	7.51812e-05	0	1	1	1	1	1	1	1	not co-transcribed pairs
GN-1500011K16Rik	chr2-129251900	-0.00485521	0.803184	0.944341	-	0.00683112	0.00341556	2.33321e-05	0	1	1	1	1	1	1	1	not co-transcribed pairs
GN-1500011K16Rik	chr2-129407000	0.115112	3.44293e-09	5.19483e-07	-	0.00683112	0.00151803	1.03698e-05	0.000379507	0.02	0.032	0.032	0.034	0.0476	0.0454	0.0466	not co-transcribed pairs
GN-1500011K16Rik	chr2-129573005	-0.00323373	0.868161	0.944341	-	0.00683112	0.00151803	1.03698e-05	0	1	1	1	1	1	1	1	not co-transcribed pairs
GN-1500011K16Rik	chr2-129586650	0.133828	6.43452e-12	1.90926e-09	-	0.00683112	0.00113852	7.77737e-06	0.000379507	0.06	0.032	0.038	0.034	0.0344	0.0326	0.0358	not co-transcribed pairs
GN-1500011K16Rik	chr2-129879750	-0.00511882	0.792735	0.944341	-	0.00683112	0.00379507	2.59246e-05	0	1	1	1	1	1	1	1	not co-transcribed pairs
GN-1500011K16Rik	chr2-130143425	-0.00279996	0.885715	0.944341	-	0.00683112	0.00113852	7.77737e-06	0	1	1	1	1	1	1	1	not co-transcribed pairs
GN-1500015A07Rik	chr18-60521875	-0.00593541	0.760611	0.944341	+	0.029981	0.00113852	3.4134e-05	0	1	1	1	1	1	1	1	not co-transcribed pairs
GN-1500015A07Rik	chr18-60580050	-0.00685492	0.724929	0.944341	+	0.029981	0.00151803	4.5512e-05	0	1	1	1	1	1	1	1	not co-transcribed pairs
GN-1500015A07Rik	chr18-60647450	0.0341606	0.0795096	0.55319	+	0.029981	0.00265655	7.9646e-05	0.000379507	0.07	0.056	0.056	0.06	0.0632	0.0632	0.0623	not co-transcribed pairs
GN-1500015A07Rik	chr18-60650800	0.0600553	0.0020508	0.036705	+	0.029981	0.00113852	3.4134e-05	0.000379507	0.1	0.112	0.122	0.118	0.1424	0.1366	0.1379	not co-transcribed pairs
GN-1500015A07Rik	chr18-60765825	-0.0113828	0.559017	0.944341	+	0.029981	0.00417457	0.000125158	0	0.44	0.448	0.444	0.476	0.4824	0.4836	0.4866	not co-transcribed pairs
GN-1500015A07Rik	chr18-60890125	-0.0076655	0.69396	0.944341	+	0.029981	0.00189753	5.689e-05	0	1	1	1	1	1	1	1	not co-transcribed pairs
GN-1500015A07Rik	chr18-60943755	-0.0102922	0.597277	0.944341	+	0.029981	0.00341556	0.000102402	0	1	1	1	1	1	1	1	not co-transcribed pairs
GN-1500015A07Rik	chr18-60949750	-0.010851	0.577524	0.944341	+	0.029981	0.00379507	0.00011378	0	1	1	1	1	1	1	1	not co-transcribed pairs
GN-1500015A07Rik	chr18-60968400	-0.010851	0.577524	0.944341	+	0.029981	0.00379507	0.00011378	0	1	1	1	1	1	1	1	not co-transcribed pairs
GN-1500015A07Rik	chr18-60976750	-0.00685492	0.724929	0.944341	+	0.029981	0.00151803	4.5512e-05	0	1	1	1	1	1	1	1	not co-transcribed pairs
GN-1500015A07Rik	chr18-61063950	-0.010851	0.577524	0.944341	+	0.029981	0.00379507	0.00011378	0	1	1	1	1	1	1	1	not co-transcribed pairs
GN-1500015A07Rik	chr18-61244625	0.0600553	0.0020508	0.036705	+	0.029981	0.00113852	3.4134e-05	0.000379507	0.16	0.152	0.144	0.148	0.1456	0.1504	0.1446	not co-transcribed pairs
GN-1500015A07Rik	chr18-61255640	-0.00593541	0.760611	0.944341	+	0.029981	0.00113852	3.4134e-05	0	1	1	1	1	1	1	1	not co-transcribed pairs
GN-1500015A07Rik	chr18-61275265	-0.00593541	0.760611	0.944341	+	0.029981	0.00113852	3.4134e-05	0	1	1	1	1	1	1	1	not co-transcribed pairs
GN-1500015A07Rik	chr18-61608420	-0.00685492	0.724929	0.944341	+	0.029981	0.00151803	4.5512e-05	0	1	1	1	1	1	1	1	not co-transcribed pairs
GN-1500015A07Rik	chr18-61665025	-0.00970171	0.618477	0.944341	+	0.029981	0.00303605	9.1024e-05	0	1	1	1	1	1	1	1	not co-transcribed pairs
GN-1500015A07Rik	chr18-61945425	-0.00593541	0.760611	0.944341	+	0.029981	0.00113852	3.4134e-05	0	1	1	1	1	1	1	1	not co-transcribed pairs
GN-1500015A07Rik	chr18-62263275	-0.00685492	0.724929	0.944341	+	0.029981	0.00151803	4.5512e-05	0	1	1	1	1	1	1	1	not co-transcribed pairs
GN-1500015A07Rik	chr18-62971325	-0.00593541	0.760611	0.944341	+	0.029981	0.00113852	3.4134e-05	0	1	1	1	1	1	1	1	not co-transcribed pairs
GN-1500015A07Rik	chr18-64012825	-0.00907339	0.641389	0.944341	+	0.029981	0.00265655	7.9646e-05	0	1	1	1	1	1	1	1	not co-transcribed pairs
GN-1500015A07Rik	INT_STITCHED_8209	-0.0123791	0.525137	0.944341	+	0.029981	0.00493359	0.000147914	0	1	1	1	1	1	1	1	not co-transcribed pairs
GN-1500015O10Rik	chr1-41388885	-0.00161286	0.934017	0.946331	+	0.00227704	0.00113852	2.59246e-06	0	1	1	1	1	1	1	1	not co-transcribed pairs
GN-1500015O10Rik	chr1-42712850	-0.00208299	0.914849	0.944341	+	0.00227704	0.00189753	4.32076e-06	0	1	1	1	1	1	1	1	not co-transcribed pairs
GN-1500015O10Rik	chr1-42948960	-0.00161286	0.934017	0.946331	+	0.00227704	0.00113852	2.59246e-06	0	1	1	1	1	1	1	1	not co-transcribed pairs
GN-1500015O10Rik	chr1-43263035	-0.00186273	0.923824	0.944341	+	0.00227704	0.00151803	3.45661e-06	0	1	1	1	1	1	1	1	not co-transcribed pairs
GN-1500015O10Rik	chr1-43881275	-0.00186273	0.923824	0.944341	+	0.00227704	0.00151803	3.45661e-06	0	1	1	1	1	1	1	1	not co-transcribed pairs
GN-1500015O10Rik	chr1-43898050	-0.00279675	0.885845	0.944341	+	0.00227704	0.00341556	7.77737e-06	0	1	1	1	1	1	1	1	not co-transcribed pairs
GN-1500015O10Rik	chr1-44197325	-0.00161286	0.934017	0.946331	+	0.00227704	0.00113852	2.59246e-06	0	1	1	1	1	1	1	1	not co-transcribed pairs
GN-1500015O10Rik	chr1-45858630	-0.00323126	0.868261	0.944341	+	0.00227704	0.00455408	1.03698e-05	0	1	1	1	1	1	1	1	not co-transcribed pairs
GN-1520401A03Rik	chr17-21472300	-0.00323126	0.868261	0.944341	-	0.00455408	0.00227704	1.03698e-05	0	1	1	1	1	1	1	1	not co-transcribed pairs
GN-1520401A03Rik	chr17-21477425	0.164859	2.61506e-17	2.02658e-14	-	0.00455408	0.00113852	5.18491e-06	0.000379507	0.01	0.004	0.014	0.016	0.0228	0.024	0.0255	not co-transcribed pairs
GN-1520401A03Rik	chr17-22672825	-0.00349082	0.857787	0.944341	-	0.00455408	0.00265655	1.20981e-05	0	1	1	1	1	1	1	1	not co-transcribed pairs
GN-1520401A03Rik	chr17-22735100	-0.00996689	0.608915	0.944341	-	0.00455408	0.0212524	9.6785e-05	0	1	1	1	1	1	1	1	not co-transcribed pairs
GN-1520401A03Rik	chr17-22752950	-0.00228354	0.906686	0.944341	-	0.00455408	0.00113852	5.18491e-06	0	1	1	1	1	1	1	1	not co-transcribed pairs
GN-1520401A03Rik	chr17-22874300	-0.0177052	0.36343	0.944341	-	0.00455408	0.37685	0.00171621	0.00113852	0.97	0.98	0.984	0.983	0.9744	0.9756	0.9748	not co-transcribed pairs
GN-1520401A03Rik	chr17-23532625	-0.00228354	0.906686	0.944341	-	0.00455408	0.00113852	5.18491e-06	0	1	1	1	1	1	1	1	not co-transcribed pairs
GN-1520401A03Rik	chr17-23537650	0.0723233	0.000205207	0.00598431	-	0.00455408	0.0193548	8.81435e-05	0.000759013	0.03	0.044	0.046	0.041	0.0384	0.0392	0.0394	not co-transcribed pairs
GN-1520401A03Rik	chr17-23626515	-0.00437931	0.822135	0.944341	-	0.00455408	0.00417457	1.90113e-05	0	1	1	1	1	1	1	1	not co-transcribed pairs
GN-1520401A03Rik	chr17-23629550	0.0223182	0.251943	0.944341	-	0.00455408	0.028463	0.000129623	0.000379507	0.39	0.432	0.412	0.435	0.4528	0.4376	0.4477	not co-transcribed pairs
GN-1520401A03Rik	chr17-23698575	-0.00294916	0.87967	0.944341	-	0.00455408	0.00189753	8.64152e-06	0	1	1	1	1	1	1	1	not co-transcribed pairs
GN-1520401A03Rik	chr17-23787275	-0.00395973	0.83893	0.944341	-	0.00455408	0.00341556	1.55547e-05	0	1	1	1	1	1	1	1	not co-transcribed pairs
GN-1520401A03Rik	chr17-23793700	-0.00349082	0.857787	0.944341	-	0.00455408	0.00265655	1.20981e-05	0	1	1	1	1	1	1	1	not co-transcribed pairs
GN-1520401A03Rik	chr17-23959035	0.14214	2.95646e-13	1.13758e-10	-	0.00455408	0.00151803	6.91321e-06	0.000379507	0.03	0.04	0.052	0.041	0.034	0.035	0.0305	not co-transcribed pairs
GN-1520401A03Rik	chr17-23992000	-0.00373256	0.848055	0.944341	-	0.00455408	0.00303605	1.38264e-05	0	1	1	1	1	1	1	1	not co-transcribed pairs
GN-1520401A03Rik	chr17-24014225	-0.00395973	0.83893	0.944341	-	0.00455408	0.00341556	1.55547e-05	0	1	1	1	1	1	1	1	not co-transcribed pairs
GN-1520401A03Rik	chr17-24021100	-0.00528669	0.786101	0.944341	-	0.00455408	0.00607211	2.76529e-05	0	0.23	0.216	0.246	0.242	0.2424	0.2348	0.2313	not co-transcribed pairs
GN-1520401A03Rik	chr17-24027550	-0.00457491	0.814332	0.944341	-	0.00455408	0.00455408	2.07396e-05	0	1	1	1	1	1	1	1	not co-transcribed pairs
GN-1520401A03Rik	chr17-24652670	-0.00228354	0.906686	0.944341	-	0.00455408	0.00113852	5.18491e-06	0	1	1	1	1	1	1	1	not co-transcribed pairs
GN-1520401A03Rik	chr17-24664415	-0.00560952	0.773385	0.944341	-	0.00455408	0.00683112	3.11095e-05	0	1	1	1	1	1	1	1	not co-transcribed pairs
GN-1520401A03Rik	chr17-25281075	-0.00395973	0.83893	0.944341	-	0.00455408	0.00341556	1.55547e-05	0	1	1	1	1	1	1	1	not co-transcribed pairs
GN-1520401A03Rik	chr17-25287775	-0.00560952	0.773385	0.944341	-	0.00455408	0.00683112	3.11095e-05	0	1	1	1	1	1	1	1	not co-transcribed pairs
GN-1520401A03Rik	chr17-25473275	-0.00395973	0.83893	0.944341	-	0.00455408	0.00341556	1.55547e-05	0	1	1	1	1	1	1	1	not co-transcribed pairs
GN-1520401A03Rik	chr17-25506445	-0.00476263	0.806862	0.944341	-	0.00455408	0.00493359	2.24679e-05	0	1	1	1	1	1	1	1	not co-transcribed pairs
GN-1520401A03Rik	chr17-25554775	-0.00228354	0.906686	0.944341	-	0.00455408	0.00113852	5.18491e-06	0	1	1	1	1	1	1	1	not co-transcribed pairs
GN-1520401A03Rik	chr17-25678510	-0.00373256	0.848055	0.944341	-	0.00455408	0.00303605	1.38264e-05	0	1	1	1	1	1	1	1	not co-transcribed pairs
GN-1520401A03Rik	chr17-25754975	-0.00476263	0.806862	0.944341	-	0.00455408	0.00493359	2.24679e-05	0	1	1	1	1	1	1	1	not co-transcribed pairs
GN-1520401A03Rik	chr17-25761130	-0.00349082	0.857787	0.944341	-	0.00455408	0.00265655	1.20981e-05	0	1	1	1	1	1	1	1	not co-transcribed pairs
GN-1520401A03Rik	chr17-26100425	-0.00349082	0.857787	0.944341	-	0.00455408	0.00265655	1.20981e-05	0	1	1	1	1	1	1	1	not co-transcribed pairs
GN-1520401A03Rik	chr17-26108830	-0.00737992	0.704816	0.944341	-	0.00455408	0.0117647	5.35774e-05	0	1	1	1	1	1	1	1	not co-transcribed pairs
GN-1600002H07Rik	chr17-22672825	0.0397508	0.0413007	0.345081	-	0.0242884	0.00265655	6.45233e-05	0.000379507	0.06	0.076	0.082	0.081	0.0764	0.0746	0.0741	not co-transcribed pairs
GN-1600002H07Rik	chr17-22735100	-0.0232492	0.2327	0.944341	-	0.0242884	0.0212524	0.000516187	0	0.93	0.952	0.948	0.949	0.9568	0.9544	0.9541	not co-transcribed pairs
GN-1600002H07Rik	chr17-22752950	-0.00532668	0.784522	0.944341	-	0.0242884	0.00113852	2.76529e-05	0	0.34	0.316	0.304	0.299	0.284	0.2778	0.2835	not co-transcribed pairs
GN-1600002H07Rik	chr17-22874300	0.00448484	0.817923	0.944341	-	0.0242884	0.37685	0.0091531	0.00948767	0.94	0.964	0.972	0.98	0.978	0.9778	0.9784	not co-transcribed pairs
GN-1600002H07Rik	chr17-23532625	-0.00532668	0.784522	0.944341	-	0.0242884	0.00113852	2.76529e-05	0	0.3	0.264	0.276	0.278	0.2844	0.2756	0.2763	not co-transcribed pairs
GN-1600002H07Rik	chr17-23537650	0.0494106	0.0112012	0.132499	-	0.0242884	0.0193548	0.000470099	0.00151803	0.07	0.088	0.068	0.077	0.0868	0.0844	0.0815	not co-transcribed pairs
GN-1600002H07Rik	chr17-23626515	-0.0102154	0.600016	0.944341	-	0.0242884	0.00417457	0.000101394	0	0.47	0.488	0.504	0.512	0.5108	0.5	0.5054	not co-transcribed pairs
GN-1600002H07Rik	chr17-23629550	0.0174691	0.369865	0.944341	-	0.0242884	0.028463	0.000691321	0.00113852	0.47	0.484	0.502	0.491	0.48	0.4718	0.4795	not co-transcribed pairs
GN-1600002H07Rik	chr17-23698575	-0.00687933	0.72399	0.944341	-	0.0242884	0.00189753	4.60881e-05	0	0.34	0.348	0.356	0.355	0.3376	0.333	0.3347	not co-transcribed pairs
GN-1600002H07Rik	chr17-23787275	-0.00923662	0.635403	0.944341	-	0.0242884	0.00341556	8.29586e-05	0	0.51	0.468	0.476	0.469	0.454	0.448	0.4541	not co-transcribed pairs
GN-1600002H07Rik	chr17-23793700	0.0397508	0.0413007	0.345081	-	0.0242884	0.00265655	6.45233e-05	0.000379507	0.03	0.056	0.078	0.065	0.0752	0.072	0.0746	not co-transcribed pairs
GN-1600002H07Rik	chr17-23959035	-0.00615189	0.752162	0.944341	-	0.0242884	0.00151803	3.68705e-05	0	0.33	0.296	0.314	0.316	0.3108	0.3144	0.3109	not co-transcribed pairs
GN-1600002H07Rik	chr17-23992000	-0.00870671	0.654922	0.944341	-	0.0242884	0.00303605	7.37409e-05	0	0.42	0.4	0.44	0.436	0.432	0.4268	0.4274	not co-transcribed pairs
GN-1600002H07Rik	chr17-24014225	-0.00923662	0.635403	0.944341	-	0.0242884	0.00341556	8.29586e-05	0	0.37	0.424	0.452	0.448	0.4512	0.4508	0.4544	not co-transcribed pairs
GN-1600002H07Rik	chr17-24021100	0.0511342	0.00866917	0.109757	-	0.0242884	0.00607211	0.000147482	0.000759013	0.05	0.04	0.032	0.027	0.036	0.0326	0.0321	not co-transcribed pairs
GN-1600002H07Rik	chr17-24027550	0.0259426	0.182961	0.944341	-	0.0242884	0.00455408	0.000110611	0.000379507	0.17	0.14	0.174	0.169	0.1556	0.1574	0.1589	not co-transcribed pairs
GN-1600002H07Rik	chr17-24652670	0.0677765	0.000503067	0.0122282	-	0.0242884	0.00113852	2.76529e-05	0.000379507	0.02	0.028	0.026	0.028	0.0276	0.0244	0.026	not co-transcribed pairs
GN-1600002H07Rik	chr17-24664415	0.0168447	0.387218	0.944341	-	0.0242884	0.00683112	0.000165917	0.000379507	0.27	0.272	0.274	0.279	0.2732	0.263	0.2594	not co-transcribed pairs
GN-1600002H07Rik	chr17-25281075	-0.00923662	0.635403	0.944341	-	0.0242884	0.00341556	8.29586e-05	0	0.45	0.46	0.468	0.464	0.4584	0.4522	0.4511	not co-transcribed pairs
GN-1600002H07Rik	chr17-25287775	0.0168447	0.387218	0.944341	-	0.0242884	0.00683112	0.000165917	0.000379507	0.35	0.324	0.3	0.278	0.2776	0.2756	0.2708	not co-transcribed pairs
GN-1600002H07Rik	chr17-25473275	-0.00923662	0.635403	0.944341	-	0.0242884	0.00341556	8.29586e-05	0	0.46	0.444	0.438	0.462	0.4396	0.4424	0.4532	not co-transcribed pairs
GN-1600002H07Rik	chr17-25506445	-0.0111095	0.568491	0.944341	-	0.0242884	0.00493359	0.000119829	0	0.5	0.468	0.508	0.533	0.5468	0.54	0.5554	not co-transcribed pairs
GN-1600002H07Rik	chr17-25554775	0.0677765	0.000503067	0.0122282	-	0.0242884	0.00113852	2.76529e-05	0.000379507	0.02	0.012	0.03	0.028	0.0268	0.0254	0.0257	not co-transcribed pairs
GN-1600002H07Rik	chr17-25678510	-0.00870671	0.654922	0.944341	-	0.0242884	0.00303605	7.37409e-05	0	0.45	0.452	0.442	0.453	0.43	0.4182	0.4254	not co-transcribed pairs
GN-1600002H07Rik	chr17-25754975	-0.0111095	0.568491	0.944341	-	0.0242884	0.00493359	0.000119829	0	0.59	0.548	0.564	0.57	0.558	0.5472	0.5484	not co-transcribed pairs
GN-1600002H07Rik	chr17-25761130	-0.00814283	0.675955	0.944341	-	0.0242884	0.00265655	6.45233e-05	0	0.41	0.408	0.386	0.381	0.3992	0.3936	0.4021	not co-transcribed pairs
GN-1600002H07Rik	chr17-26100425	0.0397508	0.0413007	0.345081	-	0.0242884	0.00265655	6.45233e-05	0.000379507	0.08	0.068	0.068	0.069	0.0736	0.0762	0.0776	not co-transcribed pairs
GN-1600002H07Rik	chr17-26108830	0.00564857	0.771852	0.944341	-	0.0242884	0.0117647	0.000285746	0.000379507	0.49	0.5	0.496	0.493	0.4848	0.491	0.4963	not co-transcribed pairs
GN-1600002H07Rik	chr17-26488825	-0.0137981	0.478768	0.944341	-	0.0242884	0.00759013	0.000184352	0	0.72	0.664	0.672	0.663	0.6768	0.6804	0.6856	not co-transcribed pairs
GN-1600002H07Rik	INT_STITCHED_7728	-0.0119381	0.540003	0.944341	-	0.0242884	0.0056926	0.000138264	0	0.59	0.596	0.612	0.615	0.6068	0.6088	0.6044	not co-transcribed pairs
GN-1600002K03Rik	chr10-78011855	-0.00294916	0.87967	0.944341	+	0.00455408	0.00189753	8.64152e-06	0	0.06	0.068	0.058	0.06	0.062	0.0582	0.0587	not co-transcribed pairs
GN-1600002K03Rik	chr10-78015800	-0.00373256	0.848055	0.944341	+	0.00455408	0.00303605	1.38264e-05	0	1	1	1	1	1	1	1	not co-transcribed pairs
GN-1600002K03Rik	chr10-78095240	-0.00263731	0.892312	0.944341	+	0.00455408	0.00151803	6.91321e-06	0	1	1	1	1	1	1	1	not co-transcribed pairs
GN-1600002K03Rik	chr10-78133900	-0.00263731	0.892312	0.944341	+	0.00455408	0.00151803	6.91321e-06	0	1	1	1	1	1	1	1	not co-transcribed pairs
GN-1600002K03Rik	chr10-78371000	-0.00228354	0.906686	0.944341	+	0.00455408	0.00113852	5.18491e-06	0	1	1	1	1	1	1	1	not co-transcribed pairs
GN-1600002K03Rik	chr10-78480525	-0.00294916	0.87967	0.944341	+	0.00455408	0.00189753	8.64152e-06	0	1	1	1	1	1	1	1	not co-transcribed pairs
GN-1600002K03Rik	chr10-78515725	-0.00476263	0.806862	0.944341	+	0.00455408	0.00493359	2.24679e-05	0	1	1	1	1	1	1	1	not co-transcribed pairs
GN-1600002K03Rik	chr10-79496550	0.083041	2.01986e-05	0.000899454	+	0.00455408	0.00417457	1.90113e-05	0.000379507	0.09	0.104	0.086	0.09	0.082	0.079	0.0828	not co-transcribed pairs
GN-1600002K03Rik	chr10-79578450	-0.00437931	0.822135	0.944341	+	0.00455408	0.00417457	1.90113e-05	0	1	1	1	1	1	1	1	not co-transcribed pairs
GN-1600002K03Rik	chr10-79660475	-0.00263731	0.892312	0.944341	+	0.00455408	0.00151803	6.91321e-06	0	1	1	1	1	1	1	1	not co-transcribed pairs
GN-1600002K03Rik	chr10-79839725	-0.00263731	0.892312	0.944341	+	0.00455408	0.00151803	6.91321e-06	0	1	1	1	1	1	1	1	not co-transcribed pairs
GN-1600002K03Rik	chr10-79880700	-0.00294916	0.87967	0.944341	+	0.00455408	0.00189753	8.64152e-06	0	1	1	1	1	1	1	1	not co-transcribed pairs
GN-1600002K03Rik	chr10-80101150	-0.00437931	0.822135	0.944341	+	0.00455408	0.00417457	1.90113e-05	0	1	1	1	1	1	1	1	not co-transcribed pairs
GN-1600002K03Rik	chr10-80202825	-0.00349082	0.857787	0.944341	+	0.00455408	0.00265655	1.20981e-05	0	1	1	1	1	1	1	1	not co-transcribed pairs
GN-1600002K03Rik	chr10-80214075	-0.00417471	0.830315	0.944341	+	0.00455408	0.00379507	1.7283e-05	0	1	1	1	1	1	1	1	not co-transcribed pairs
GN-1600002K03Rik	chr10-80300100	-0.00560952	0.773385	0.944341	+	0.00455408	0.00683112	3.11095e-05	0	1	1	1	1	1	1	1	not co-transcribed pairs
GN-1600002K03Rik	chr10-80370475	-0.00417471	0.830315	0.944341	+	0.00455408	0.00379507	1.7283e-05	0	1	1	1	1	1	1	1	not co-transcribed pairs
GN-1600002K03Rik	chr10-80435070	-0.00511784	0.792774	0.944341	+	0.00455408	0.0056926	2.59246e-05	0	1	1	1	1	1	1	1	not co-transcribed pairs
GN-1600002K03Rik	chr10-80440425	-0.00228354	0.906686	0.944341	+	0.00455408	0.00113852	5.18491e-06	0	1	1	1	1	1	1	1	not co-transcribed pairs
GN-1600002K03Rik	chr10-80444875	-0.00323126	0.868261	0.944341	+	0.00455408	0.00227704	1.03698e-05	0	1	1	1	1	1	1	1	not co-transcribed pairs
GN-1600002K03Rik	chr10-80449775	-0.00263731	0.892312	0.944341	+	0.00455408	0.00151803	6.91321e-06	0	1	1	1	1	1	1	1	not co-transcribed pairs
GN-1600002K03Rik	chr10-80463245	-0.00294916	0.87967	0.944341	+	0.00455408	0.00189753	8.64152e-06	0	1	1	1	1	1	1	1	not co-transcribed pairs
GN-1600002K03Rik	chr10-80470425	-0.00323126	0.868261	0.944341	+	0.00455408	0.00227704	1.03698e-05	0	1	1	1	1	1	1	1	not co-transcribed pairs
GN-1600002K03Rik	chr10-80742980	-0.00437931	0.822135	0.944341	+	0.00455408	0.00417457	1.90113e-05	0	1	1	1	1	1	1	1	not co-transcribed pairs
GN-1600002K03Rik	chr10-80750575	0.115024	3.53861e-09	5.25963e-07	+	0.00455408	0.00227704	1.03698e-05	0.000379507	0.08	0.06	0.042	0.039	0.038	0.0404	0.0439	not co-transcribed pairs
GN-1600002K03Rik	chr10-80806800	-0.00417471	0.830315	0.944341	+	0.00455408	0.00379507	1.7283e-05	0	1	1	1	1	1	1	1	not co-transcribed pairs
GN-1600002K03Rik	chr10-81016950	-0.00263731	0.892312	0.944341	+	0.00455408	0.00151803	6.91321e-06	0	1	1	1	1	1	1	1	not co-transcribed pairs
GN-1600002K03Rik	chr10-81021600	-0.00395973	0.83893	0.944341	+	0.00455408	0.00341556	1.55547e-05	0	1	1	1	1	1	1	1	not co-transcribed pairs
GN-1600002K03Rik	chr10-81093850	-0.00323126	0.868261	0.944341	+	0.00455408	0.00227704	1.03698e-05	0	1	1	1	1	1	1	1	not co-transcribed pairs
GN-1600002K03Rik	chr10-81171540	-0.00437931	0.822135	0.944341	+	0.00455408	0.00417457	1.90113e-05	0	1	1	1	1	1	1	1	not co-transcribed pairs
GN-1600002K03Rik	chr10-81451925	-0.00373256	0.848055	0.944341	+	0.00455408	0.00303605	1.38264e-05	0	1	1	1	1	1	1	1	not co-transcribed pairs
GN-1600002K03Rik	chr10-81463675	0.0874951	7.07835e-06	0.000371649	+	0.00455408	0.00379507	1.7283e-05	0.000379507	0.1	0.072	0.064	0.062	0.0748	0.0774	0.0748	not co-transcribed pairs
GN-1600002K03Rik	chr10-81497095	-0.00263731	0.892312	0.944341	+	0.00455408	0.00151803	6.91321e-06	0	1	1	1	1	1	1	1	not co-transcribed pairs
GN-1600002K03Rik	chr10-81501600	-0.00373256	0.848055	0.944341	+	0.00455408	0.00303605	1.38264e-05	0	1	1	1	1	1	1	1	not co-transcribed pairs
GN-1600002K03Rik	chr10-81505650	-0.00457491	0.814332	0.944341	+	0.00455408	0.00455408	2.07396e-05	0	1	1	1	1	1	1	1	not co-transcribed pairs
GN-1600002K03Rik	chr10-81997000	-0.00606245	0.755649	0.944341	+	0.00455408	0.00796964	3.62944e-05	0	1	1	1	1	1	1	1	not co-transcribed pairs
GN-1600002K03Rik	chr10-82014150	-0.00476263	0.806862	0.944341	+	0.00455408	0.00493359	2.24679e-05	0	1	1	1	1	1	1	1	not co-transcribed pairs
GN-1600010M07Rik	chr7-107769600	-0.0013164	0.946125	0.951098	-	0.00113852	0.00151803	1.7283e-06	0	1	1	1	1	1	1	1	not co-transcribed pairs
GN-1600010M07Rik	chr7-109506000	-0.0013164	0.946125	0.951098	-	0.00113852	0.00151803	1.7283e-06	0	1	1	1	1	1	1	1	not co-transcribed pairs
GN-1600010M07Rik	chr7-109647710	-0.00208379	0.914816	0.944341	-	0.00113852	0.00379507	4.32076e-06	0	1	1	1	1	1	1	1	not co-transcribed pairs
GN-1600010M07Rik	chr7-109670525	-0.00218591	0.910659	0.944341	-	0.00113852	0.00417457	4.75283e-06	0	1	1	1	1	1	1	1	not co-transcribed pairs
GN-1600010M07Rik	chr7-109693950	-0.00174242	0.92873	0.945398	-	0.00113852	0.00265655	3.02453e-06	0	1	1	1	1	1	1	1	not co-transcribed pairs
GN-1600010M07Rik	chr7-109784850	-0.00343515	0.860032	0.944341	-	0.00113852	0.0102467	1.1666e-05	0	1	1	1	1	1	1	1	not co-transcribed pairs
GN-1600010M07Rik	chr7-110101800	-0.00147206	0.939766	0.947688	-	0.00113852	0.00189753	2.16038e-06	0	1	1	1	1	1	1	1	not co-transcribed pairs
GN-1600010M07Rik	chr7-110115550	-0.00147206	0.939766	0.947688	-	0.00113852	0.00189753	2.16038e-06	0	1	1	1	1	1	1	1	not co-transcribed pairs
GN-1600010M07Rik	chr7-110162600	-0.00174242	0.92873	0.945398	-	0.00113852	0.00265655	3.02453e-06	0	1	1	1	1	1	1	1	not co-transcribed pairs
GN-1600010M07Rik	chr7-110180375	-0.00228354	0.906686	0.944341	-	0.00113852	0.00455408	5.18491e-06	0	1	1	1	1	1	1	1	not co-transcribed pairs
GN-1600010M07Rik	chr7-110643925	-0.00147206	0.939766	0.947688	-	0.00113852	0.00189753	2.16038e-06	0	1	1	1	1	1	1	1	not co-transcribed pairs
GN-1600010M07Rik	chr7-110647405	-0.00113982	0.953343	0.956639	-	0.00113852	0.00113852	1.29623e-06	0	1	1	1	1	1	1	1	not co-transcribed pairs
GN-1600010M07Rik	chr7-110688125	-0.00147206	0.939766	0.947688	-	0.00113852	0.00189753	2.16038e-06	0	1	1	1	1	1	1	1	not co-transcribed pairs
GN-1600010M07Rik	chr7-110728650	-0.00174242	0.92873	0.945398	-	0.00113852	0.00265655	3.02453e-06	0	1	1	1	1	1	1	1	not co-transcribed pairs
GN-1600010M07Rik	chr7-110745500	0.133828	6.43452e-12	1.90926e-09	-	0.00113852	0.00683112	7.77737e-06	0.000379507	0.03	0.036	0.034	0.034	0.0388	0.0338	0.0336	not co-transcribed pairs
GN-1600010M07Rik	chr7-110913225	-0.00208379	0.914816	0.944341	-	0.00113852	0.00379507	4.32076e-06	0	1	1	1	1	1	1	1	not co-transcribed pairs
GN-1600010M07Rik	chr7-110919760	-0.00147206	0.939766	0.947688	-	0.00113852	0.00189753	2.16038e-06	0	1	1	1	1	1	1	1	not co-transcribed pairs
GN-1600010M07Rik	chr7-112415700	-0.0013164	0.946125	0.951098	-	0.00113852	0.00151803	1.7283e-06	0	1	1	1	1	1	1	1	not co-transcribed pairs
GN-1600012H06Rik	chr17-12809205	0.0407654	0.0363865	0.314869	+	0.0163188	0.00379507	6.19309e-05	0.000379507	0.19	0.2	0.24	0.266	0.2412	0.2476	0.2387	not co-transcribed pairs
GN-1600012H06Rik	chr17-12997550	-0.00906926	0.641541	0.944341	+	0.0163188	0.00493359	8.05101e-05	0	1	1	1	1	1	1	1	not co-transcribed pairs
GN-1600012H06Rik	chr17-13477850	-0.00754033	0.69871	0.944341	+	0.0163188	0.00341556	5.57378e-05	0	1	1	1	1	1	1	1	not co-transcribed pairs
GN-1600012H06Rik	chr17-13654665	-0.0128578	0.509241	0.944341	+	0.0163188	0.00986717	0.00016102	0	0.62	0.62	0.636	0.655	0.6644	0.6732	0.6736	not co-transcribed pairs
GN-1600012H06Rik	chr17-13666800	-0.0112641	0.563122	0.944341	+	0.0163188	0.00759013	0.000123862	0	0.57	0.56	0.532	0.529	0.5236	0.5252	0.5225	not co-transcribed pairs
GN-1600012H06Rik	chr17-13679850	0.0299673	0.123978	0.760695	+	0.0163188	0.0166983	0.000272496	0.000759013	0.34	0.38	0.366	0.338	0.3344	0.337	0.3328	not co-transcribed pairs
GN-1600012H06Rik	chr17-13697300	-0.00974567	0.616887	0.944341	+	0.0163188	0.0056926	9.28963e-05	0	1	1	1	1	1	1	1	not co-transcribed pairs
GN-1600012H06Rik	chr17-14092625	-0.00502211	0.796564	0.944341	+	0.0163188	0.00151803	2.47724e-05	0	1	1	1	1	1	1	1	not co-transcribed pairs
GN-1600012H06Rik	chr17-14162475	-0.00561596	0.773133	0.944341	+	0.0163188	0.00189753	3.09654e-05	0	1	1	1	1	1	1	1	not co-transcribed pairs
GN-1600012H06Rik	chr17-14257450	-0.00502211	0.796564	0.944341	+	0.0163188	0.00151803	2.47724e-05	0	1	1	1	1	1	1	1	not co-transcribed pairs
GN-1600012H06Rik	chr17-15206375	0.0844745	1.44922e-05	0.000680293	+	0.0163188	0.00113852	1.85793e-05	0.000379507	0.15	0.1	0.084	0.078	0.0828	0.0814	0.0803	not co-transcribed pairs
GN-1600012H06Rik	chr17-15228025	0.0515451	0.00814676	0.104569	+	0.0163188	0.00265655	4.33516e-05	0.000379507	0.13	0.144	0.146	0.166	0.1692	0.172	0.1735	not co-transcribed pairs
GN-1600012H06Rik	chr17-15246225	0.0438002	0.0245531	0.236097	+	0.0163188	0.00341556	5.57378e-05	0.000379507	0.18	0.196	0.194	0.195	0.2172	0.2196	0.2218	not co-transcribed pairs
GN-1600012H06Rik	chr17-15379775	-0.00502211	0.796564	0.944341	+	0.0163188	0.00151803	2.47724e-05	0	1	1	1	1	1	1	1	not co-transcribed pairs
GN-1600012H06Rik	chr17-15535100	0.0632122	0.00117523	0.0238412	+	0.0163188	0.00189753	3.09654e-05	0.000379507	0.15	0.132	0.13	0.128	0.126	0.125	0.1277	not co-transcribed pairs
GN-1600012H06Rik	chr17-15576025	-0.00615314	0.752113	0.944341	+	0.0163188	0.00227704	3.71585e-05	0	1	1	1	1	1	1	1	not co-transcribed pairs
GN-1600012H06Rik	chr17-15630560	-0.00561596	0.773133	0.944341	+	0.0163188	0.00189753	3.09654e-05	0	1	1	1	1	1	1	1	not co-transcribed pairs
GN-1600012H06Rik	chr17-15829425	0.0473367	0.0151029	0.165141	+	0.0163188	0.00303605	4.95447e-05	0.000379507	0.18	0.212	0.228	0.202	0.214	0.2076	0.2081	not co-transcribed pairs
GN-1600012H06Rik	chr17-15988965	-0.00502211	0.796564	0.944341	+	0.0163188	0.00151803	2.47724e-05	0	1	1	1	1	1	1	1	not co-transcribed pairs
GN-1600012H06Rik	chr17-16992550	-0.00615314	0.752113	0.944341	+	0.0163188	0.00227704	3.71585e-05	0	1	1	1	1	1	1	1	not co-transcribed pairs
GN-1600012H06Rik	chr17-17003400	0.0438341	0.0244424	0.23529	+	0.0163188	0.0110057	0.0001796	0.000759013	0.21	0.148	0.182	0.19	0.1752	0.182	0.1873	not co-transcribed pairs
GN-1600012H06Rik	chr17-17423700	0.0357758	0.0662907	0.486073	+	0.0163188	0.00455408	7.43171e-05	0.000379507	0.25	0.276	0.292	0.3	0.2868	0.2836	0.2897	not co-transcribed pairs
GN-1600014C10Rik	chr7-36074615	-0.00434845	0.823368	0.944341	+	0.0163188	0.00113852	1.85793e-05	0	1	1	1	1	1	1	1	not co-transcribed pairs
GN-1600014C10Rik	chr7-38046175	-0.00561596	0.773133	0.944341	+	0.0163188	0.00189753	3.09654e-05	0	1	1	1	1	1	1	1	not co-transcribed pairs
GN-1600014C10Rik	chr7-38111425	-0.00502211	0.796564	0.944341	+	0.0163188	0.00151803	2.47724e-05	0	1	1	1	1	1	1	1	not co-transcribed pairs
GN-1600014C10Rik	chr7-38166160	0.0844745	1.44922e-05	0.000680293	+	0.0163188	0.00113852	1.85793e-05	0.000379507	0.1	0.088	0.082	0.081	0.0848	0.0796	0.0765	not co-transcribed pairs
GN-1600014C10Rik	chr7-38172975	-0.00615314	0.752113	0.944341	+	0.0163188	0.00227704	3.71585e-05	0	1	1	1	1	1	1	1	not co-transcribed pairs
GN-1600014C10Rik	chr7-39493950	-0.0112641	0.563122	0.944341	+	0.0163188	0.00759013	0.000123862	0	1	1	1	1	1	1	1	not co-transcribed pairs
GN-1600014C10Rik	chr7-39654400	-0.00615314	0.752113	0.944341	+	0.0163188	0.00227704	3.71585e-05	0	1	1	1	1	1	1	1	not co-transcribed pairs
GN-1600014C10Rik	INT_STITCHED_3550	-0.0100672	0.605315	0.944341	+	0.0163188	0.00607211	9.90894e-05	0	1	1	1	1	1	1	1	not co-transcribed pairs
GN-1600020E01Rik	chr6-84573125	-0.0166045	0.394021	0.944341	+	0.0303605	0.00872865	0.000265007	0	0.88	0.86	0.828	0.834	0.8404	0.8442	0.8463	not co-transcribed pairs
GN-1600020E01Rik	chr6-85083150	0.0843576	1.4893e-05	0.000697605	+	0.0303605	0.00227704	6.91321e-05	0.000759013	0.01	0.02	0.01	0.013	0.0136	0.0134	0.014	not co-transcribed pairs
GN-1600020E01Rik	chr6-85103400	-0.00437464	0.822321	0.944341	+	0.0303605	0.0155598	0.000472403	0.000379507	0.72	0.692	0.704	0.688	0.6772	0.6756	0.6778	not co-transcribed pairs
GN-1600020E01Rik	chr6-85153425	-0.00845337	0.664339	0.944341	+	0.0303605	0.00227704	6.91321e-05	0	0.55	0.552	0.536	0.559	0.5404	0.5462	0.5484	not co-transcribed pairs
GN-1600020E01Rik	chr6-85233650	-0.00579753	0.766008	0.944341	+	0.0303605	0.0166983	0.000506969	0.000379507	0.86	0.824	0.8	0.805	0.7972	0.7986	0.7951	not co-transcribed pairs
GN-1600020E01Rik	chr6-85279970	-0.00913242	0.639221	0.944341	+	0.0303605	0.00265655	8.06542e-05	0	0.59	0.592	0.546	0.57	0.5716	0.571	0.5659	not co-transcribed pairs
GN-1600020E01Rik	chr6-85286000	-0.0133889	0.491905	0.944341	+	0.0303605	0.0056926	0.00017283	0	0.69	0.732	0.73	0.746	0.7456	0.7448	0.7418	not co-transcribed pairs
GN-1600020E01Rik	chr6-85408350	-3.77415e-05	0.998454	0.998517	+	0.0303605	0.0125237	0.000380227	0.000379507	0.69	0.66	0.676	0.681	0.6844	0.6816	0.6849	not co-transcribed pairs
GN-1600020E01Rik	chr6-85847450	-0.00913242	0.639221	0.944341	+	0.0303605	0.00265655	8.06542e-05	0	0.57	0.576	0.572	0.573	0.574	0.577	0.5736	not co-transcribed pairs
GN-1600020E01Rik	chr6-86295100	-0.00597403	0.759102	0.944341	+	0.0303605	0.00113852	3.45661e-05	0	0.44	0.484	0.454	0.479	0.4688	0.4694	0.4627	not co-transcribed pairs
GN-1600020E01Rik	chr6-86342775	-0.00597403	0.759102	0.944341	+	0.0303605	0.00113852	3.45661e-05	0	0.45	0.452	0.456	0.469	0.4628	0.4616	0.4594	not co-transcribed pairs
GN-1600020E01Rik	chr6-86493450	-0.0103591	0.594894	0.944341	+	0.0303605	0.00341556	0.000103698	0	0.59	0.612	0.61	0.627	0.6352	0.6256	0.6238	not co-transcribed pairs
GN-1600020E01Rik	chr6-87382975	-0.00845337	0.664339	0.944341	+	0.0303605	0.00227704	6.91321e-05	0	0.53	0.548	0.528	0.556	0.5528	0.5546	0.551	not co-transcribed pairs
GN-1600020E01Rik	chr6-87511875	-0.00689952	0.723213	0.944341	+	0.0303605	0.00151803	4.60881e-05	0	0.46	0.48	0.458	0.491	0.4936	0.4914	0.4881	not co-transcribed pairs
GN-1600020E01Rik	chr6-87522250	-0.00976483	0.616195	0.944341	+	0.0303605	0.00303605	9.21762e-05	0	0.55	0.56	0.588	0.595	0.5828	0.5928	0.5922	not co-transcribed pairs
GN-1600020E01Rik	chr6-87720525	-0.00689952	0.723213	0.944341	+	0.0303605	0.00151803	4.60881e-05	0	0.48	0.504	0.468	0.497	0.496	0.5004	0.4943	not co-transcribed pairs
GN-1600020E01Rik	chr6-87867485	-0.0129324	0.506786	0.944341	+	0.0303605	0.00531309	0.000161308	0	0.68	0.732	0.722	0.745	0.7284	0.7272	0.7252	not co-transcribed pairs
GN-1600020E01Rik	chr6-87961185	-0.00597403	0.759102	0.944341	+	0.0303605	0.00113852	3.45661e-05	0	0.44	0.444	0.442	0.46	0.4676	0.4652	0.4611	not co-transcribed pairs
GN-1600020E01Rik	chr6-88047875	-0.00597403	0.759102	0.944341	+	0.0303605	0.00113852	3.45661e-05	0	0.5	0.504	0.47	0.481	0.472	0.4674	0.4618	not co-transcribed pairs
GN-1600020E01Rik	chr6-88055550	0.0338389	0.0823826	0.568056	+	0.0303605	0.00265655	8.06542e-05	0.000379507	0.09	0.128	0.128	0.14	0.1532	0.1486	0.1497	not co-transcribed pairs
GN-1600020E01Rik	chr6-88070550	0.0596158	0.00221179	0.0389307	+	0.0303605	0.00113852	3.45661e-05	0.000379507	0.03	0.048	0.054	0.067	0.0648	0.0594	0.0567	not co-transcribed pairs
GN-1600020E01Rik	chr6-88122750	-0.00689952	0.723213	0.944341	+	0.0303605	0.00151803	4.60881e-05	0	0.55	0.528	0.522	0.523	0.5072	0.5022	0.4966	not co-transcribed pairs
GN-1600020E01Rik	chr6-88234775	-0.0103591	0.594894	0.944341	+	0.0303605	0.00341556	0.000103698	0	0.55	0.612	0.6	0.628	0.6228	0.6238	0.6193	not co-transcribed pairs
GN-1600020E01Rik	chr6-88970400	0.0379521	0.051395	0.404461	+	0.0303605	0.00227704	6.91321e-05	0.000379507	0.12	0.124	0.114	0.122	0.1148	0.1204	0.1207	not co-transcribed pairs
GN-1600020E01Rik	chr6-89006850	0.0499137	0.0104016	0.12549	+	0.0303605	0.00151803	4.60881e-05	0.000379507	0.04	0.1	0.076	0.082	0.0864	0.0856	0.081	not co-transcribed pairs
GN-1700001C02Rik	chr5-28116775	-0.00279675	0.885845	0.944341	+	0.00341556	0.00227704	7.77737e-06	0	1	1	1	1	1	1	1	not co-transcribed pairs
GN-1700001C02Rik	chr5-28210660	-0.00228267	0.906722	0.944341	+	0.00341556	0.00151803	5.18491e-06	0	1	1	1	1	1	1	1	not co-transcribed pairs
GN-1700001C02Rik	chr5-28236905	-0.00279675	0.885845	0.944341	+	0.00341556	0.00227704	7.77737e-06	0	1	1	1	1	1	1	1	not co-transcribed pairs
GN-1700001C02Rik	chr5-28452100	-0.00342727	0.86035	0.944341	+	0.00341556	0.00341556	1.1666e-05	0	1	1	1	1	1	1	1	not co-transcribed pairs
GN-1700001C02Rik	chr5-28468445	-0.00228267	0.906722	0.944341	+	0.00341556	0.00151803	5.18491e-06	0	1	1	1	1	1	1	1	not co-transcribed pairs
GN-1700001C02Rik	chr5-29378685	-0.00561275	0.773258	0.944341	+	0.00341556	0.00910816	3.11095e-05	0	1	1	1	1	1	1	1	not co-transcribed pairs
GN-1700001C02Rik	chr5-29697900	-0.00197648	0.919188	0.944341	+	0.00341556	0.00113852	3.88868e-06	0	1	1	1	1	1	1	1	not co-transcribed pairs
GN-1700001C02Rik	chr5-30205925	-0.00302141	0.876746	0.944341	+	0.00341556	0.00265655	9.07359e-06	0	1	1	1	1	1	1	1	not co-transcribed pairs
GN-1700001C02Rik	chr5-31002885	-0.00302141	0.876746	0.944341	+	0.00341556	0.00265655	9.07359e-06	0	1	1	1	1	1	1	1	not co-transcribed pairs
GN-1700001C02Rik	chr5-31021865	-0.00255259	0.895751	0.944341	+	0.00341556	0.00189753	6.48114e-06	0	1	1	1	1	1	1	1	not co-transcribed pairs
GN-1700001C02Rik	chr5-31093860	-0.00279675	0.885845	0.944341	+	0.00341556	0.00227704	7.77737e-06	0	1	1	1	1	1	1	1	not co-transcribed pairs
GN-1700001C02Rik	chr5-31486960	-0.00561275	0.773258	0.944341	+	0.00341556	0.00910816	3.11095e-05	0	1	1	1	1	1	1	1	not co-transcribed pairs
GN-1700001C02Rik	chr5-31595800	-0.00361334	0.852852	0.944341	+	0.00341556	0.00379507	1.29623e-05	0	1	1	1	1	1	1	1	not co-transcribed pairs
GN-1700001C02Rik	chr5-31601000	-0.0041222	0.832418	0.944341	+	0.00341556	0.00493359	1.6851e-05	0	1	1	1	1	1	1	1	not co-transcribed pairs
GN-1700001C02Rik	chr5-31609200	-0.00279675	0.885845	0.944341	+	0.00341556	0.00227704	7.77737e-06	0	1	1	1	1	1	1	1	not co-transcribed pairs
GN-1700001C02Rik	chr5-32131485	-0.00228267	0.906722	0.944341	+	0.00341556	0.00151803	5.18491e-06	0	1	1	1	1	1	1	1	not co-transcribed pairs
GN-1700001C02Rik	chr5-32190790	-0.00228267	0.906722	0.944341	+	0.00341556	0.00151803	5.18491e-06	0	1	1	1	1	1	1	1	not co-transcribed pairs
GN-1700001C02Rik	chr5-32196300	-0.00197648	0.919188	0.944341	+	0.00341556	0.00113852	3.88868e-06	0	1	1	1	1	1	1	1	not co-transcribed pairs
GN-1700001C02Rik	chr5-32301950	-0.00279675	0.885845	0.944341	+	0.00341556	0.00227704	7.77737e-06	0	1	1	1	1	1	1	1	not co-transcribed pairs
GN-1700001C02Rik	chr5-32334800	-0.00255259	0.895751	0.944341	+	0.00341556	0.00189753	6.48114e-06	0	1	1	1	1	1	1	1	not co-transcribed pairs
GN-1700001C02Rik	chr5-32709500	-0.00617569	0.751234	0.944341	+	0.00341556	0.0110057	3.75906e-05	0	1	1	1	1	1	1	1	not co-transcribed pairs
GN-1700001C19Rik	chr17-45152150	-0.0029486	0.879693	0.944341	-	0.00379507	0.00227704	8.64152e-06	0	1	1	1	1	1	1	1	not co-transcribed pairs
GN-1700001C19Rik	chr17-45493875	-0.00269118	0.890126	0.944341	-	0.00379507	0.00189753	7.20126e-06	0	1	1	1	1	1	1	1	not co-transcribed pairs
GN-1700001C19Rik	chr17-45618100	-0.0102708	0.598037	0.944341	-	0.00379507	0.026945	0.000102258	0	1	1	1	1	1	1	1	not co-transcribed pairs
GN-1700001C19Rik	chr17-45626250	-0.00434601	0.823465	0.944341	-	0.00379507	0.00493359	1.87233e-05	0	1	1	1	1	1	1	1	not co-transcribed pairs
GN-1700001C19Rik	chr17-45804170	-0.00399622	0.837467	0.944341	-	0.00379507	0.00417457	1.58428e-05	0	1	1	1	1	1	1	1	not co-transcribed pairs
GN-1700001C19Rik	chr17-45850820	-0.00340604	0.861205	0.944341	-	0.00379507	0.00303605	1.1522e-05	0	1	1	1	1	1	1	1	not co-transcribed pairs
GN-1700001C19Rik	chr17-45872125	-0.00208379	0.914816	0.944341	-	0.00379507	0.00113852	4.32076e-06	0	1	1	1	1	1	1	1	not co-transcribed pairs
GN-1700001C19Rik	chr17-45977895	-0.00208379	0.914816	0.944341	-	0.00379507	0.00113852	4.32076e-06	0	1	1	1	1	1	1	1	not co-transcribed pairs
GN-1700001C19Rik	chr17-46062175	-0.00208379	0.914816	0.944341	-	0.00379507	0.00113852	4.32076e-06	0	1	1	1	1	1	1	1	not co-transcribed pairs
GN-1700001C19Rik	chr17-46079775	-0.00240661	0.901682	0.944341	-	0.00379507	0.00151803	5.76101e-06	0	1	1	1	1	1	1	1	not co-transcribed pairs
GN-1700001C19Rik	chr17-46082850	-0.00208379	0.914816	0.944341	-	0.00379507	0.00113852	4.32076e-06	0	1	1	1	1	1	1	1	not co-transcribed pairs
GN-1700001C19Rik	chr17-46519600	-0.00451093	0.816883	0.944341	-	0.00379507	0.00531309	2.01635e-05	0	1	1	1	1	1	1	1	not co-transcribed pairs
GN-1700001C19Rik	chr17-46538825	-0.00361334	0.852852	0.944341	-	0.00379507	0.00341556	1.29623e-05	0	1	1	1	1	1	1	1	not co-transcribed pairs
GN-1700001C19Rik	chr17-46541870	-0.00269118	0.890126	0.944341	-	0.00379507	0.00189753	7.20126e-06	0	1	1	1	1	1	1	1	not co-transcribed pairs
GN-1700001C19Rik	chr17-46755050	-0.00240661	0.901682	0.944341	-	0.00379507	0.00151803	5.76101e-06	0	1	1	1	1	1	1	1	not co-transcribed pairs
GN-1700001C19Rik	chr17-46884715	-0.0092596	0.634562	0.944341	-	0.00379507	0.0220114	8.35347e-05	0	0.71	0.76	0.77	0.788	0.7864	0.7878	0.7819	not co-transcribed pairs
GN-1700001C19Rik	chr17-47032275	-0.00269118	0.890126	0.944341	-	0.00379507	0.00189753	7.20126e-06	0	1	1	1	1	1	1	1	not co-transcribed pairs
GN-1700001C19Rik	chr17-47114225	-0.00269118	0.890126	0.944341	-	0.00379507	0.00189753	7.20126e-06	0	1	1	1	1	1	1	1	not co-transcribed pairs
GN-1700001C19Rik	chr17-47393950	-0.00240661	0.901682	0.944341	-	0.00379507	0.00151803	5.76101e-06	0	1	1	1	1	1	1	1	not co-transcribed pairs
GN-1700001C19Rik	chr17-47408300	-0.00361334	0.852852	0.944341	-	0.00379507	0.00341556	1.29623e-05	0	1	1	1	1	1	1	1	not co-transcribed pairs
GN-1700001C19Rik	chr17-47503185	-0.00340604	0.861205	0.944341	-	0.00379507	0.00303605	1.1522e-05	0	1	1	1	1	1	1	1	not co-transcribed pairs
GN-1700001C19Rik	chr17-47507400	-0.00604067	0.756499	0.944341	-	0.00379507	0.00948767	3.60063e-05	0	1	1	1	1	1	1	1	not co-transcribed pairs
GN-1700001C19Rik	chr17-47521075	-0.00497365	0.798485	0.944341	-	0.00379507	0.00645161	2.44843e-05	0	1	1	1	1	1	1	1	not co-transcribed pairs
GN-1700001C19Rik	chr17-47525975	-0.00467014	0.81054	0.944341	-	0.00379507	0.0056926	2.16038e-05	0	1	1	1	1	1	1	1	not co-transcribed pairs
GN-1700001C19Rik	chr17-47530425	-0.00380952	0.844961	0.944341	-	0.00379507	0.00379507	1.44025e-05	0	1	1	1	1	1	1	1	not co-transcribed pairs
GN-1700001C19Rik	chr17-47567350	-0.00604067	0.756499	0.944341	-	0.00379507	0.00948767	3.60063e-05	0	1	1	1	1	1	1	1	not co-transcribed pairs
GN-1700001C19Rik	chr17-47711900	-0.00451093	0.816883	0.944341	-	0.00379507	0.00531309	2.01635e-05	0	1	1	1	1	1	1	1	not co-transcribed pairs
GN-1700001C19Rik	chr17-47804100	-0.00380952	0.844961	0.944341	-	0.00379507	0.00379507	1.44025e-05	0	1	1	1	1	1	1	1	not co-transcribed pairs
GN-1700001C19Rik	chr17-47945625	-0.00269118	0.890126	0.944341	-	0.00379507	0.00189753	7.20126e-06	0	1	1	1	1	1	1	1	not co-transcribed pairs
GN-1700001C19Rik	chr17-48009050	-0.00240661	0.901682	0.944341	-	0.00379507	0.00151803	5.76101e-06	0	1	1	1	1	1	1	1	not co-transcribed pairs
GN-1700001C19Rik	chr17-48096625	-0.0029486	0.879693	0.944341	-	0.00379507	0.00227704	8.64152e-06	0	1	1	1	1	1	1	1	not co-transcribed pairs
GN-1700001C19Rik	chr17-48119080	-0.00208379	0.914816	0.944341	-	0.00379507	0.00113852	4.32076e-06	0	1	1	1	1	1	1	1	not co-transcribed pairs
GN-1700001C19Rik	chr17-48274100	-0.00208379	0.914816	0.944341	-	0.00379507	0.00113852	4.32076e-06	0	1	1	1	1	1	1	1	not co-transcribed pairs
GN-1700001C19Rik	chr17-48280375	-0.00269118	0.890126	0.944341	-	0.00379507	0.00189753	7.20126e-06	0	1	1	1	1	1	1	1	not co-transcribed pairs
GN-1700001C19Rik	chr17-48322000	-0.00269118	0.890126	0.944341	-	0.00379507	0.00189753	7.20126e-06	0	1	1	1	1	1	1	1	not co-transcribed pairs
GN-1700001C19Rik	chr17-48435240	-0.00380952	0.844961	0.944341	-	0.00379507	0.00379507	1.44025e-05	0	1	1	1	1	1	1	1	not co-transcribed pairs
GN-1700001C19Rik	chr17-48492525	-0.00361334	0.852852	0.944341	-	0.00379507	0.00341556	1.29623e-05	0	1	1	1	1	1	1	1	not co-transcribed pairs
GN-1700001C19Rik	chr17-48614900	-0.00269118	0.890126	0.944341	-	0.00379507	0.00189753	7.20126e-06	0	1	1	1	1	1	1	1	not co-transcribed pairs
GN-1700001C19Rik	chr17-48646300	-0.00467014	0.81054	0.944341	-	0.00379507	0.0056926	2.16038e-05	0	1	1	1	1	1	1	1	not co-transcribed pairs
GN-1700001C19Rik	chr17-48737385	-0.00240661	0.901682	0.944341	-	0.00379507	0.00151803	5.76101e-06	0	1	1	1	1	1	1	1	not co-transcribed pairs
GN-1700001C19Rik	chr17-48813625	-0.00208379	0.914816	0.944341	-	0.00379507	0.00113852	4.32076e-06	0	1	1	1	1	1	1	1	not co-transcribed pairs
GN-1700001C19Rik	chr17-49204350	-0.00208379	0.914816	0.944341	-	0.00379507	0.00113852	4.32076e-06	0	1	1	1	1	1	1	1	not co-transcribed pairs
GN-1700001C19Rik	chr17-49932700	-0.00240661	0.901682	0.944341	-	0.00379507	0.00151803	5.76101e-06	0	1	1	1	1	1	1	1	not co-transcribed pairs
GN-1700001C19Rik	INT_STITCHED_7812	-0.00651099	0.738211	0.944341	-	0.00379507	0.0110057	4.17673e-05	0	0.35	0.396	0.396	0.376	0.378	0.389	0.3948	not co-transcribed pairs
GN-1700001G11Rik	chr14-63938525	-0.00170011	0.930457	0.945398	-	0.00189753	0.00151803	2.88051e-06	0	1	1	1	1	1	1	1	not co-transcribed pairs
GN-1700001G11Rik	chr14-64069390	-0.00170011	0.930457	0.945398	-	0.00189753	0.00151803	2.88051e-06	0	1	1	1	1	1	1	1	not co-transcribed pairs
GN-1700001G11Rik	chr14-64535650	-0.00190114	0.922258	0.944341	-	0.00189753	0.00189753	3.60063e-06	0	1	1	1	1	1	1	1	not co-transcribed pairs
GN-1700001G11Rik	chr14-64624500	-0.00255259	0.895751	0.944341	-	0.00189753	0.00341556	6.48114e-06	0	1	1	1	1	1	1	1	not co-transcribed pairs
GN-1700001G11Rik	chr14-64630775	-0.00269118	0.890126	0.944341	-	0.00189753	0.00379507	7.20126e-06	0	1	1	1	1	1	1	1	not co-transcribed pairs
GN-1700001G11Rik	chr14-64638100	-0.00329915	0.865519	0.944341	-	0.00189753	0.0056926	1.08019e-05	0	1	1	1	1	1	1	1	not co-transcribed pairs
GN-1700001G11Rik	chr14-64648580	-0.00147206	0.939766	0.947688	-	0.00189753	0.00113852	2.16038e-06	0	1	1	1	1	1	1	1	not co-transcribed pairs
GN-1700001G11Rik	chr14-65122500	-0.00443645	0.819854	0.944341	-	0.00189753	0.0102467	1.94434e-05	0	1	1	1	1	1	1	1	not co-transcribed pairs
GN-1700001G11Rik	chr14-65145150	-0.00520341	0.78939	0.944341	-	0.00189753	0.0140417	2.66447e-05	0	1	1	1	1	1	1	1	not co-transcribed pairs
GN-1700001G11Rik	chr14-65168680	-0.00147206	0.939766	0.947688	-	0.00189753	0.00113852	2.16038e-06	0	1	1	1	1	1	1	1	not co-transcribed pairs
GN-1700001G11Rik	chr14-65342275	-0.00208299	0.914849	0.944341	-	0.00189753	0.00227704	4.32076e-06	0	1	1	1	1	1	1	1	not co-transcribed pairs
GN-1700001G11Rik	chr14-65888375	-0.00147206	0.939766	0.947688	-	0.00189753	0.00113852	2.16038e-06	0	1	1	1	1	1	1	1	not co-transcribed pairs
GN-1700001G11Rik	chr14-65914925	-0.00170011	0.930457	0.945398	-	0.00189753	0.00151803	2.88051e-06	0	1	1	1	1	1	1	1	not co-transcribed pairs
GN-1700001G11Rik	chr14-66380050	-0.00147206	0.939766	0.947688	-	0.00189753	0.00113852	2.16038e-06	0	1	1	1	1	1	1	1	not co-transcribed pairs
GN-1700001G11Rik	chr14-67187050	-0.00269118	0.890126	0.944341	-	0.00189753	0.00379507	7.20126e-06	0	1	1	1	1	1	1	1	not co-transcribed pairs
GN-1700001G11Rik	chr14-67210495	-0.00147206	0.939766	0.947688	-	0.00189753	0.00113852	2.16038e-06	0	1	1	1	1	1	1	1	not co-transcribed pairs
GN-1700001G11Rik	chr14-68032150	-0.00475738	0.807071	0.944341	-	0.00189753	0.0117647	2.23239e-05	0	1	1	1	1	1	1	1	not co-transcribed pairs
GN-1700001G11Rik	chr14-68038925	-0.00255259	0.895751	0.944341	-	0.00189753	0.00341556	6.48114e-06	0	1	1	1	1	1	1	1	not co-transcribed pairs
GN-1700001L05Rik	chr15-81263140	-0.00870671	0.654922	0.944341	-	0.0242884	0.00303605	7.37409e-05	0	0.64	0.624	0.592	0.591	0.592	0.5884	0.5864	not co-transcribed pairs
GN-1700001L05Rik	chr15-81510550	0.0809112	3.27641e-05	0.00134849	-	0.0242884	0.00303605	7.37409e-05	0.000759013	0.04	0.028	0.024	0.019	0.0204	0.0184	0.0186	not co-transcribed pairs
GN-1700001L05Rik	chr15-81521450	0.00439997	0.82131	0.944341	-	0.0242884	0.0125237	0.000304181	0.000379507	0.52	0.436	0.46	0.426	0.4416	0.4372	0.4409	not co-transcribed pairs
GN-1700001L05Rik	chr15-81534725	-0.00532668	0.784522	0.944341	-	0.0242884	0.00113852	2.76529e-05	0	0.55	0.508	0.508	0.492	0.4892	0.4826	0.4772	not co-transcribed pairs
GN-1700001L05Rik	chr15-81553140	-0.00532668	0.784522	0.944341	-	0.0242884	0.00113852	2.76529e-05	0	0.54	0.508	0.508	0.494	0.488	0.4854	0.4806	not co-transcribed pairs
GN-1700001L05Rik	chr15-81561200	-0.00687933	0.72399	0.944341	-	0.0242884	0.00189753	4.60881e-05	0	0.61	0.552	0.552	0.539	0.5304	0.5276	0.5241	not co-transcribed pairs
GN-1700001L05Rik	chr15-81575575	-0.00532668	0.784522	0.944341	-	0.0242884	0.00113852	2.76529e-05	0	0.52	0.484	0.492	0.482	0.4812	0.4828	0.4787	not co-transcribed pairs
GN-1700001L05Rik	chr15-81835700	-0.0097381	0.617161	0.944341	-	0.0242884	0.00379507	9.21762e-05	0	0.67	0.648	0.658	0.651	0.632	0.6236	0.6177	not co-transcribed pairs
GN-1700001L05Rik	chr15-81965750	-0.0119381	0.540003	0.944341	-	0.0242884	0.0056926	0.000138264	0	0.74	0.684	0.716	0.715	0.7172	0.711	0.7083	not co-transcribed pairs
GN-1700001L05Rik	chr15-82064225	-0.00615189	0.752162	0.944341	-	0.0242884	0.00151803	3.68705e-05	0	0.6	0.54	0.526	0.523	0.506	0.5056	0.4998	not co-transcribed pairs
GN-1700001L05Rik	chr15-82245790	-0.00532668	0.784522	0.944341	-	0.0242884	0.00113852	2.76529e-05	0	0.54	0.52	0.516	0.491	0.4764	0.4768	0.4776	not co-transcribed pairs
GN-1700001L05Rik	chr15-82258100	0.0330177	0.0900996	0.60548	-	0.0242884	0.00341556	8.29586e-05	0.000379507	0.17	0.156	0.162	0.163	0.1612	0.1586	0.1574	not co-transcribed pairs
GN-1700001L05Rik	chr15-82959650	-0.00132153	0.945915	0.951098	-	0.0242884	0.0166983	0.000405575	0.000379507	0.7	0.66	0.644	0.656	0.6492	0.649	0.6371	not co-transcribed pairs
GN-1700001L05Rik	chr15-82967000	-0.00923662	0.635403	0.944341	-	0.0242884	0.00341556	8.29586e-05	0	0.67	0.668	0.634	0.641	0.6052	0.604	0.6055	not co-transcribed pairs
GN-1700001L05Rik	chr15-82986300	-0.0106716	0.58383	0.944341	-	0.0242884	0.00455408	0.000110611	0	0.72	0.672	0.668	0.652	0.6552	0.6636	0.6622	not co-transcribed pairs
GN-1700001L05Rik	chr15-83051475	-0.00687933	0.72399	0.944341	-	0.0242884	0.00189753	4.60881e-05	0	0.55	0.528	0.534	0.525	0.5264	0.5268	0.5243	not co-transcribed pairs
GN-1700001L05Rik	chr15-83055400	-0.00615189	0.752162	0.944341	-	0.0242884	0.00151803	3.68705e-05	0	0.58	0.524	0.512	0.517	0.5064	0.5078	0.5033	not co-transcribed pairs
GN-1700001L05Rik	chr15-83089595	-0.00532668	0.784522	0.944341	-	0.0242884	0.00113852	2.76529e-05	0	0.57	0.52	0.51	0.49	0.4816	0.4824	0.4778	not co-transcribed pairs
GN-1700001L05Rik	chr15-83175125	-0.00687933	0.72399	0.944341	-	0.0242884	0.00189753	4.60881e-05	0	0.58	0.564	0.54	0.526	0.52	0.52	0.5184	not co-transcribed pairs
GN-1700001L05Rik	chr15-83181100	-0.00814283	0.675955	0.944341	-	0.0242884	0.00265655	6.45233e-05	0	0.58	0.568	0.576	0.576	0.5636	0.5668	0.5646	not co-transcribed pairs
GN-1700001L05Rik	chr15-83203500	0.0571693	0.00333946	0.0532275	-	0.0242884	0.00151803	3.68705e-05	0.000379507	0.1	0.084	0.09	0.078	0.0712	0.069	0.0688	not co-transcribed pairs
GN-1700001L05Rik	chr15-83208825	0.0259426	0.182961	0.944341	-	0.0242884	0.00455408	0.000110611	0.000379507	0.32	0.224	0.212	0.224	0.2208	0.2244	0.2188	not co-transcribed pairs
GN-1700001L05Rik	chr15-83263770	-0.00753736	0.698823	0.944341	-	0.0242884	0.00227704	5.53057e-05	0	0.55	0.544	0.538	0.538	0.5448	0.5426	0.5495	not co-transcribed pairs
GN-1700001L05Rik	chr15-83472600	-0.00687933	0.72399	0.944341	-	0.0242884	0.00189753	4.60881e-05	0	0.59	0.564	0.56	0.537	0.5252	0.5296	0.5241	not co-transcribed pairs
GN-1700001L05Rik	chr15-83516800	-0.00615189	0.752162	0.944341	-	0.0242884	0.00151803	3.68705e-05	0	0.57	0.54	0.514	0.509	0.502	0.5054	0.5031	not co-transcribed pairs
GN-1700001L05Rik	chr15-83748175	-0.00923662	0.635403	0.944341	-	0.0242884	0.00341556	8.29586e-05	0	0.63	0.6	0.606	0.61	0.6144	0.613	0.6107	not co-transcribed pairs
GN-1700001L05Rik	chr15-83764330	0.0361022	0.0638525	0.472401	-	0.0242884	0.00303605	7.37409e-05	0.000379507	0.16	0.16	0.152	0.149	0.1556	0.1578	0.1522	not co-transcribed pairs
GN-1700001L05Rik	chr15-84125620	0.0571693	0.00333946	0.0532275	-	0.0242884	0.00151803	3.68705e-05	0.000379507	0.04	0.044	0.058	0.053	0.0636	0.0674	0.067	not co-transcribed pairs
GN-1700001L05Rik	chr15-84157105	0.00501401	0.796885	0.944341	-	0.0242884	0.0121442	0.000294964	0.000379507	0.61	0.636	0.608	0.585	0.5904	0.593	0.5945	not co-transcribed pairs
GN-1700001L05Rik	chr15-84411500	-0.00687933	0.72399	0.944341	-	0.0242884	0.00189753	4.60881e-05	0	0.56	0.564	0.546	0.537	0.524	0.5244	0.5268	not co-transcribed pairs
GN-1700001L05Rik	chr15-84444900	0.0389721	0.0454435	0.36994	-	0.0242884	0.0159393	0.00038714	0.00113852	0.16	0.16	0.178	0.169	0.1764	0.1856	0.1846	not co-transcribed pairs
GN-1700001L05Rik	chr15-84449150	-0.00870671	0.654922	0.944341	-	0.0242884	0.00303605	7.37409e-05	0	0.64	0.584	0.602	0.593	0.59	0.5882	0.5894	not co-transcribed pairs
GN-1700001L05Rik	chr15-84620950	0.0677765	0.000503067	0.0122282	-	0.0242884	0.00113852	2.76529e-05	0.000379507	0.03	0.06	0.054	0.054	0.0504	0.0504	0.0512	not co-transcribed pairs
GN-1700001L05Rik	chr15-84652800	-0.00615189	0.752162	0.944341	-	0.0242884	0.00151803	3.68705e-05	0	0.51	0.516	0.504	0.505	0.5104	0.507	0.5061	not co-transcribed pairs
GN-1700001L05Rik	chr15-84994690	0.0571693	0.00333946	0.0532275	-	0.0242884	0.00151803	3.68705e-05	0.000379507	0.04	0.064	0.068	0.072	0.0672	0.0658	0.0687	not co-transcribed pairs
GN-1700001L05Rik	chr15-84999930	0.0562912	0.00385791	0.0596011	-	0.0242884	0.00531309	0.000129047	0.000759013	0.06	0.068	0.076	0.071	0.0584	0.0568	0.0585	not co-transcribed pairs
GN-1700001L05Rik	chr15-85165300	0.0330177	0.0900996	0.60548	-	0.0242884	0.00341556	8.29586e-05	0.000379507	0.17	0.176	0.166	0.166	0.1608	0.1548	0.1585	not co-transcribed pairs
GN-1700001L05Rik	chr15-85314305	-0.00615189	0.752162	0.944341	-	0.0242884	0.00151803	3.68705e-05	0	0.57	0.536	0.52	0.519	0.5144	0.5052	0.4989	not co-transcribed pairs
GN-1700001L05Rik	chr15-85506340	-0.00753736	0.698823	0.944341	-	0.0242884	0.00227704	5.53057e-05	0	0.58	0.552	0.574	0.566	0.5536	0.548	0.5458	not co-transcribed pairs
GN-1700001L05Rik	chr15-85522125	-0.00753736	0.698823	0.944341	-	0.0242884	0.00227704	5.53057e-05	0	0.66	0.6	0.582	0.568	0.5532	0.5538	0.5482	not co-transcribed pairs
GN-1700001L05Rik	chr15-85598990	-0.00532668	0.784522	0.944341	-	0.0242884	0.00113852	2.76529e-05	0	0.57	0.512	0.508	0.497	0.4816	0.478	0.48	not co-transcribed pairs
GN-1700001L05Rik	chr15-85609525	-0.00814283	0.675955	0.944341	-	0.0242884	0.00265655	6.45233e-05	0	0.67	0.572	0.562	0.564	0.5596	0.5642	0.5624	not co-transcribed pairs
GN-1700001L05Rik	chr15-85614345	-0.0111095	0.568491	0.944341	-	0.0242884	0.00493359	0.000119829	0	0.71	0.704	0.716	0.688	0.6716	0.6766	0.6739	not co-transcribed pairs
GN-1700001L05Rik	chr15-85624650	-0.00615189	0.752162	0.944341	-	0.0242884	0.00151803	3.68705e-05	0	0.53	0.512	0.526	0.519	0.5092	0.5094	0.5055	not co-transcribed pairs
GN-1700001L05Rik	chr15-85633375	-0.00687933	0.72399	0.944341	-	0.0242884	0.00189753	4.60881e-05	0	0.62	0.592	0.572	0.546	0.5304	0.5296	0.5277	not co-transcribed pairs
GN-1700001L05Rik	chr15-85644650	0.0571693	0.00333946	0.0532275	-	0.0242884	0.00151803	3.68705e-05	0.000379507	0.08	0.06	0.058	0.072	0.0716	0.0704	0.0686	not co-transcribed pairs
GN-1700001L05Rik	chr15-85652950	-0.00687933	0.72399	0.944341	-	0.0242884	0.00189753	4.60881e-05	0	0.63	0.56	0.542	0.531	0.5272	0.5262	0.5218	not co-transcribed pairs
GN-1700001L05Rik	chr15-85669000	0.0194011	0.319297	0.944341	-	0.0242884	0.00607211	0.000147482	0.000379507	0.34	0.34	0.316	0.304	0.3064	0.3028	0.308	not co-transcribed pairs
GN-1700001L05Rik	chr15-85677910	-0.00615189	0.752162	0.944341	-	0.0242884	0.00151803	3.68705e-05	0	0.56	0.536	0.524	0.507	0.5048	0.5064	0.5018	not co-transcribed pairs
GN-1700001O22Rik	chr2-28591520	-0.00337029	0.862648	0.944341	-	0.00986717	0.00113852	1.1234e-05	0	1	1	1	1	1	1	1	not co-transcribed pairs
GN-1700001O22Rik	chr2-28605875	0.0757848	0.000100161	0.00334348	-	0.00986717	0.00227704	2.24679e-05	0.000379507	0.08	0.104	0.12	0.109	0.106	0.0964	0.098	not co-transcribed pairs
GN-1700001O22Rik	chr2-28610625	-0.0055089	0.777342	0.944341	-	0.00986717	0.00303605	2.99573e-05	0	1	1	1	1	1	1	1	not co-transcribed pairs
GN-1700001O22Rik	chr2-29098150	-0.0055089	0.777342	0.944341	-	0.00986717	0.00303605	2.99573e-05	0	1	1	1	1	1	1	1	not co-transcribed pairs
GN-1700001O22Rik	chr2-29119575	-0.00675213	0.72889	0.944341	-	0.00986717	0.00455408	4.49359e-05	0	1	1	1	1	1	1	1	not co-transcribed pairs
GN-1700001O22Rik	chr2-29193900	-0.00435268	0.823199	0.944341	-	0.00986717	0.00189753	1.87233e-05	0	1	1	1	1	1	1	1	not co-transcribed pairs
GN-1700001O22Rik	chr2-29222615	-0.0055089	0.777342	0.944341	-	0.00986717	0.00303605	2.99573e-05	0	1	1	1	1	1	1	1	not co-transcribed pairs
GN-1700001O22Rik	chr2-29250930	-0.00515212	0.791418	0.944341	-	0.00986717	0.00265655	2.62126e-05	0	1	1	1	1	1	1	1	not co-transcribed pairs
GN-1700001O22Rik	chr2-29550820	-0.00435268	0.823199	0.944341	-	0.00986717	0.00189753	1.87233e-05	0	1	1	1	1	1	1	1	not co-transcribed pairs
GN-1700001O22Rik	chr2-29572525	-0.00755344	0.698212	0.944341	-	0.00986717	0.0056926	5.61699e-05	0	1	1	1	1	1	1	1	not co-transcribed pairs
GN-1700001O22Rik	chr2-29581000	-0.00476903	0.806607	0.944341	-	0.00986717	0.00227704	2.24679e-05	0	1	1	1	1	1	1	1	not co-transcribed pairs
GN-1700001O22Rik	chr2-30128825	-0.00435268	0.823199	0.944341	-	0.00986717	0.00189753	1.87233e-05	0	1	1	1	1	1	1	1	not co-transcribed pairs
GN-1700001O22Rik	chr2-30209175	-0.00476903	0.806607	0.944341	-	0.00986717	0.00227704	2.24679e-05	0	1	1	1	1	1	1	1	not co-transcribed pairs
GN-1700001O22Rik	chr2-30533185	-0.00646345	0.740053	0.944341	-	0.00986717	0.00417457	4.11912e-05	0	1	1	1	1	1	1	1	not co-transcribed pairs
GN-1700001O22Rik	chr2-30544900	-0.00584418	0.764181	0.944341	-	0.00986717	0.00341556	3.37019e-05	0	1	1	1	1	1	1	1	not co-transcribed pairs
GN-1700001O22Rik	chr2-30556190	-0.00389242	0.841632	0.944341	-	0.00986717	0.00151803	1.49786e-05	0	1	1	1	1	1	1	1	not co-transcribed pairs
GN-1700001O22Rik	chr2-30575785	-0.00476903	0.806607	0.944341	-	0.00986717	0.00227704	2.24679e-05	0	1	1	1	1	1	1	1	not co-transcribed pairs
GN-1700001O22Rik	chr2-30612270	0.0838728	1.667e-05	0.00076977	-	0.00986717	0.00189753	1.87233e-05	0.000379507	0.06	0.06	0.072	0.073	0.0672	0.0716	0.0749	not co-transcribed pairs
GN-1700001O22Rik	chr2-30651085	-0.00389242	0.841632	0.944341	-	0.00986717	0.00151803	1.49786e-05	0	1	1	1	1	1	1	1	not co-transcribed pairs
GN-1700001O22Rik	chr2-30656900	-0.00389242	0.841632	0.944341	-	0.00986717	0.00151803	1.49786e-05	0	1	1	1	1	1	1	1	not co-transcribed pairs
GN-1700001O22Rik	chr2-30690350	-0.00515212	0.791418	0.944341	-	0.00986717	0.00265655	2.62126e-05	0	1	1	1	1	1	1	1	not co-transcribed pairs
GN-1700001O22Rik	chr2-30706825	-0.00435268	0.823199	0.944341	-	0.00986717	0.00189753	1.87233e-05	0	1	1	1	1	1	1	1	not co-transcribed pairs
GN-1700001O22Rik	chr2-30710575	-0.00389242	0.841632	0.944341	-	0.00986717	0.00151803	1.49786e-05	0	1	1	1	1	1	1	1	not co-transcribed pairs
GN-1700001O22Rik	chr2-30716550	-0.00850761	0.662318	0.944341	-	0.00986717	0.00721063	7.11485e-05	0	1	1	1	1	1	1	1	not co-transcribed pairs
GN-1700001O22Rik	chr2-30724150	-0.00337029	0.862648	0.944341	-	0.00986717	0.00113852	1.1234e-05	0	1	1	1	1	1	1	1	not co-transcribed pairs
GN-1700001O22Rik	chr2-30736345	-0.00337029	0.862648	0.944341	-	0.00986717	0.00113852	1.1234e-05	0	1	1	1	1	1	1	1	not co-transcribed pairs
GN-1700001O22Rik	chr2-30742475	-0.00389242	0.841632	0.944341	-	0.00986717	0.00151803	1.49786e-05	0	1	1	1	1	1	1	1	not co-transcribed pairs
GN-1700001O22Rik	chr2-30746175	-0.00476903	0.806607	0.944341	-	0.00986717	0.00227704	2.24679e-05	0	1	1	1	1	1	1	1	not co-transcribed pairs
GN-1700001O22Rik	chr2-30751900	-0.00616148	0.751788	0.944341	-	0.00986717	0.00379507	3.74466e-05	0	1	1	1	1	1	1	1	not co-transcribed pairs
GN-1700001O22Rik	chr2-30757000	-0.00584418	0.764181	0.944341	-	0.00986717	0.00341556	3.37019e-05	0	1	1	1	1	1	1	1	not co-transcribed pairs
GN-1700001O22Rik	chr2-30804680	0.0155556	0.424577	0.944341	-	0.00986717	0.0178368	0.000175999	0.000379507	0.4	0.392	0.434	0.43	0.4204	0.415	0.4136	not co-transcribed pairs
GN-1700001O22Rik	chr2-30942375	0.0562827	0.00386322	0.0596222	-	0.00986717	0.00379507	3.74466e-05	0.000379507	0.15	0.172	0.16	0.162	0.1604	0.1556	0.1575	not co-transcribed pairs
GN-1700001O22Rik	chr2-31237625	-0.00435268	0.823199	0.944341	-	0.00986717	0.00189753	1.87233e-05	0	1	1	1	1	1	1	1	not co-transcribed pairs
GN-1700001O22Rik	chr2-31303600	-0.00616148	0.751788	0.944341	-	0.00986717	0.00379507	3.74466e-05	0	1	1	1	1	1	1	1	not co-transcribed pairs
GN-1700001O22Rik	chr2-31328695	-0.00435268	0.823199	0.944341	-	0.00986717	0.00189753	1.87233e-05	0	1	1	1	1	1	1	1	not co-transcribed pairs
GN-1700001O22Rik	chr2-31417150	-0.00515212	0.791418	0.944341	-	0.00986717	0.00265655	2.62126e-05	0	1	1	1	1	1	1	1	not co-transcribed pairs
GN-1700001O22Rik	chr2-31453200	-0.0122357	0.529947	0.944341	-	0.00986717	0.0148008	0.000146042	0	1	1	1	1	1	1	1	not co-transcribed pairs
GN-1700001O22Rik	chr2-31653125	-0.00337029	0.862648	0.944341	-	0.00986717	0.00113852	1.1234e-05	0	1	1	1	1	1	1	1	not co-transcribed pairs
GN-1700001O22Rik	chr2-31879685	-0.00476903	0.806607	0.944341	-	0.00986717	0.00227704	2.24679e-05	0	1	1	1	1	1	1	1	not co-transcribed pairs
GN-1700001O22Rik	chr2-32131150	-0.00476903	0.806607	0.944341	-	0.00986717	0.00227704	2.24679e-05	0	1	1	1	1	1	1	1	not co-transcribed pairs
GN-1700001O22Rik	chr2-32136650	-0.0055089	0.777342	0.944341	-	0.00986717	0.00303605	2.99573e-05	0	1	1	1	1	1	1	1	not co-transcribed pairs
GN-1700001O22Rik	chr2-32359320	-0.00646345	0.740053	0.944341	-	0.00986717	0.00417457	4.11912e-05	0	1	1	1	1	1	1	1	not co-transcribed pairs
GN-1700001O22Rik	chr2-32389500	-0.00435268	0.823199	0.944341	-	0.00986717	0.00189753	1.87233e-05	0	1	1	1	1	1	1	1	not co-transcribed pairs
GN-1700001O22Rik	chr2-32429725	0.0502731	0.00986197	0.120595	-	0.00986717	0.00455408	4.49359e-05	0.000379507	0.24	0.236	0.204	0.204	0.2012	0.1938	0.1956	not co-transcribed pairs
GN-1700001O22Rik	chr2-32484000	-0.00389242	0.841632	0.944341	-	0.00986717	0.00151803	1.49786e-05	0	1	1	1	1	1	1	1	not co-transcribed pairs
GN-1700001O22Rik	chr2-32490625	-0.00389242	0.841632	0.944341	-	0.00986717	0.00151803	1.49786e-05	0	1	1	1	1	1	1	1	not co-transcribed pairs
GN-1700001O22Rik	chr2-32500575	-0.00389242	0.841632	0.944341	-	0.00986717	0.00151803	1.49786e-05	0	1	1	1	1	1	1	1	not co-transcribed pairs
GN-1700001O22Rik	chr2-32507200	-0.00389242	0.841632	0.944341	-	0.00986717	0.00151803	1.49786e-05	0	1	1	1	1	1	1	1	not co-transcribed pairs
GN-1700001O22Rik	chr2-32522940	-0.00337029	0.862648	0.944341	-	0.00986717	0.00113852	1.1234e-05	0	1	1	1	1	1	1	1	not co-transcribed pairs
GN-1700001O22Rik	chr2-32851075	-0.00850761	0.662318	0.944341	-	0.00986717	0.00721063	7.11485e-05	0	1	1	1	1	1	1	1	not co-transcribed pairs
GN-1700001O22Rik	chr2-32856750	0.0262711	0.177479	0.944341	-	0.00986717	0.0110057	0.000108595	0.000379507	0.45	0.42	0.408	0.416	0.4024	0.3966	0.3941	not co-transcribed pairs
GN-1700001O22Rik	INT_STITCHED_803	0.0286786	0.140984	0.834974	-	0.00986717	0.0288425	0.000284594	0.000759013	0.28	0.308	0.314	0.321	0.3352	0.3366	0.3348	not co-transcribed pairs
GN-1700001O22Rik	INT_STITCHED_812	0.0157804	0.417916	0.944341	-	0.00986717	0.0740038	0.000730208	0.00113852	0.63	0.584	0.576	0.568	0.5788	0.5772	0.5823	not co-transcribed pairs
GN-1700001P01Rik	chr11-100166840	-0.00475738	0.807071	0.944341	-	0.0117647	0.00189753	2.23239e-05	0	1	1	1	1	1	1	1	not co-transcribed pairs
GN-1700001P01Rik	chr11-100197275	-0.00563114	0.772536	0.944341	-	0.0117647	0.00265655	3.12535e-05	0	1	1	1	1	1	1	1	not co-transcribed pairs
GN-1700001P01Rik	chr11-100254050	-0.00425432	0.82713	0.944341	-	0.0117647	0.00151803	1.78591e-05	0	1	1	1	1	1	1	1	not co-transcribed pairs
GN-1700001P01Rik	chr11-100260475	-0.0117089	0.54781	0.944341	-	0.0117647	0.0113852	0.000133944	0	1	1	1	1	1	1	1	not co-transcribed pairs
GN-1700001P01Rik	chr11-95518450	0.062747	0.00127768	0.025358	-	0.0117647	0.00265655	3.12535e-05	0.000379507	0.14	0.132	0.13	0.121	0.1308	0.133	0.1338	not co-transcribed pairs
GN-1700001P01Rik	chr11-95531225	-0.00638755	0.742997	0.944341	-	0.0117647	0.00341556	4.01831e-05	0	1	1	1	1	1	1	1	not co-transcribed pairs
GN-1700001P01Rik	chr11-95539375	-0.00521244	0.789033	0.944341	-	0.0117647	0.00227704	2.67887e-05	0	1	1	1	1	1	1	1	not co-transcribed pairs
GN-1700001P01Rik	chr11-95543600	-0.00638755	0.742997	0.944341	-	0.0117647	0.00341556	4.01831e-05	0	1	1	1	1	1	1	1	not co-transcribed pairs
GN-1700001P01Rik	chr11-95608625	-0.00368365	0.850022	0.944341	-	0.0117647	0.00113852	1.33944e-05	0	1	1	1	1	1	1	1	not co-transcribed pairs
GN-1700001P01Rik	chr11-95618575	-0.00638755	0.742997	0.944341	-	0.0117647	0.00341556	4.01831e-05	0	1	1	1	1	1	1	1	not co-transcribed pairs
GN-1700001P01Rik	chr11-95771445	-0.00852811	0.661555	0.944341	-	0.0117647	0.00607211	7.14365e-05	0	1	1	1	1	1	1	1	not co-transcribed pairs
GN-1700001P01Rik	chr11-95795300	-0.00368365	0.850022	0.944341	-	0.0117647	0.00113852	1.33944e-05	0	1	1	1	1	1	1	1	not co-transcribed pairs
GN-1700001P01Rik	chr11-95810700	0.100686	2.36034e-07	2.08304e-05	-	0.0117647	0.00113852	1.33944e-05	0.000379507	0.03	0.056	0.068	0.061	0.0612	0.0616	0.0617	not co-transcribed pairs
GN-1700001P01Rik	chr11-95961970	0.0202705	0.298094	0.944341	-	0.0117647	0.0318786	0.000375042	0.000759013	0.41	0.384	0.38	0.408	0.4336	0.4422	0.4378	not co-transcribed pairs
GN-1700001P01Rik	chr11-95980950	0.00596317	0.759526	0.944341	-	0.0117647	0.0239089	0.000281281	0.000379507	0.6	0.56	0.592	0.575	0.568	0.5608	0.5644	not co-transcribed pairs
GN-1700001P01Rik	chr11-95990050	0.0110344	0.571106	0.944341	-	0.0117647	0.0185958	0.000218774	0.000379507	0.63	0.656	0.62	0.612	0.6052	0.6228	0.6213	not co-transcribed pairs
GN-1700001P01Rik	chr11-96003200	0.0310486	0.110982	0.703379	-	0.0117647	0.0406072	0.000477732	0.00113852	0.19	0.224	0.244	0.255	0.2788	0.278	0.2799	not co-transcribed pairs
GN-1700001P01Rik	chr11-96016450	-0.00563114	0.772536	0.944341	-	0.0117647	0.00265655	3.12535e-05	0	1	1	1	1	1	1	1	not co-transcribed pairs
GN-1700001P01Rik	chr11-96031095	-0.00673435	0.729576	0.944341	-	0.0117647	0.00379507	4.46478e-05	0	1	1	1	1	1	1	1	not co-transcribed pairs
GN-1700001P01Rik	chr11-96079525	-0.00475738	0.807071	0.944341	-	0.0117647	0.00189753	2.23239e-05	0	1	1	1	1	1	1	1	not co-transcribed pairs
GN-1700001P01Rik	chr11-96112925	-0.00368365	0.850022	0.944341	-	0.0117647	0.00113852	1.33944e-05	0	1	1	1	1	1	1	1	not co-transcribed pairs
GN-1700001P01Rik	chr11-96123050	-0.00852811	0.661555	0.944341	-	0.0117647	0.00607211	7.14365e-05	0	0.36	0.364	0.376	0.388	0.3812	0.378	0.3741	not co-transcribed pairs
GN-1700001P01Rik	chr11-96129160	-0.00602109	0.757264	0.944341	-	0.0117647	0.00303605	3.57183e-05	0	1	1	1	1	1	1	1	not co-transcribed pairs
GN-1700001P01Rik	chr11-96189150	-0.00563114	0.772536	0.944341	-	0.0117647	0.00265655	3.12535e-05	0	1	1	1	1	1	1	1	not co-transcribed pairs
GN-1700001P01Rik	chr11-96309875	-0.00521244	0.789033	0.944341	-	0.0117647	0.00227704	2.67887e-05	0	1	1	1	1	1	1	1	not co-transcribed pairs
GN-1700001P01Rik	chr11-96353150	-0.00368365	0.850022	0.944341	-	0.0117647	0.00113852	1.33944e-05	0	1	1	1	1	1	1	1	not co-transcribed pairs
GN-1700001P01Rik	chr11-96779400	-0.00521244	0.789033	0.944341	-	0.0117647	0.00227704	2.67887e-05	0	1	1	1	1	1	1	1	not co-transcribed pairs
GN-1700001P01Rik	chr11-96862500	-0.00425432	0.82713	0.944341	-	0.0117647	0.00151803	1.78591e-05	0	1	1	1	1	1	1	1	not co-transcribed pairs
GN-1700001P01Rik	chr11-96871150	-0.00977951	0.615664	0.944341	-	0.0117647	0.00796964	9.37605e-05	0	1	1	1	1	1	1	1	not co-transcribed pairs
GN-1700001P01Rik	chr11-96898000	-0.00475738	0.807071	0.944341	-	0.0117647	0.00189753	2.23239e-05	0	1	1	1	1	1	1	1	not co-transcribed pairs
GN-1700001P01Rik	chr11-96996050	-0.0102385	0.599189	0.944341	-	0.0117647	0.00872865	0.00010269	0	1	1	1	1	1	1	1	not co-transcribed pairs
GN-1700001P01Rik	chr11-97001725	-0.00706439	0.71688	0.944341	-	0.0117647	0.00417457	4.91126e-05	0	1	1	1	1	1	1	1	not co-transcribed pairs
GN-1700001P01Rik	chr11-97083525	-0.00602109	0.757264	0.944341	-	0.0117647	0.00303605	3.57183e-05	0	1	1	1	1	1	1	1	not co-transcribed pairs
GN-1700001P01Rik	chr11-97122750	-0.00673435	0.729576	0.944341	-	0.0117647	0.00379507	4.46478e-05	0	1	1	1	1	1	1	1	not co-transcribed pairs
GN-1700001P01Rik	chr11-97578150	0.0539393	0.00562587	0.0794561	-	0.0117647	0.00341556	4.01831e-05	0.000379507	0.13	0.152	0.16	0.164	0.1708	0.16	0.16	not co-transcribed pairs
GN-1700001P01Rik	chr11-97584515	-0.00475738	0.807071	0.944341	-	0.0117647	0.00189753	2.23239e-05	0	1	1	1	1	1	1	1	not co-transcribed pairs
GN-1700001P01Rik	chr11-97588650	-0.00563114	0.772536	0.944341	-	0.0117647	0.00265655	3.12535e-05	0	1	1	1	1	1	1	1	not co-transcribed pairs
GN-1700001P01Rik	chr11-97593275	-0.00475738	0.807071	0.944341	-	0.0117647	0.00189753	2.23239e-05	0	1	1	1	1	1	1	1	not co-transcribed pairs
GN-1700001P01Rik	chr11-97634475	-0.00425432	0.82713	0.944341	-	0.0117647	0.00151803	1.78591e-05	0	1	1	1	1	1	1	1	not co-transcribed pairs
GN-1700001P01Rik	chr11-97662990	0.0119048	0.541135	0.944341	-	0.0117647	0.0425047	0.000500056	0.000759013	0.51	0.484	0.474	0.483	0.4692	0.4768	0.4748	not co-transcribed pairs
GN-1700001P01Rik	chr11-97902275	-0.00737992	0.704816	0.944341	-	0.0117647	0.00455408	5.35774e-05	0	1	1	1	1	1	1	1	not co-transcribed pairs
GN-1700001P01Rik	chr11-98056875	-0.00929862	0.633135	0.944341	-	0.0117647	0.00721063	8.48309e-05	0	1	1	1	1	1	1	1	not co-transcribed pairs
GN-1700001P01Rik	chr11-98065700	0.00796965	0.682466	0.944341	-	0.0117647	0.0216319	0.000254493	0.000379507	0.45	0.504	0.492	0.49	0.4844	0.4816	0.4729	not co-transcribed pairs
GN-1700001P01Rik	chr11-98293200	0.131125	1.68555e-11	4.40873e-09	-	0.0117647	0.00265655	3.12535e-05	0.000759013	0	0.004	0.012	0.016	0.0088	0.0072	0.0065	not co-transcribed pairs
GN-1700001P01Rik	chr11-98442485	-0.00521244	0.789033	0.944341	-	0.0117647	0.00227704	2.67887e-05	0	1	1	1	1	1	1	1	not co-transcribed pairs
GN-1700001P01Rik	chr11-98595950	-0.00737992	0.704816	0.944341	-	0.0117647	0.00455408	5.35774e-05	0	1	1	1	1	1	1	1	not co-transcribed pairs
GN-1700001P01Rik	chr11-98857675	-0.00563114	0.772536	0.944341	-	0.0117647	0.00265655	3.12535e-05	0	1	1	1	1	1	1	1	not co-transcribed pairs
GN-1700001P01Rik	chr11-99105475	-0.00737992	0.704816	0.944341	-	0.0117647	0.00455408	5.35774e-05	0	1	1	1	1	1	1	1	not co-transcribed pairs
GN-1700001P01Rik	chr11-99119650	-0.00521244	0.789033	0.944341	-	0.0117647	0.00227704	2.67887e-05	0	1	1	1	1	1	1	1	not co-transcribed pairs
GN-1700001P01Rik	chr11-99130715	-0.00638755	0.742997	0.944341	-	0.0117647	0.00341556	4.01831e-05	0	1	1	1	1	1	1	1	not co-transcribed pairs
GN-1700001P01Rik	chr11-99140350	-0.00825573	0.671723	0.944341	-	0.0117647	0.0056926	6.69718e-05	0	1	1	1	1	1	1	1	not co-transcribed pairs
GN-1700001P01Rik	chr11-99187970	-0.00368365	0.850022	0.944341	-	0.0117647	0.00113852	1.33944e-05	0	1	1	1	1	1	1	1	not co-transcribed pairs
GN-1700001P01Rik	chr11-99369750	-0.00475738	0.807071	0.944341	-	0.0117647	0.00189753	2.23239e-05	0	1	1	1	1	1	1	1	not co-transcribed pairs
GN-1700001P01Rik	chr11-99384700	0.0214664	0.270498	0.944341	-	0.0117647	0.0113852	0.000133944	0.000379507	0.46	0.48	0.46	0.444	0.444	0.449	0.4525	not co-transcribed pairs
GN-1700001P01Rik	INT_STITCHED_5711	-0.0280175	0.150376	0.874292	-	0.0117647	0.0618596	0.00072776	0	0.98	0.992	0.992	0.995	0.9952	0.9956	0.9928	not co-transcribed pairs
GN-1700001P01Rik	INT_STITCHED_5719	-0.0166551	0.392582	0.944341	-	0.0117647	0.0227704	0.000267887	0	1	1	1	1	1	1	1	not co-transcribed pairs
GN-1700007G11Rik	chr5-100266925	-0.00467014	0.81054	0.944341	+	0.00379507	0.0056926	2.16038e-05	0	0.25	0.248	0.208	0.21	0.2016	0.2002	0.1984	not co-transcribed pairs
GN-1700007G11Rik	chr5-100341820	-0.00240661	0.901682	0.944341	+	0.00379507	0.00151803	5.76101e-06	0	1	1	1	1	1	1	1	not co-transcribed pairs
GN-1700007G11Rik	chr5-96978960	-0.00240661	0.901682	0.944341	+	0.00379507	0.00151803	5.76101e-06	0	1	1	1	1	1	1	1	not co-transcribed pairs
GN-1700007G11Rik	chr5-97202300	-0.0029486	0.879693	0.944341	+	0.00379507	0.00227704	8.64152e-06	0	1	1	1	1	1	1	1	not co-transcribed pairs
GN-1700007G11Rik	chr5-97221165	-0.00269118	0.890126	0.944341	+	0.00379507	0.00189753	7.20126e-06	0	1	1	1	1	1	1	1	not co-transcribed pairs
GN-1700007G11Rik	chr5-97837945	-0.00240661	0.901682	0.944341	+	0.00379507	0.00151803	5.76101e-06	0	1	1	1	1	1	1	1	not co-transcribed pairs
GN-1700007K13Rik	chr2-26040155	-0.00371591	0.848725	0.944341	-	0.00721063	0.00189753	1.36824e-05	0	0.17	0.168	0.18	0.179	0.1744	0.1758	0.1818	not co-transcribed pairs
GN-1700007K13Rik	chr2-26097200	-0.00287724	0.882583	0.944341	-	0.00721063	0.00113852	8.20944e-06	0	0.18	0.148	0.146	0.141	0.1424	0.1504	0.1572	not co-transcribed pairs
GN-1700007K13Rik	chr2-26118500	-0.00470298	0.809234	0.944341	-	0.00721063	0.00303605	2.18918e-05	0	0.26	0.18	0.198	0.213	0.2084	0.2158	0.2235	not co-transcribed pairs
GN-1700007K13Rik	chr2-26152095	-0.00407135	0.834455	0.944341	-	0.00721063	0.00227704	1.64189e-05	0	0.21	0.196	0.202	0.195	0.1812	0.185	0.1913	not co-transcribed pairs
GN-1700007K13Rik	chr2-26193355	0.0718913	0.000223952	0.00640348	-	0.00721063	0.00341556	2.46283e-05	0.000379507	0.02	0.008	0.012	0.016	0.0176	0.0194	0.0216	not co-transcribed pairs
GN-1700007K13Rik	chr2-26308490	-0.00371591	0.848725	0.944341	-	0.00721063	0.00189753	1.36824e-05	0	0.22	0.168	0.166	0.178	0.1712	0.175	0.1828	not co-transcribed pairs
GN-1700007K13Rik	chr2-26524345	-0.00371591	0.848725	0.944341	-	0.00721063	0.00189753	1.36824e-05	0	0.21	0.168	0.194	0.179	0.1752	0.179	0.182	not co-transcribed pairs
GN-1700007K13Rik	chr2-26560450	-0.00287724	0.882583	0.944341	-	0.00721063	0.00113852	8.20944e-06	0	0.22	0.148	0.16	0.161	0.1476	0.1504	0.1583	not co-transcribed pairs
GN-1700007K13Rik	chr2-26568675	-0.00371591	0.848725	0.944341	-	0.00721063	0.00189753	1.36824e-05	0	0.26	0.2	0.2	0.183	0.18	0.1824	0.1868	not co-transcribed pairs
GN-1700007K13Rik	chr2-26577075	0.0827427	2.16293e-05	0.000955767	-	0.00721063	0.00265655	1.91554e-05	0.000379507	0.01	0.004	0.004	0.007	0.0124	0.0144	0.0142	not co-transcribed pairs
GN-1700007K13Rik	chr2-26616580	-0.00287724	0.882583	0.944341	-	0.00721063	0.00113852	8.20944e-06	0	0.19	0.128	0.154	0.157	0.1492	0.1522	0.159	not co-transcribed pairs
GN-1700007K13Rik	chr2-27038075	-0.00287724	0.882583	0.944341	-	0.00721063	0.00113852	8.20944e-06	0	0.19	0.132	0.154	0.148	0.1472	0.1504	0.1555	not co-transcribed pairs
GN-1700007K13Rik	chr2-27504600	-0.00799715	0.681431	0.944341	-	0.00721063	0.00872865	6.29391e-05	0	0.39	0.356	0.37	0.368	0.354	0.3562	0.3562	not co-transcribed pairs
GN-1700007K13Rik	chr2-27648390	-0.00498921	0.797868	0.944341	-	0.00721063	0.00341556	2.46283e-05	0	0.3	0.24	0.24	0.246	0.2428	0.2368	0.2412	not co-transcribed pairs
GN-1700007K13Rik	chr2-27801265	-0.00287724	0.882583	0.944341	-	0.00721063	0.00113852	8.20944e-06	0	0.18	0.116	0.15	0.153	0.1452	0.1514	0.1562	not co-transcribed pairs
GN-1700007K13Rik	chr2-27857195	-0.00551788	0.776989	0.944341	-	0.00721063	0.00417457	3.01013e-05	0	0.35	0.272	0.264	0.26	0.2568	0.262	0.268	not co-transcribed pairs
GN-1700007K13Rik	chr2-28191675	0.0718913	0.000223952	0.00640348	-	0.00721063	0.00341556	2.46283e-05	0.000379507	0.03	0.02	0.022	0.019	0.0164	0.0184	0.0189	not co-transcribed pairs
GN-1700007K13Rik	chr2-28240795	-0.00332298	0.864557	0.944341	-	0.00721063	0.00151803	1.09459e-05	0	0.18	0.148	0.172	0.167	0.1628	0.1678	0.171	not co-transcribed pairs
GN-1700007K13Rik	chr2-28591520	-0.00287724	0.882583	0.944341	-	0.00721063	0.00113852	8.20944e-06	0	0.18	0.144	0.162	0.152	0.1432	0.148	0.1548	not co-transcribed pairs
GN-1700007K13Rik	chr2-28605875	-0.00407135	0.834455	0.944341	-	0.00721063	0.00227704	1.64189e-05	0	0.21	0.156	0.168	0.179	0.1912	0.192	0.1997	not co-transcribed pairs
GN-1700007K13Rik	chr2-28610625	-0.00470298	0.809234	0.944341	-	0.00721063	0.00303605	2.18918e-05	0	0.19	0.168	0.198	0.207	0.2108	0.2134	0.2237	not co-transcribed pairs
GN-1700007K13Rik	chr2-29098150	-0.00470298	0.809234	0.944341	-	0.00721063	0.00303605	2.18918e-05	0	0.25	0.208	0.212	0.215	0.2124	0.2178	0.2303	not co-transcribed pairs
GN-1700007K13Rik	chr2-29119575	0.0608542	0.00178542	0.0330059	-	0.00721063	0.00455408	3.28378e-05	0.000379507	0.05	0.032	0.028	0.035	0.0304	0.03	0.0309	not co-transcribed pairs
GN-1700007K13Rik	chr2-29193900	-0.00371591	0.848725	0.944341	-	0.00721063	0.00189753	1.36824e-05	0	0.19	0.164	0.164	0.175	0.174	0.177	0.1828	not co-transcribed pairs
GN-1700007K13Rik	chr2-29222615	-0.00470298	0.809234	0.944341	-	0.00721063	0.00303605	2.18918e-05	0	0.21	0.204	0.222	0.22	0.2128	0.2186	0.2229	not co-transcribed pairs
GN-1700007K13Rik	chr2-29250930	-0.0043984	0.821373	0.944341	-	0.00721063	0.00265655	1.91554e-05	0	0.24	0.18	0.204	0.222	0.2112	0.2094	0.2126	not co-transcribed pairs
GN-1700007K13Rik	chr2-29550820	-0.00371591	0.848725	0.944341	-	0.00721063	0.00189753	1.36824e-05	0	0.21	0.16	0.16	0.176	0.174	0.1752	0.1781	not co-transcribed pairs
GN-1700007K13Rik	chr2-29572525	-0.00644841	0.740636	0.944341	-	0.00721063	0.0056926	4.10472e-05	0	0.34	0.296	0.28	0.302	0.3116	0.3216	0.3265	not co-transcribed pairs
GN-1700007K13Rik	chr2-29581000	-0.00407135	0.834455	0.944341	-	0.00721063	0.00227704	1.64189e-05	0	0.22	0.164	0.176	0.196	0.1836	0.1894	0.1957	not co-transcribed pairs
GN-1700007K13Rik	chr2-30128825	-0.00371591	0.848725	0.944341	-	0.00721063	0.00189753	1.36824e-05	0	0.18	0.14	0.158	0.164	0.1652	0.1728	0.1846	not co-transcribed pairs
GN-1700007K13Rik	chr2-30209175	-0.00407135	0.834455	0.944341	-	0.00721063	0.00227704	1.64189e-05	0	0.2	0.176	0.19	0.195	0.1912	0.195	0.1989	not co-transcribed pairs
GN-1700007K13Rik	chr2-30533185	-0.00551788	0.776989	0.944341	-	0.00721063	0.00417457	3.01013e-05	0	0.31	0.304	0.306	0.276	0.2724	0.273	0.2707	not co-transcribed pairs
GN-1700007K13Rik	chr2-30544900	-0.00498921	0.797868	0.944341	-	0.00721063	0.00341556	2.46283e-05	0	0.28	0.236	0.246	0.24	0.2312	0.2302	0.2383	not co-transcribed pairs
GN-1700007K13Rik	chr2-30556190	-0.00332298	0.864557	0.944341	-	0.00721063	0.00151803	1.09459e-05	0	0.21	0.136	0.156	0.161	0.1592	0.1636	0.1713	not co-transcribed pairs
GN-1700007K13Rik	chr2-30575785	-0.00407135	0.834455	0.944341	-	0.00721063	0.00227704	1.64189e-05	0	0.22	0.18	0.21	0.203	0.1912	0.1984	0.2031	not co-transcribed pairs
GN-1700007K13Rik	chr2-30612270	-0.00371591	0.848725	0.944341	-	0.00721063	0.00189753	1.36824e-05	0	0.21	0.148	0.174	0.192	0.1732	0.1756	0.1833	not co-transcribed pairs
GN-1700007K13Rik	chr2-30651085	-0.00332298	0.864557	0.944341	-	0.00721063	0.00151803	1.09459e-05	0	0.22	0.16	0.164	0.164	0.1616	0.1654	0.1715	not co-transcribed pairs
GN-1700007K13Rik	chr2-30656900	-0.00332298	0.864557	0.944341	-	0.00721063	0.00151803	1.09459e-05	0	0.19	0.144	0.158	0.172	0.1636	0.1648	0.171	not co-transcribed pairs
GN-1700007K13Rik	chr2-30690350	-0.0043984	0.821373	0.944341	-	0.00721063	0.00265655	1.91554e-05	0	0.27	0.208	0.222	0.221	0.204	0.2012	0.2102	not co-transcribed pairs
GN-1700007K13Rik	chr2-30706825	-0.00371591	0.848725	0.944341	-	0.00721063	0.00189753	1.36824e-05	0	0.18	0.148	0.168	0.173	0.172	0.1792	0.1853	not co-transcribed pairs
GN-1700007K13Rik	chr2-30710575	-0.00332298	0.864557	0.944341	-	0.00721063	0.00151803	1.09459e-05	0	0.19	0.148	0.154	0.163	0.1552	0.1616	0.1691	not co-transcribed pairs
GN-1700007K13Rik	chr2-30716550	0.0457508	0.0188495	0.194669	-	0.00721063	0.00721063	5.19931e-05	0.000379507	0.06	0.052	0.07	0.059	0.064	0.0652	0.0665	not co-transcribed pairs
GN-1700007K13Rik	chr2-30724150	0.130132	2.39004e-11	6.03983e-09	-	0.00721063	0.00113852	8.20944e-06	0.000379507	0	0.004	0.006	0.004	0.0052	0.0034	0.0044	not co-transcribed pairs
GN-1700007K13Rik	chr2-30736345	-0.00287724	0.882583	0.944341	-	0.00721063	0.00113852	8.20944e-06	0	0.19	0.148	0.166	0.159	0.154	0.1566	0.1592	not co-transcribed pairs
GN-1700007K13Rik	chr2-30742475	-0.00332298	0.864557	0.944341	-	0.00721063	0.00151803	1.09459e-05	0	0.22	0.168	0.17	0.166	0.1616	0.1654	0.1709	not co-transcribed pairs
GN-1700007K13Rik	chr2-30746175	-0.00407135	0.834455	0.944341	-	0.00721063	0.00227704	1.64189e-05	0	0.22	0.172	0.204	0.2	0.1892	0.1964	0.1988	not co-transcribed pairs
GN-1700007K13Rik	chr2-30751900	-0.00526009	0.787151	0.944341	-	0.00721063	0.00379507	2.73648e-05	0	0.28	0.204	0.222	0.228	0.2324	0.2398	0.2483	not co-transcribed pairs
GN-1700007K13Rik	chr2-30757000	-0.00498921	0.797868	0.944341	-	0.00721063	0.00341556	2.46283e-05	0	0.29	0.228	0.226	0.226	0.2248	0.2258	0.2368	not co-transcribed pairs
GN-1700007K13Rik	chr2-30804680	0.0224038	0.250129	0.944341	-	0.00721063	0.0178368	0.000128615	0.000379507	0.19	0.176	0.156	0.141	0.1408	0.1432	0.1483	not co-transcribed pairs
GN-1700007K13Rik	chr2-30942375	-0.00526009	0.787151	0.944341	-	0.00721063	0.00379507	2.73648e-05	0	0.24	0.244	0.244	0.241	0.2336	0.2398	0.2509	not co-transcribed pairs
GN-1700007L15Rik	chr16-31299000	-0.00606712	0.755467	0.944341	-	0.0106262	0.00341556	3.62944e-05	0	1	1	1	1	1	1	1	not co-transcribed pairs
GN-1700007L15Rik	chr16-31323100	0.0290243	0.136255	0.814602	-	0.0106262	0.00910816	9.6785e-05	0.000379507	0.42	0.372	0.364	0.363	0.3576	0.3392	0.3493	not co-transcribed pairs
GN-1700007L15Rik	chr16-31341110	-0.00571904	0.769085	0.944341	-	0.0106262	0.00303605	3.22617e-05	0	1	1	1	1	1	1	1	not co-transcribed pairs
GN-1700007L15Rik	chr16-31346275	-0.0040409	0.835675	0.944341	-	0.0106262	0.00151803	1.61308e-05	0	1	1	1	1	1	1	1	not co-transcribed pairs
GN-1700007L15Rik	chr16-31412400	-0.00534866	0.783655	0.944341	-	0.0106262	0.00265655	2.8229e-05	0	1	1	1	1	1	1	1	not co-transcribed pairs
GN-1700007L15Rik	chr16-31505535	0.0805301	3.56829e-05	0.00144361	-	0.0106262	0.00189753	2.01635e-05	0.000379507	0.1	0.096	0.108	0.089	0.0864	0.0902	0.0925	not co-transcribed pairs
GN-1700007L15Rik	chr16-31544775	-0.00349886	0.857463	0.944341	-	0.0106262	0.00113852	1.20981e-05	0	1	1	1	1	1	1	1	not co-transcribed pairs
GN-1700007L15Rik	chr16-31591840	-0.00349886	0.857463	0.944341	-	0.0106262	0.00113852	1.20981e-05	0	1	1	1	1	1	1	1	not co-transcribed pairs
GN-1700007L15Rik	chr16-31882645	0.0910285	2.9727e-06	0.000181771	-	0.0106262	0.00151803	1.61308e-05	0.000379507	0.08	0.064	0.07	0.064	0.0624	0.0712	0.0692	not co-transcribed pairs
GN-1700007L15Rik	chr16-31889450	-0.00349886	0.857463	0.944341	-	0.0106262	0.00113852	1.20981e-05	0	1	1	1	1	1	1	1	not co-transcribed pairs
GN-1700007L15Rik	chr16-31896000	-0.00349886	0.857463	0.944341	-	0.0106262	0.00113852	1.20981e-05	0	1	1	1	1	1	1	1	not co-transcribed pairs
GN-1700007L15Rik	chr16-31905200	-0.00349886	0.857463	0.944341	-	0.0106262	0.00113852	1.20981e-05	0	1	1	1	1	1	1	1	not co-transcribed pairs
GN-1700007L15Rik	chr16-32123725	0.0573728	0.00322877	0.0519912	-	0.0106262	0.00341556	3.62944e-05	0.000379507	0.13	0.136	0.136	0.14	0.1496	0.1488	0.1458	not co-transcribed pairs
GN-1700007L15Rik	chr16-32128750	-0.0133483	0.49322	0.944341	-	0.0106262	0.0163188	0.000173406	0	1	1	1	1	1	1	1	not co-transcribed pairs
GN-1700007L15Rik	chr16-32153400	-0.00534866	0.783655	0.944341	-	0.0106262	0.00265655	2.8229e-05	0	1	1	1	1	1	1	1	not co-transcribed pairs
GN-1700007L15Rik	chr16-32160950	0.0479623	0.013816	0.155087	-	0.0106262	0.00455408	4.83925e-05	0.000379507	0.2	0.216	0.19	0.207	0.2008	0.196	0.1955	not co-transcribed pairs
GN-1700007L15Rik	chr16-32172160	-0.00534866	0.783655	0.944341	-	0.0106262	0.00265655	2.8229e-05	0	1	1	1	1	1	1	1	not co-transcribed pairs
GN-1700007L15Rik	chr16-32323050	-0.00671001	0.730516	0.944341	-	0.0106262	0.00417457	4.43598e-05	0	1	1	1	1	1	1	1	not co-transcribed pairs
GN-1700007L15Rik	chr16-32498300	-0.00906333	0.641759	0.944341	-	0.0106262	0.00759013	8.06542e-05	0	1	1	1	1	1	1	1	not co-transcribed pairs
GN-1700007L15Rik	chr16-32515150	-0.0040409	0.835675	0.944341	-	0.0106262	0.00151803	1.61308e-05	0	1	1	1	1	1	1	1	not co-transcribed pairs
GN-1700007L15Rik	chr16-32641500	-0.014848	0.445951	0.944341	-	0.0106262	0.0201139	0.000213734	0	0.9	0.908	0.882	0.898	0.8932	0.8866	0.8877	not co-transcribed pairs
GN-1700007L15Rik	chr16-32664800	0.0262085	0.178516	0.944341	-	0.0106262	0.0102467	0.000108883	0.000379507	0.37	0.408	0.416	0.392	0.388	0.3896	0.3888	not co-transcribed pairs
GN-1700007L15Rik	chr16-32710775	-0.00495095	0.799385	0.944341	-	0.0106262	0.00227704	2.41962e-05	0	1	1	1	1	1	1	1	not co-transcribed pairs
GN-1700007L15Rik	chr16-32713850	-0.0040409	0.835675	0.944341	-	0.0106262	0.00151803	1.61308e-05	0	1	1	1	1	1	1	1	not co-transcribed pairs
GN-1700007L15Rik	chr16-32744540	-0.00451872	0.816572	0.944341	-	0.0106262	0.00189753	2.01635e-05	0	1	1	1	1	1	1	1	not co-transcribed pairs
GN-1700007L15Rik	chr16-32802145	-0.00349886	0.857463	0.944341	-	0.0106262	0.00113852	1.20981e-05	0	1	1	1	1	1	1	1	not co-transcribed pairs
GN-1700007L15Rik	chr16-33177025	-0.00729733	0.707967	0.944341	-	0.0106262	0.00493359	5.24252e-05	0	1	1	1	1	1	1	1	not co-transcribed pairs
GN-1700007L15Rik	chr16-33336050	-0.00349886	0.857463	0.944341	-	0.0106262	0.00113852	1.20981e-05	0	1	1	1	1	1	1	1	not co-transcribed pairs
GN-1700007L15Rik	chr16-33817900	-0.00349886	0.857463	0.944341	-	0.0106262	0.00113852	1.20981e-05	0	1	1	1	1	1	1	1	not co-transcribed pairs
GN-1700007L15Rik	chr16-34656120	-0.00671001	0.730516	0.944341	-	0.0106262	0.00417457	4.43598e-05	0	1	1	1	1	1	1	1	not co-transcribed pairs
GN-1700007L15Rik	chr16-34666250	-0.00534866	0.783655	0.944341	-	0.0106262	0.00265655	2.8229e-05	0	1	1	1	1	1	1	1	not co-transcribed pairs
GN-1700007L15Rik	chr16-35015445	0.0537993	0.00575119	0.0805459	-	0.0106262	0.00379507	4.03271e-05	0.000379507	0.16	0.184	0.198	0.184	0.1792	0.1734	0.1726	not co-transcribed pairs
GN-1700007L15Rik	chr16-35680425	-0.00571904	0.769085	0.944341	-	0.0106262	0.00303605	3.22617e-05	0	1	1	1	1	1	1	1	not co-transcribed pairs
GN-1700008J07Rik	chr7-125392150	-0.00747679	0.701126	0.944341	-	0.0239089	0.00227704	5.44416e-05	0	0.52	0.516	0.532	0.519	0.524	0.5228	0.5323	not co-transcribed pairs
GN-1700008J07Rik	chr7-126225075	-0.00916239	0.638122	0.944341	-	0.0239089	0.00341556	8.16623e-05	0	0.6	0.576	0.596	0.591	0.5928	0.5902	0.5913	not co-transcribed pairs
GN-1700008J07Rik	chr7-126322250	0.021178	0.276987	0.944341	-	0.0239089	0.0056926	0.000136104	0.000379507	0.26	0.272	0.274	0.279	0.284	0.284	0.2799	not co-transcribed pairs
GN-1700008J07Rik	chr7-126340800	-0.0118421	0.543265	0.944341	-	0.0239089	0.0056926	0.000136104	0	0.65	0.68	0.688	0.695	0.7056	0.7	0.6996	not co-transcribed pairs
GN-1700008J07Rik	chr7-126354700	-0.00807739	0.678412	0.944341	-	0.0239089	0.00265655	6.35152e-05	0	0.56	0.572	0.578	0.558	0.5676	0.5568	0.5585	not co-transcribed pairs
GN-1700008J07Rik	chr7-126526825	-0.00528387	0.786212	0.944341	-	0.0239089	0.00113852	2.72208e-05	0	0.5	0.472	0.484	0.456	0.4668	0.4626	0.4683	not co-transcribed pairs
GN-1700008J07Rik	chr7-126534875	-0.00528387	0.786212	0.944341	-	0.0239089	0.00113852	2.72208e-05	0	0.45	0.44	0.468	0.45	0.4552	0.4632	0.4662	not co-transcribed pairs
GN-1700008J07Rik	chr7-126740900	-0.00747679	0.701126	0.944341	-	0.0239089	0.00227704	5.44416e-05	0	0.58	0.544	0.56	0.536	0.5296	0.5348	0.5328	not co-transcribed pairs
GN-1700008J07Rik	chr7-126805150	-0.0136872	0.482309	0.944341	-	0.0239089	0.00759013	0.000181472	0	0.74	0.768	0.772	0.763	0.7732	0.7728	0.7721	not co-transcribed pairs
GN-1700008J07Rik	chr7-127087750	-0.00610245	0.754089	0.944341	-	0.0239089	0.00151803	3.62944e-05	0	0.53	0.532	0.514	0.487	0.4932	0.4864	0.4957	not co-transcribed pairs
GN-1700008J07Rik	chr7-127144325	0.0446432	0.0219268	0.217615	-	0.0239089	0.00227704	5.44416e-05	0.000379507	0.11	0.108	0.114	0.099	0.0992	0.0998	0.1016	not co-transcribed pairs
GN-1700008J07Rik	chr7-127277425	-0.00528387	0.786212	0.944341	-	0.0239089	0.00113852	2.72208e-05	0	0.46	0.46	0.472	0.468	0.47	0.4678	0.4687	not co-transcribed pairs
GN-1700008J07Rik	chr7-127308925	-0.00863674	0.657518	0.944341	-	0.0239089	0.00303605	7.25887e-05	0	0.61	0.636	0.622	0.58	0.57	0.5628	0.5684	not co-transcribed pairs
GN-1700008J07Rik	chr7-127635925	-0.00528387	0.786212	0.944341	-	0.0239089	0.00113852	2.72208e-05	0	0.49	0.464	0.49	0.461	0.4664	0.4578	0.464	not co-transcribed pairs
GN-1700008J07Rik	chr7-127655610	-0.00610245	0.754089	0.944341	-	0.0239089	0.00151803	3.62944e-05	0	0.51	0.48	0.504	0.487	0.4896	0.4826	0.4897	not co-transcribed pairs
GN-1700008J07Rik	chr7-127661650	-0.0126117	0.517381	0.944341	-	0.0239089	0.00645161	0.000154251	0	0.68	0.716	0.748	0.733	0.7372	0.7388	0.7416	not co-transcribed pairs
GN-1700008J07Rik	chr7-127673800	0.0334177	0.0862711	0.586256	-	0.0239089	0.00341556	8.16623e-05	0.000379507	0.06	0.048	0.074	0.07	0.068	0.0676	0.0648	not co-transcribed pairs
GN-1700008J07Rik	chr7-127823050	-0.0101333	0.60295	0.944341	-	0.0239089	0.00417457	9.98095e-05	0	0.48	0.44	0.408	0.412	0.4108	0.4064	0.4104	not co-transcribed pairs
GN-1700008J07Rik	chr7-127939395	-0.00528387	0.786212	0.944341	-	0.0239089	0.00113852	2.72208e-05	0	0.49	0.472	0.49	0.472	0.4764	0.47	0.4744	not co-transcribed pairs
GN-1700008J07Rik	chr7-127943050	0.0365176	0.0608571	0.456609	-	0.0239089	0.00303605	7.25887e-05	0.000379507	0.2	0.184	0.17	0.143	0.1444	0.1422	0.1386	not co-transcribed pairs
GN-1700008J07Rik	chr7-128030275	-0.00610245	0.754089	0.944341	-	0.0239089	0.00151803	3.62944e-05	0	0.52	0.516	0.528	0.501	0.5036	0.4942	0.4933	not co-transcribed pairs
GN-1700008J07Rik	chr7-128078875	-0.00682405	0.726118	0.944341	-	0.0239089	0.00189753	4.5368e-05	0	0.51	0.488	0.52	0.513	0.5176	0.5136	0.5185	not co-transcribed pairs
GN-1700008J07Rik	chr7-128110995	-0.00610245	0.754089	0.944341	-	0.0239089	0.00151803	3.62944e-05	0	0.51	0.488	0.504	0.484	0.4944	0.4898	0.4983	not co-transcribed pairs
GN-1700008J07Rik	chr7-128355850	-0.00682405	0.726118	0.944341	-	0.0239089	0.00189753	4.5368e-05	0	0.48	0.524	0.54	0.522	0.5176	0.5086	0.5149	not co-transcribed pairs
GN-1700008J07Rik	chr7-128493070	-0.00863674	0.657518	0.944341	-	0.0239089	0.00303605	7.25887e-05	0	0.58	0.6	0.574	0.574	0.5812	0.578	0.5802	not co-transcribed pairs
GN-1700008J07Rik	chr7-128581970	-0.00682405	0.726118	0.944341	-	0.0239089	0.00189753	4.5368e-05	0	0.46	0.496	0.522	0.502	0.502	0.5078	0.5121	not co-transcribed pairs
GN-1700008J07Rik	chr7-128610850	-0.0133381	0.49355	0.944341	-	0.0239089	0.00721063	0.000172398	0	0.77	0.76	0.774	0.768	0.7584	0.7616	0.7581	not co-transcribed pairs
GN-1700008J07Rik	chr7-128671440	0.0401855	0.0391306	0.332002	-	0.0239089	0.00265655	6.35152e-05	0.000379507	0.13	0.112	0.126	0.129	0.1204	0.121	0.1187	not co-transcribed pairs
GN-1700008J07Rik	chr7-129419925	-0.00610245	0.754089	0.944341	-	0.0239089	0.00151803	3.62944e-05	0	0.57	0.532	0.512	0.486	0.498	0.487	0.4882	not co-transcribed pairs
GN-1700008J07Rik	chr7-129763130	-0.00747679	0.701126	0.944341	-	0.0239089	0.00227704	5.44416e-05	0	0.57	0.552	0.552	0.523	0.5308	0.5322	0.538	not co-transcribed pairs
GN-1700008J07Rik	chr7-129947415	-0.00747679	0.701126	0.944341	-	0.0239089	0.00227704	5.44416e-05	0	0.54	0.556	0.558	0.535	0.5508	0.5394	0.539	not co-transcribed pairs
GN-1700008O03Rik	chr7-42587650	0.0352161	0.0706496	0.508903	-	0.0239089	0.0178368	0.000426459	0.00113852	0.17	0.244	0.268	0.272	0.2728	0.2686	0.2742	not co-transcribed pairs
GN-1700008O03Rik	chr7-42737275	0.0418503	0.0316922	0.284934	-	0.0239089	0.00796964	0.000190545	0.000759013	0.2	0.22	0.21	0.206	0.2	0.201	0.2084	not co-transcribed pairs
GN-1700008O03Rik	chr7-42748650	-0.00682405	0.726118	0.944341	-	0.0239089	0.00189753	4.5368e-05	0	1	1	1	1	1	1	1	not co-transcribed pairs
GN-1700008O03Rik	chr7-43325800	-0.00682405	0.726118	0.944341	-	0.0239089	0.00189753	4.5368e-05	0	1	1	1	1	1	1	1	not co-transcribed pairs
GN-1700008O03Rik	chr7-43331925	-0.00610245	0.754089	0.944341	-	0.0239089	0.00151803	3.62944e-05	0	1	1	1	1	1	1	1	not co-transcribed pairs
GN-1700008O03Rik	chr7-43345000	-0.00863674	0.657518	0.944341	-	0.0239089	0.00303605	7.25887e-05	0	1	1	1	1	1	1	1	not co-transcribed pairs
GN-1700008O03Rik	chr7-43353875	-0.0101333	0.60295	0.944341	-	0.0239089	0.00417457	9.98095e-05	0	1	1	1	1	1	1	1	not co-transcribed pairs
GN-1700008O03Rik	chr7-43464250	-0.0122328	0.530044	0.944341	-	0.0239089	0.00607211	0.000145177	0	1	1	1	1	1	1	1	not co-transcribed pairs
GN-1700008O03Rik	chr7-43546240	-0.00747679	0.701126	0.944341	-	0.0239089	0.00227704	5.44416e-05	0	1	1	1	1	1	1	1	not co-transcribed pairs
GN-1700008O03Rik	chr7-43645475	-0.0101333	0.60295	0.944341	-	0.0239089	0.00417457	9.98095e-05	0	1	1	1	1	1	1	1	not co-transcribed pairs
GN-1700008O03Rik	chr7-43774690	-0.0136872	0.482309	0.944341	-	0.0239089	0.00759013	0.000181472	0	1	1	1	1	1	1	1	not co-transcribed pairs
GN-1700008O03Rik	chr7-43781400	-0.0118421	0.543265	0.944341	-	0.0239089	0.0056926	0.000136104	0	1	1	1	1	1	1	1	not co-transcribed pairs
GN-1700008O03Rik	chr7-43854725	-0.00528387	0.786212	0.944341	-	0.0239089	0.00113852	2.72208e-05	0	1	1	1	1	1	1	1	not co-transcribed pairs
GN-1700008O03Rik	chr7-43875635	-0.00528387	0.786212	0.944341	-	0.0239089	0.00113852	2.72208e-05	0	1	1	1	1	1	1	1	not co-transcribed pairs
GN-1700008O03Rik	chr7-44275650	0.0401855	0.0391306	0.332002	-	0.0239089	0.00265655	6.35152e-05	0.000379507	0.28	0.272	0.266	0.254	0.2588	0.2596	0.2532	not co-transcribed pairs
GN-1700008O03Rik	chr7-44286530	-0.00528387	0.786212	0.944341	-	0.0239089	0.00113852	2.72208e-05	0	1	1	1	1	1	1	1	not co-transcribed pairs
GN-1700008O03Rik	chr7-44290255	-0.00528387	0.786212	0.944341	-	0.0239089	0.00113852	2.72208e-05	0	1	1	1	1	1	1	1	not co-transcribed pairs
GN-1700008O03Rik	chr7-44300650	0.00874391	0.653544	0.944341	-	0.0239089	0.0102467	0.000244987	0.000379507	0.64	0.636	0.644	0.652	0.6724	0.6702	0.6687	not co-transcribed pairs
GN-1700008O03Rik	chr7-44432185	0.0967631	6.79728e-07	5.21398e-05	-	0.0239089	0.00227704	5.44416e-05	0.000759013	0.01	0.008	0.008	0.014	0.0204	0.0216	0.0222	not co-transcribed pairs
GN-1700008O03Rik	chr7-44460375	0.0244355	0.209721	0.944341	-	0.0239089	0.00493359	0.000117957	0.000379507	0.36	0.404	0.422	0.418	0.4152	0.414	0.4131	not co-transcribed pairs
GN-1700008O03Rik	chr7-44559625	-0.00528387	0.786212	0.944341	-	0.0239089	0.00113852	2.72208e-05	0	1	1	1	1	1	1	1	not co-transcribed pairs
GN-1700008O03Rik	chr7-44696300	0.0365176	0.0608571	0.456609	-	0.0239089	0.00303605	7.25887e-05	0.000379507	0.22	0.236	0.294	0.285	0.2868	0.2796	0.2752	not co-transcribed pairs
GN-1700008O03Rik	chr7-44701625	-0.00807739	0.678412	0.944341	-	0.0239089	0.00265655	6.35152e-05	0	1	1	1	1	1	1	1	not co-transcribed pairs
GN-1700008O03Rik	chr7-45092670	0.0418503	0.0316922	0.284934	-	0.0239089	0.00796964	0.000190545	0.000759013	0.18	0.196	0.188	0.194	0.1916	0.1926	0.1968	not co-transcribed pairs
GN-1700008O03Rik	chr7-45358800	0.0227341	0.243212	0.944341	-	0.0239089	0.00531309	0.00012703	0.000379507	0.54	0.464	0.46	0.456	0.4512	0.4486	0.4446	not co-transcribed pairs
GN-1700008O03Rik	chr7-45777875	-0.00610245	0.754089	0.944341	-	0.0239089	0.00151803	3.62944e-05	0	1	1	1	1	1	1	1	not co-transcribed pairs
GN-1700008O03Rik	chr7-45782090	-0.00916239	0.638122	0.944341	-	0.0239089	0.00341556	8.16623e-05	0	1	1	1	1	1	1	1	not co-transcribed pairs
GN-1700008O03Rik	chr7-45970905	-0.00682405	0.726118	0.944341	-	0.0239089	0.00189753	4.5368e-05	0	1	1	1	1	1	1	1	not co-transcribed pairs
GN-1700008O03Rik	chr7-46347535	0.0197449	0.310798	0.944341	-	0.0239089	0.00607211	0.000145177	0.000379507	0.17	0.176	0.184	0.177	0.1808	0.1842	0.185	not co-transcribed pairs
GN-1700008O03Rik	chr7-46747450	-0.00747679	0.701126	0.944341	-	0.0239089	0.00227704	5.44416e-05	0	1	1	1	1	1	1	1	not co-transcribed pairs
GN-1700008O03Rik	chr7-46837850	0.0502596	0.00988174	0.120595	-	0.0239089	0.00189753	4.5368e-05	0.000379507	0.13	0.16	0.156	0.169	0.178	0.1884	0.1841	not co-transcribed pairs
GN-1700010I14Rik	chr17-10078375	-0.00323683	0.868036	0.944341	+	0.00910816	0.00113852	1.03698e-05	0	1	1	1	1	1	1	1	not co-transcribed pairs
GN-1700010I14Rik	chr17-10148800	-0.00373828	0.847825	0.944341	+	0.00910816	0.00151803	1.38264e-05	0	1	1	1	1	1	1	1	not co-transcribed pairs
GN-1700010I14Rik	chr17-10341175	-0.00373828	0.847825	0.944341	+	0.00910816	0.00151803	1.38264e-05	0	1	1	1	1	1	1	1	not co-transcribed pairs
GN-1700010I14Rik	chr17-10364850	-0.00529075	0.78594	0.944341	+	0.00910816	0.00303605	2.76529e-05	0	1	1	1	1	1	1	1	not co-transcribed pairs
GN-1700010I14Rik	chr17-10388405	-0.00772577	0.691676	0.944341	+	0.00910816	0.00645161	5.87623e-05	0	1	1	1	1	1	1	1	not co-transcribed pairs
GN-1700010I14Rik	chr17-10395920	-0.00373828	0.847825	0.944341	+	0.00910816	0.00151803	1.38264e-05	0	1	1	1	1	1	1	1	not co-transcribed pairs
GN-1700010I14Rik	chr17-6825150	-0.0101138	0.603647	0.944341	+	0.00910816	0.0110057	0.000100242	0	1	1	1	1	1	1	1	not co-transcribed pairs
GN-1700010I14Rik	chr17-6848100	-0.00373828	0.847825	0.944341	+	0.00910816	0.00151803	1.38264e-05	0	1	1	1	1	1	1	1	not co-transcribed pairs
GN-1700010I14Rik	chr17-6859700	-0.00418032	0.830091	0.944341	+	0.00910816	0.00189753	1.7283e-05	0	1	1	1	1	1	1	1	not co-transcribed pairs
GN-1700010I14Rik	chr17-7459970	-0.00373828	0.847825	0.944341	+	0.00910816	0.00151803	1.38264e-05	0	1	1	1	1	1	1	1	not co-transcribed pairs
GN-1700010I14Rik	chr17-7465965	-0.00373828	0.847825	0.944341	+	0.00910816	0.00151803	1.38264e-05	0	1	1	1	1	1	1	1	not co-transcribed pairs
GN-1700010I14Rik	chr17-7532450	-0.00418032	0.830091	0.944341	+	0.00910816	0.00189753	1.7283e-05	0	0.05	0.052	0.07	0.09	0.0912	0.1016	0.0986	not co-transcribed pairs
GN-1700010I14Rik	chr17-7536350	-0.00418032	0.830091	0.944341	+	0.00910816	0.00189753	1.7283e-05	0	1	1	1	1	1	1	1	not co-transcribed pairs
GN-1700010I14Rik	chr17-7867625	-0.00458018	0.814123	0.944341	+	0.00910816	0.00227704	2.07396e-05	0	1	1	1	1	1	1	1	not co-transcribed pairs
GN-1700010I14Rik	chr17-7871850	-0.00458018	0.814123	0.944341	+	0.00910816	0.00227704	2.07396e-05	0	1	1	1	1	1	1	1	not co-transcribed pairs
GN-1700010I14Rik	chr17-7927100	-0.00418032	0.830091	0.944341	+	0.00910816	0.00189753	1.7283e-05	0	1	1	1	1	1	1	1	not co-transcribed pairs
GN-1700010I14Rik	chr17-8232375	-0.00373828	0.847825	0.944341	+	0.00910816	0.00151803	1.38264e-05	0	1	1	1	1	1	1	1	not co-transcribed pairs
GN-1700010I14Rik	chr17-8259550	-0.00323683	0.868036	0.944341	+	0.00910816	0.00113852	1.03698e-05	0	1	1	1	1	1	1	1	not co-transcribed pairs
GN-1700010I14Rik	chr17-8467350	-0.00458018	0.814123	0.944341	+	0.00910816	0.00227704	2.07396e-05	0	1	1	1	1	1	1	1	not co-transcribed pairs
GN-1700010I14Rik	chr17-9904615	-0.00323683	0.868036	0.944341	+	0.00910816	0.00113852	1.03698e-05	0	1	1	1	1	1	1	1	not co-transcribed pairs
GN-1700011C11Rik	chr7-70359625	-0.0026363	0.892353	0.944341	+	0.00227704	0.00303605	6.91321e-06	0	1	1	1	1	1	1	1	not co-transcribed pairs
GN-1700011C11Rik	chr7-70605160	-0.00208299	0.914849	0.944341	+	0.00227704	0.00189753	4.32076e-06	0	1	1	1	1	1	1	1	not co-transcribed pairs
GN-1700011C11Rik	chr7-70787950	-0.00208299	0.914849	0.944341	+	0.00227704	0.00189753	4.32076e-06	0	1	1	1	1	1	1	1	not co-transcribed pairs
GN-1700011C11Rik	chr7-71454800	-0.00208299	0.914849	0.944341	+	0.00227704	0.00189753	4.32076e-06	0	1	1	1	1	1	1	1	not co-transcribed pairs
GN-1700011C11Rik	chr7-72324800	-0.00361473	0.852796	0.944341	+	0.00227704	0.0056926	1.29623e-05	0	1	1	1	1	1	1	1	not co-transcribed pairs
GN-1700011C11Rik	chr7-73139625	-0.00186273	0.923824	0.944341	+	0.00227704	0.00151803	3.45661e-06	0	1	1	1	1	1	1	1	not co-transcribed pairs
GN-1700011C11Rik	chr7-73556400	-0.00636786	0.743761	0.944341	+	0.00227704	0.0174573	3.9751e-05	0	0.6	0.584	0.59	0.611	0.6012	0.605	0.601	not co-transcribed pairs
GN-1700011C11Rik	chr7-73605900	-0.00228224	0.906739	0.944341	+	0.00227704	0.00227704	5.18491e-06	0	1	1	1	1	1	1	1	not co-transcribed pairs
GN-1700011C11Rik	chr7-73625800	-0.00208299	0.914849	0.944341	+	0.00227704	0.00189753	4.32076e-06	0	1	1	1	1	1	1	1	not co-transcribed pairs
GN-1700011C11Rik	chr7-73851500	-0.00361473	0.852796	0.944341	+	0.00227704	0.0056926	1.29623e-05	0	1	1	1	1	1	1	1	not co-transcribed pairs
GN-1700012D01Rik	chr10-125724015	-0.00361611	0.85274	0.944341	+	0.00683112	0.00189753	1.29623e-05	0	0.15	0.132	0.142	0.158	0.1584	0.1644	0.1659	not co-transcribed pairs
GN-1700012D01Rik	chr10-125838250	-0.00457667	0.814263	0.944341	+	0.00683112	0.00303605	2.07396e-05	0	0.21	0.18	0.188	0.205	0.2068	0.2084	0.2086	not co-transcribed pairs
GN-1700012D01Rik	chr10-125915825	-0.00361611	0.85274	0.944341	+	0.00683112	0.00189753	1.29623e-05	0	0.18	0.144	0.152	0.172	0.1696	0.1666	0.1693	not co-transcribed pairs
GN-1700012D01Rik	chr10-126368315	-0.003962	0.838839	0.944341	+	0.00683112	0.00227704	1.55547e-05	0	0.16	0.176	0.152	0.174	0.1664	0.1778	0.1764	not co-transcribed pairs
GN-1700012D01Rik	chr10-126808170	-0.00279996	0.885715	0.944341	+	0.00683112	0.00113852	7.77737e-06	0	0.16	0.14	0.118	0.141	0.1352	0.137	0.1383	not co-transcribed pairs
GN-1700012D01Rik	chr10-126903700	-0.00323373	0.868161	0.944341	+	0.00683112	0.00151803	1.03698e-05	0	0.16	0.124	0.132	0.156	0.1532	0.1508	0.1508	not co-transcribed pairs
GN-1700012D01Rik	chr10-126924515	-0.00706793	0.716745	0.944341	+	0.00683112	0.00721063	4.92566e-05	0	0.37	0.332	0.338	0.366	0.3712	0.361	0.3674	not co-transcribed pairs
GN-1700012D01Rik	chr10-126970500	-0.00457667	0.814263	0.944341	+	0.00683112	0.00303605	2.07396e-05	0	0.18	0.16	0.16	0.189	0.1864	0.199	0.2043	not co-transcribed pairs
GN-1700012D01Rik	chr10-127121900	-0.0093398	0.631631	0.944341	+	0.00683112	0.0125237	8.5551e-05	0	0.44	0.42	0.412	0.428	0.4224	0.4348	0.4354	not co-transcribed pairs
GN-1700012D01Rik	chr10-127128425	-0.00361611	0.85274	0.944341	+	0.00683112	0.00189753	1.29623e-05	0	0.15	0.128	0.142	0.164	0.1572	0.162	0.1654	not co-transcribed pairs
GN-1700012D01Rik	chr10-127367050	-0.00560952	0.773385	0.944341	+	0.00683112	0.00455408	3.11095e-05	0	0.27	0.232	0.226	0.256	0.256	0.2568	0.2632	not co-transcribed pairs
GN-1700012D01Rik	chr10-127506350	-0.00279996	0.885715	0.944341	+	0.00683112	0.00113852	7.77737e-06	0	0.15	0.132	0.12	0.14	0.1372	0.1402	0.1413	not co-transcribed pairs
GN-1700012D01Rik	chr10-127732270	-0.00279996	0.885715	0.944341	+	0.00683112	0.00113852	7.77737e-06	0	0.13	0.112	0.116	0.147	0.1372	0.1418	0.1438	not co-transcribed pairs
GN-1700012D01Rik	chr10-128184550	-0.00323373	0.868161	0.944341	+	0.00683112	0.00151803	1.03698e-05	0	0.15	0.124	0.134	0.153	0.1448	0.1504	0.1529	not co-transcribed pairs
GN-1700012D01Rik	chr10-128220000	-0.00279996	0.885715	0.944341	+	0.00683112	0.00113852	7.77737e-06	0	0.13	0.104	0.106	0.133	0.1324	0.1414	0.1412	not co-transcribed pairs
GN-1700012D01Rik	chr10-128260975	-0.00279996	0.885715	0.944341	+	0.00683112	0.00113852	7.77737e-06	0	0.18	0.14	0.122	0.143	0.1384	0.1384	0.1408	not co-transcribed pairs
GN-1700012D01Rik	chr10-128372015	-0.00457667	0.814263	0.944341	+	0.00683112	0.00303605	2.07396e-05	0	0.2	0.184	0.162	0.189	0.1928	0.2014	0.2075	not co-transcribed pairs
GN-1700012D01Rik	chr10-128611450	-0.003962	0.838839	0.944341	+	0.00683112	0.00227704	1.55547e-05	0	0.18	0.172	0.174	0.19	0.1752	0.1758	0.1804	not co-transcribed pairs
GN-1700012D01Rik	chr10-130004140	-0.00279996	0.885715	0.944341	+	0.00683112	0.00113852	7.77737e-06	0	0.14	0.116	0.118	0.146	0.1444	0.143	0.1418	not co-transcribed pairs
GN-1700012D14Rik	chr7-109506000	-0.00553234	0.77642	0.944341	-	0.0197343	0.00151803	2.99573e-05	0	0.18	0.208	0.212	0.194	0.2112	0.2104	0.2032	not co-transcribed pairs
GN-1700012D14Rik	chr7-109647710	-0.00875739	0.653045	0.944341	-	0.0197343	0.00379507	7.48932e-05	0	0.37	0.356	0.38	0.375	0.372	0.3646	0.3632	not co-transcribed pairs
GN-1700012D14Rik	chr7-109670525	-0.00918658	0.637235	0.944341	-	0.0197343	0.00417457	8.23825e-05	0	0.3	0.336	0.37	0.372	0.3928	0.3948	0.3914	not co-transcribed pairs
GN-1700012D14Rik	chr7-109693950	0.0456869	0.0190163	0.195759	-	0.0197343	0.00265655	5.24252e-05	0.000379507	0.03	0.02	0.036	0.036	0.0388	0.0432	0.0392	not co-transcribed pairs
GN-1700012D14Rik	chr7-109784850	-0.0144367	0.458652	0.944341	-	0.0197343	0.0102467	0.000202212	0	0.75	0.7	0.704	0.679	0.6968	0.7014	0.6993	not co-transcribed pairs
GN-1700012D14Rik	chr7-110101800	-0.00618652	0.750813	0.944341	-	0.0197343	0.00189753	3.74466e-05	0	0.2	0.224	0.25	0.244	0.242	0.2332	0.2252	not co-transcribed pairs
GN-1700012D14Rik	chr7-110115550	-0.00618652	0.750813	0.944341	-	0.0197343	0.00189753	3.74466e-05	0	0.15	0.168	0.21	0.21	0.2208	0.223	0.2229	not co-transcribed pairs
GN-1700012D14Rik	chr7-110162600	-0.00732278	0.706995	0.944341	-	0.0197343	0.00265655	5.24252e-05	0	0.34	0.316	0.312	0.288	0.2928	0.2892	0.2877	not co-transcribed pairs
GN-1700012D14Rik	chr7-110180375	-0.0095969	0.622274	0.944341	-	0.0197343	0.00455408	8.98718e-05	0	0.35	0.42	0.448	0.41	0.4244	0.4182	0.4191	not co-transcribed pairs
GN-1700012D14Rik	chr7-110643925	-0.00618652	0.750813	0.944341	-	0.0197343	0.00189753	3.74466e-05	0	0.16	0.204	0.222	0.233	0.2428	0.2408	0.2345	not co-transcribed pairs
GN-1700012D14Rik	chr7-110647405	-0.00479024	0.805764	0.944341	-	0.0197343	0.00113852	2.24679e-05	0	0.14	0.14	0.14	0.152	0.1696	0.172	0.1662	not co-transcribed pairs
GN-1700012D14Rik	chr7-110688125	-0.00618652	0.750813	0.944341	-	0.0197343	0.00189753	3.74466e-05	0	0.19	0.216	0.236	0.219	0.2332	0.2326	0.2293	not co-transcribed pairs
GN-1700012D14Rik	chr7-110728650	0.0456869	0.0190163	0.195759	-	0.0197343	0.00265655	5.24252e-05	0.000379507	0.06	0.032	0.036	0.037	0.0432	0.041	0.0392	not co-transcribed pairs
GN-1700012D14Rik	chr7-110745500	0.0213595	0.27289	0.944341	-	0.0197343	0.00683112	0.000134808	0.000379507	0.19	0.224	0.194	0.195	0.1872	0.1866	0.1842	not co-transcribed pairs
GN-1700012D14Rik	chr7-110913225	-0.00875739	0.653045	0.944341	-	0.0197343	0.00379507	7.48932e-05	0	0.33	0.344	0.372	0.373	0.376	0.3736	0.3666	not co-transcribed pairs
GN-1700012D14Rik	chr7-110919760	-0.00618652	0.750813	0.944341	-	0.0197343	0.00189753	3.74466e-05	0	0.18	0.196	0.218	0.222	0.2272	0.2282	0.2264	not co-transcribed pairs
GN-1700012D14Rik	chr7-112415700	0.0645529	0.000920888	0.0197305	-	0.0197343	0.00151803	2.99573e-05	0.000379507	0.02	0.016	0.012	0.017	0.0208	0.0178	0.0156	not co-transcribed pairs
GN-1700012D14Rik	chr7-112677850	0.00389878	0.841377	0.944341	-	0.0197343	0.0516129	0.00101855	0.00113852	0.71	0.688	0.71	0.707	0.718	0.7164	0.7112	not co-transcribed pairs
GN-1700012D14Rik	chr7-112683570	0.0139624	0.473547	0.944341	-	0.0197343	0.0387097	0.00076391	0.00113852	0.51	0.476	0.47	0.474	0.5024	0.4992	0.4952	not co-transcribed pairs
GN-1700012D14Rik	chr7-112686800	0.0264974	0.173775	0.944341	-	0.0197343	0.0402277	0.000793867	0.00151803	0.38	0.316	0.298	0.33	0.3248	0.3272	0.3226	not co-transcribed pairs
GN-1700012D14Rik	chr7-112742380	-0.0162222	0.405003	0.944341	-	0.0197343	0.0129032	0.000254637	0	0.81	0.748	0.728	0.704	0.7224	0.7254	0.7263	not co-transcribed pairs
GN-1700012D14Rik	chr7-112822800	-0.0205231	0.292114	0.944341	-	0.0197343	0.0204934	0.000404423	0	0.91	0.928	0.914	0.899	0.8876	0.8924	0.8861	not co-transcribed pairs
GN-1700012D14Rik	chr7-113016050	-0.00479024	0.805764	0.944341	-	0.0197343	0.00113852	2.24679e-05	0	0.14	0.148	0.152	0.151	0.1668	0.1676	0.1657	not co-transcribed pairs
GN-1700012D14Rik	chr7-113047225	0.0645529	0.000920888	0.0197305	-	0.0197343	0.00151803	2.99573e-05	0.000379507	0	0.004	0.012	0.014	0.0176	0.0162	0.0151	not co-transcribed pairs
GN-1700012D14Rik	chr7-113051525	-0.00479024	0.805764	0.944341	-	0.0197343	0.00113852	2.24679e-05	0	0.17	0.168	0.168	0.174	0.1792	0.1688	0.1644	not co-transcribed pairs
GN-1700012D14Rik	chr7-113058435	-0.00618652	0.750813	0.944341	-	0.0197343	0.00189753	3.74466e-05	0	0.2	0.192	0.206	0.22	0.2352	0.2282	0.2285	not co-transcribed pairs
GN-1700012D14Rik	chr7-113196050	-0.00618652	0.750813	0.944341	-	0.0197343	0.00189753	3.74466e-05	0	0.14	0.18	0.198	0.222	0.2372	0.227	0.2271	not co-transcribed pairs
GN-1700012D14Rik	chr7-113489995	0.035619	0.0674889	0.49185	-	0.0197343	0.00379507	7.48932e-05	0.000379507	0.04	0.044	0.046	0.055	0.0652	0.0692	0.0715	not co-transcribed pairs
GN-1700013F07Rik	chr3-106671650	-0.00284807	0.883765	0.944341	+	0.00265655	0.00303605	8.06542e-06	0	1	1	1	1	1	1	1	not co-transcribed pairs
GN-1700013F07Rik	chr3-106683650	-0.00318546	0.870112	0.944341	+	0.00265655	0.00379507	1.00818e-05	0	1	1	1	1	1	1	1	not co-transcribed pairs
GN-1700013F07Rik	chr3-107355675	-0.00225032	0.908038	0.944341	+	0.00265655	0.00189753	5.04089e-06	0	1	1	1	1	1	1	1	not co-transcribed pairs
GN-1700013F07Rik	chr3-107646440	-0.00174242	0.92873	0.945398	+	0.00265655	0.00113852	3.02453e-06	0	1	1	1	1	1	1	1	not co-transcribed pairs
GN-1700013F07Rik	chr3-107774960	-0.00174242	0.92873	0.945398	+	0.00265655	0.00113852	3.02453e-06	0	1	1	1	1	1	1	1	not co-transcribed pairs
GN-1700013F07Rik	chr3-107791995	-0.00225032	0.908038	0.944341	+	0.00265655	0.00189753	5.04089e-06	0	1	1	1	1	1	1	1	not co-transcribed pairs
GN-1700013F07Rik	chr3-107809200	-0.00174242	0.92873	0.945398	+	0.00265655	0.00113852	3.02453e-06	0	1	1	1	1	1	1	1	not co-transcribed pairs
GN-1700013F07Rik	chr3-107849350	-0.00174242	0.92873	0.945398	+	0.00265655	0.00113852	3.02453e-06	0	1	1	1	1	1	1	1	not co-transcribed pairs
GN-1700013F07Rik	chr3-107865650	-0.00201236	0.917726	0.944341	+	0.00265655	0.00151803	4.03271e-06	0	1	1	1	1	1	1	1	not co-transcribed pairs
GN-1700013F07Rik	chr3-108165150	-0.00201236	0.917726	0.944341	+	0.00265655	0.00151803	4.03271e-06	0	1	1	1	1	1	1	1	not co-transcribed pairs
GN-1700013F07Rik	chr3-108173710	0.187365	6.72038e-22	1.02498e-18	+	0.00265655	0.00151803	4.03271e-06	0.000379507	0.02	0.016	0.02	0.02	0.022	0.0212	0.0201	not co-transcribed pairs
GN-1700013F07Rik	chr3-108854075	-0.00201236	0.917726	0.944341	+	0.00265655	0.00151803	4.03271e-06	0	1	1	1	1	1	1	1	not co-transcribed pairs
GN-1700013F07Rik	chr3-108867750	-0.00225032	0.908038	0.944341	+	0.00265655	0.00189753	5.04089e-06	0	1	1	1	1	1	1	1	not co-transcribed pairs
GN-1700013F07Rik	chr3-108879875	-0.00225032	0.908038	0.944341	+	0.00265655	0.00189753	5.04089e-06	0	1	1	1	1	1	1	1	not co-transcribed pairs
GN-1700016A09Rik	chr8-119357375	-0.00439957	0.821326	0.944341	-	0.0166983	0.00113852	1.90113e-05	0	1	1	1	1	1	1	1	not co-transcribed pairs
GN-1700016A09Rik	chr8-119489500	0.0559114	0.00410395	0.062461	-	0.0166983	0.00227704	3.80227e-05	0.000379507	0.17	0.168	0.146	0.154	0.1436	0.1556	0.158	not co-transcribed pairs
GN-1700016A09Rik	chr8-119631600	-0.00672557	0.729915	0.944341	-	0.0166983	0.00265655	4.43598e-05	0	1	1	1	1	1	1	1	not co-transcribed pairs
GN-1700016A09Rik	chr8-119676375	-0.00672557	0.729915	0.944341	-	0.0166983	0.00265655	4.43598e-05	0	1	1	1	1	1	1	1	not co-transcribed pairs
GN-1700016A09Rik	chr8-119784475	-0.0071913	0.712019	0.944341	-	0.0166983	0.00303605	5.06969e-05	0	1	1	1	1	1	1	1	not co-transcribed pairs
GN-1700016A09Rik	chr8-119790535	-0.00439957	0.821326	0.944341	-	0.0166983	0.00113852	1.90113e-05	0	1	1	1	1	1	1	1	not co-transcribed pairs
GN-1700016A09Rik	chr8-119846045	-0.00439957	0.821326	0.944341	-	0.0166983	0.00113852	1.90113e-05	0	1	1	1	1	1	1	1	not co-transcribed pairs
GN-1700016A09Rik	chr8-120206570	-0.00568198	0.77054	0.944341	-	0.0166983	0.00189753	3.16856e-05	0	1	1	1	1	1	1	1	not co-transcribed pairs
GN-1700016A09Rik	chr8-120263875	-0.0071913	0.712019	0.944341	-	0.0166983	0.00303605	5.06969e-05	0	1	1	1	1	1	1	1	not co-transcribed pairs
GN-1700016A09Rik	chr8-120267350	0.0466413	0.0166565	0.17794	-	0.0166983	0.00303605	5.06969e-05	0.000379507	0.27	0.24	0.238	0.213	0.2196	0.207	0.2061	not co-transcribed pairs
GN-1700016A09Rik	chr8-120275200	-0.00917589	0.637627	0.944341	-	0.0166983	0.00493359	8.23825e-05	0	1	1	1	1	1	1	1	not co-transcribed pairs
GN-1700016A09Rik	chr8-120287700	-0.0108075	0.579048	0.944341	-	0.0166983	0.00683112	0.000114068	0	1	1	1	1	1	1	1	not co-transcribed pairs
GN-1700016A09Rik	chr8-120306350	-0.0116802	0.548793	0.944341	-	0.0166983	0.00796964	0.000133079	0	1	1	1	1	1	1	1	not co-transcribed pairs
GN-1700016A09Rik	chr8-120333050	0.0169548	0.38412	0.944341	-	0.0166983	0.00986717	0.000164765	0.000379507	0.28	0.288	0.3	0.299	0.2952	0.2944	0.294	not co-transcribed pairs
GN-1700016A09Rik	chr8-120339950	-0.0071913	0.712019	0.944341	-	0.0166983	0.00303605	5.06969e-05	0	1	1	1	1	1	1	1	not co-transcribed pairs
GN-1700016A09Rik	chr8-120368200	-0.00843737	0.664935	0.944341	-	0.0166983	0.00417457	6.97082e-05	0	1	1	1	1	1	1	1	not co-transcribed pairs
GN-1700016A09Rik	chr8-120374025	-0.00843737	0.664935	0.944341	-	0.0166983	0.00417457	6.97082e-05	0	1	1	1	1	1	1	1	not co-transcribed pairs
GN-1700016A09Rik	chr8-120406875	-0.00917589	0.637627	0.944341	-	0.0166983	0.00493359	8.23825e-05	0	1	1	1	1	1	1	1	not co-transcribed pairs
GN-1700016A09Rik	chr8-120416300	0.0549373	0.00480154	0.0703545	-	0.0166983	0.00796964	0.000133079	0.000759013	0.11	0.088	0.108	0.11	0.1072	0.113	0.1114	not co-transcribed pairs
GN-1700016A09Rik	chr8-120437450	-0.00843737	0.664935	0.944341	-	0.0166983	0.00417457	6.97082e-05	0	1	1	1	1	1	1	1	not co-transcribed pairs
GN-1700016A09Rik	chr8-120483300	0.0119568	0.539369	0.944341	-	0.0166983	0.0125237	0.000209125	0.000379507	0.29	0.256	0.274	0.271	0.2968	0.2932	0.2977	not co-transcribed pairs
GN-1700016A09Rik	chr8-120519400	-0.0111058	0.568619	0.944341	-	0.0166983	0.00721063	0.000120405	0	0.51	0.48	0.516	0.511	0.5188	0.5188	0.5217	not co-transcribed pairs
GN-1700016A09Rik	chr8-120791600	-0.00439957	0.821326	0.944341	-	0.0166983	0.00113852	1.90113e-05	0	1	1	1	1	1	1	1	not co-transcribed pairs
GN-1700016A09Rik	chr8-120806455	-0.00622548	0.749296	0.944341	-	0.0166983	0.00227704	3.80227e-05	0	1	1	1	1	1	1	1	not co-transcribed pairs
GN-1700016A09Rik	chr8-120882125	-0.00439957	0.821326	0.944341	-	0.0166983	0.00113852	1.90113e-05	0	1	1	1	1	1	1	1	not co-transcribed pairs
GN-1700016A09Rik	chr8-120970800	0.0351734	0.0709916	0.510372	-	0.0166983	0.00455408	7.60454e-05	0.000379507	0.28	0.26	0.284	0.296	0.286	0.2912	0.2961	not co-transcribed pairs
GN-1700016A09Rik	chr8-121111800	-0.00568198	0.77054	0.944341	-	0.0166983	0.00189753	3.16856e-05	0	1	1	1	1	1	1	1	not co-transcribed pairs
GN-1700016A09Rik	chr8-121123875	-0.00508115	0.794226	0.944341	-	0.0166983	0.00151803	2.53485e-05	0	1	1	1	1	1	1	1	not co-transcribed pairs
GN-1700016A09Rik	chr8-121172915	0.130427	2.15486e-11	5.58605e-09	-	0.0166983	0.00189753	3.16856e-05	0.000759013	0.01	0.008	0.01	0.01	0.006	0.0066	0.0074	not co-transcribed pairs
GN-1700016A09Rik	chr8-121186400	-0.00622548	0.749296	0.944341	-	0.0166983	0.00227704	3.80227e-05	0	1	1	1	1	1	1	1	not co-transcribed pairs
GN-1700016A09Rik	chr8-121211850	-0.0071913	0.712019	0.944341	-	0.0166983	0.00303605	5.06969e-05	0	1	1	1	1	1	1	1	not co-transcribed pairs
GN-1700016A09Rik	chr8-121223415	-0.00508115	0.794226	0.944341	-	0.0166983	0.00151803	2.53485e-05	0	1	1	1	1	1	1	1	not co-transcribed pairs
GN-1700016A09Rik	chr8-121227525	-0.00843737	0.664935	0.944341	-	0.0166983	0.00417457	6.97082e-05	0	1	1	1	1	1	1	1	not co-transcribed pairs
GN-1700016A09Rik	chr8-121271700	-0.0124938	0.521305	0.944341	-	0.0166983	0.00910816	0.000152091	0	1	1	1	1	1	1	1	not co-transcribed pairs
GN-1700016A09Rik	chr8-121333575	-0.00672557	0.729915	0.944341	-	0.0166983	0.00265655	4.43598e-05	0	1	1	1	1	1	1	1	not co-transcribed pairs
GN-1700016A09Rik	chr8-121374700	0.056853	0.00351839	0.0555756	-	0.0166983	0.00759013	0.000126742	0.000759013	0.14	0.112	0.094	0.09	0.1012	0.1046	0.1047	not co-transcribed pairs
GN-1700016A09Rik	chr8-121381450	-0.00508115	0.794226	0.944341	-	0.0166983	0.00151803	2.53485e-05	0	1	1	1	1	1	1	1	not co-transcribed pairs
GN-1700016A09Rik	chr8-121583675	-0.00622548	0.749296	0.944341	-	0.0166983	0.00227704	3.80227e-05	0	1	1	1	1	1	1	1	not co-transcribed pairs
GN-1700016A09Rik	chr8-121663750	0.0623727	0.00136606	0.0267435	-	0.0166983	0.00189753	3.16856e-05	0.000379507	0.14	0.132	0.128	0.116	0.1208	0.137	0.1349	not co-transcribed pairs
GN-1700016A09Rik	chr8-121667675	-0.00439957	0.821326	0.944341	-	0.0166983	0.00113852	1.90113e-05	0	1	1	1	1	1	1	1	not co-transcribed pairs
GN-1700016A09Rik	chr8-121674350	-0.00568198	0.77054	0.944341	-	0.0166983	0.00189753	3.16856e-05	0	1	1	1	1	1	1	1	not co-transcribed pairs
GN-1700016A09Rik	chr8-121687175	0.01615	0.407095	0.944341	-	0.0166983	0.0102467	0.000171102	0.000379507	0.49	0.52	0.548	0.555	0.5428	0.5446	0.5436	not co-transcribed pairs
GN-1700016A09Rik	chr8-121717100	-0.00804318	0.679698	0.944341	-	0.0166983	0.00379507	6.33711e-05	0	1	1	1	1	1	1	1	not co-transcribed pairs
GN-1700016A09Rik	chr8-121830605	-0.00804318	0.679698	0.944341	-	0.0166983	0.00379507	6.33711e-05	0	1	1	1	1	1	1	1	not co-transcribed pairs
GN-1700016A09Rik	chr8-121836450	-0.0148992	0.444386	0.944341	-	0.0166983	0.0129032	0.000215462	0	1	1	1	1	1	1	1	not co-transcribed pairs
GN-1700016A09Rik	chr8-121931400	-0.00622548	0.749296	0.944341	-	0.0166983	0.00227704	3.80227e-05	0	1	1	1	1	1	1	1	not co-transcribed pairs
GN-1700016A09Rik	chr8-122054700	-0.00672557	0.729915	0.944341	-	0.0166983	0.00265655	4.43598e-05	0	1	1	1	1	1	1	1	not co-transcribed pairs
GN-1700016A09Rik	chr8-122087500	-0.00439957	0.821326	0.944341	-	0.0166983	0.00113852	1.90113e-05	0	1	1	1	1	1	1	1	not co-transcribed pairs
GN-1700016A09Rik	chr8-122102600	-0.00568198	0.77054	0.944341	-	0.0166983	0.00189753	3.16856e-05	0	1	1	1	1	1	1	1	not co-transcribed pairs
GN-1700016A09Rik	chr8-122116145	-0.00622548	0.749296	0.944341	-	0.0166983	0.00227704	3.80227e-05	0	1	1	1	1	1	1	1	not co-transcribed pairs
GN-1700016A09Rik	chr8-122176575	-0.00508115	0.794226	0.944341	-	0.0166983	0.00151803	2.53485e-05	0	1	1	1	1	1	1	1	not co-transcribed pairs
GN-1700016A09Rik	chr8-122189065	0.050813	0.00909813	0.113752	-	0.0166983	0.00265655	4.43598e-05	0.000379507	0.19	0.228	0.202	0.186	0.1808	0.181	0.1812	not co-transcribed pairs
GN-1700016H13Rik	chr5-101739210	-0.00295029	0.879625	0.944341	-	0.0056926	0.00151803	8.64152e-06	0	1	1	1	1	1	1	1	not co-transcribed pairs
GN-1700016H13Rik	chr5-102148070	-0.00361473	0.852796	0.944341	-	0.0056926	0.00227704	1.29623e-05	0	1	1	1	1	1	1	1	not co-transcribed pairs
GN-1700016H13Rik	chr5-103615940	-0.00295029	0.879625	0.944341	-	0.0056926	0.00151803	8.64152e-06	0	1	1	1	1	1	1	1	not co-transcribed pairs
GN-1700016H13Rik	chr5-103677715	-0.00361473	0.852796	0.944341	-	0.0056926	0.00227704	1.29623e-05	0	1	1	1	1	1	1	1	not co-transcribed pairs
GN-1700016H13Rik	chr5-104023700	-0.00255454	0.895672	0.944341	-	0.0056926	0.00113852	6.48114e-06	0	1	1	1	1	1	1	1	not co-transcribed pairs
GN-1700016H13Rik	chr5-104070980	-0.00255454	0.895672	0.944341	-	0.0056926	0.00113852	6.48114e-06	0	1	1	1	1	1	1	1	not co-transcribed pairs
GN-1700016H13Rik	chr5-104106700	-0.0128619	0.509105	0.944341	-	0.0056926	0.0280835	0.000159868	0	1	1	1	1	1	1	1	not co-transcribed pairs
GN-1700016H13Rik	chr5-104338850	-0.00295029	0.879625	0.944341	-	0.0056926	0.00151803	8.64152e-06	0	1	1	1	1	1	1	1	not co-transcribed pairs
GN-1700016H13Rik	chr5-104380155	0.126617	8.05802e-11	1.82911e-08	-	0.0056926	0.00151803	8.64152e-06	0.000379507	0.06	0.04	0.04	0.041	0.044	0.043	0.0406	not co-transcribed pairs
GN-1700016H13Rik	chr5-104570850	0.030068	0.122719	0.755934	-	0.0056926	0.0163188	9.28963e-05	0.000379507	0.11	0.092	0.076	0.078	0.0884	0.097	0.0948	not co-transcribed pairs
GN-1700016H13Rik	chr5-104607950	-0.00255454	0.895672	0.944341	-	0.0056926	0.00113852	6.48114e-06	0	1	1	1	1	1	1	1	not co-transcribed pairs
GN-1700016H13Rik	chr5-105180125	-0.00255454	0.895672	0.944341	-	0.0056926	0.00113852	6.48114e-06	0	1	1	1	1	1	1	1	not co-transcribed pairs
GN-1700016H13Rik	chr5-105635525	-0.00255454	0.895672	0.944341	-	0.0056926	0.00113852	6.48114e-06	0	1	1	1	1	1	1	1	not co-transcribed pairs
GN-1700016H13Rik	chr5-105647320	-0.00740534	0.703847	0.944341	-	0.0056926	0.00948767	5.40095e-05	0	1	1	1	1	1	1	1	not co-transcribed pairs
GN-1700016H13Rik	chr5-105653475	-0.00295029	0.879625	0.944341	-	0.0056926	0.00151803	8.64152e-06	0	1	1	1	1	1	1	1	not co-transcribed pairs
GN-1700016H13Rik	chr5-105683650	-0.00329915	0.865519	0.944341	-	0.0056926	0.00189753	1.08019e-05	0	1	1	1	1	1	1	1	not co-transcribed pairs
GN-1700016H13Rik	chr5-105857970	-0.00295029	0.879625	0.944341	-	0.0056926	0.00151803	8.64152e-06	0	1	1	1	1	1	1	1	not co-transcribed pairs
GN-1700016K19Rik	chr11-74525550	-0.00170011	0.930457	0.945398	+	0.00189753	0.00151803	2.88051e-06	0	1	1	1	1	1	1	1	not co-transcribed pairs
GN-1700016K19Rik	chr11-74535200	0.180873	1.62282e-20	2.00715e-17	+	0.00189753	0.00227704	4.32076e-06	0.000379507	0.01	0.024	0.018	0.02	0.018	0.0174	0.0181	not co-transcribed pairs
[truncated: 382,704+ more rows]
